# Supplementary material for: Specific age related signatures in Drosophila body parts transcriptome
Source: BMC Genomics. 2006 Apr 4;7:69. doi: 10.1186/1471-2164-7-69 (PMC1481561; doi:10.1186/1471-2164-7-69)
Supplement: Additional File 1 — Age response and body parts enrichment of DrosGenome1 probesets. For each probe set k of the array (column 1) we calculated, for each comparison of interest between two experimental conditions C1 and C2, the mean ratio Rk = < (Sc1i /Sc2j) > i,j where Sc1i and Sc2j denote the signal value for probe set k measured for the ith sample in the C1 condition and the jth sample respectively in the C2 condition. The standard error (SE) for each comparison is also reported. The index of detection (column 2) is put to 1 if at least one detection p-value obtained in the MAS5 Affymetrix program analysis in the different conditions (whole body, head or thorax) is lower than 0.1. In the sheet "clustered" the same mean ratio is reported for the probeset which have been identified as responsive either in one aging experiment (this study, [1,2]) or identified in body parts enrichment analysis (this study). Columns 6 to 10 contain the cluster index corresponding to the different analysis (see main text for details). Informations about the gene associated to each probeset is provided in columns 2 to 5. To facilitate visual inspection, we used a color code (red colors corresponding to upregulation, green colors to downregulation) with thresholds corresponding to fold changes of 2 (dark colors), 1.5 (medium) and 1.3 (light). [file 1471-2164-7-69-S1.xls]

## Sheet: Whole Affy
ProbeSet	Detection	<Cs_Hd_40j/Cs_Hd_3j>	SE{Cs_Hd_40j/Cs_Hd_3j}	<Cs_Tx_40j/Cs_Tx_3j>	SE{Cs_Tx_40j/Cs_Tx_3j}	<Cs_WB_40j/Cs_WB_3j>	SE{Cs_WB_40j/Cs_WB_3j}	<WB_61j/WB_10j>	SE{WB_61j/WB_10j}	<WB_61j/WB_3j>	SE{WB_61j/WB_3j}	<Cs_WB_40j/Cs_WB_10j>	SE{Cs_WB_40j/Cs_WB_10j}	<WB_10j/WB_3j>	SE{WB_10j/WB_3j}	<Cs_Hd_3j/Cs_WB_3j>	SE{Cs_Hd_3j/Cs_WB_3j}	<Cs_Tx_3j/Cs_WB_3j>	SE{Cs_Tx_3j/Cs_WB_3j}	<Cs_Hd_40j/Cs_WB_40j>	SE{Cs_Hd_40j/Cs_WB_40j}	<Cs_Tx_40j/Cs_WB_40j>	SE{Cs_Tx_40j/Cs_WB_40j}	<Cs_Tx_3j/Cs_Hd_3j>	SE{Cs_Tx_3j/Cs_Hd_3j}	<Cs_Tx_40j/Cs_Hd_40j>	SE{Cs_Tx_40j/Cs_Hd_40j}
141200_at	1	1.38232	0.135836	1.73263	0.0635541	1.75977	0.0891179	1.15685	0.0127533	1.27753	0.0339801	1.56792	0.0453832	1.12665	0.0321887	1.47835	0.0901003	1.26532	0.0641875	1.16414	0.0933548	1.24716	0.0502997	0.863242	0.0533453	1.11846	0.0859773
141201_at		1.08594	0.102573	1.02456	0.0385932	1.05828	0.0442098	1.09494	0.0132818	1.06349	0.0180617	1.09489	0.0308699	0.970021	0.0205266	1.12545	0.0611135	0.939494	0.0399514	1.15482	0.086976	0.909313	0.0341986	0.843669	0.0545892	0.816027	0.0555665
141202_at	1	0.977706	0.116896	1.01306	0.074891	1.071	0.0544944	0.961182	0.0129682	1.10903	0.0405366	0.958722	0.0321149	1.11962	0.0212103	1.4815	0.138865	0.93542	0.0594323	1.32275	0.105682	0.878557	0.0630219	0.657686	0.0775277	0.68736	0.059062
141203_at	1	1.23826	0.152355	1.58951	0.0912924	0.897534	0.0838926	0.830454	0.0200688	0.790768	0.0404152	1.0186	0.0536708	0.893186	0.0483848	0.871152	0.0780823	0.630831	0.0521161	1.23268	0.136839	1.12782	0.0693975	0.728831	0.0535424	0.97174	0.0785778
141204_at	1	1.50883	0.0836955	1.14932	0.0737381	1.37037	0.114468	0.922135	0.0133133	0.816345	0.0171123	1.55574	0.0883068	0.882695	0.0154154	0.838678	0.0257961	0.838695	0.0475941	0.97872	0.0978009	0.72789	0.0681416	1.00162	0.0696922	0.753326	0.0341876
141205_at	1	0.905517	0.0228711	0.790478	0.0247539	1.00511	0.0497054	0.930351	0.0197142	0.710093	0.0300075	1.3617	0.033424	0.739808	0.0210809	2.21418	0.106686	1.45177	0.0551672	2.01042	0.0743413	1.15077	0.0509575	0.655749	0.00397502	0.574179	0.0212157
141206_at	1	1.37514	0.0519866	1.56195	0.0690174	1.16708	0.0511131	0.966856	0.0140662	0.972529	0.0210137	1.18997	0.0373282	0.983091	0.0138425	1.13297	0.015735	0.839302	0.0211721	1.35487	0.0716984	1.13531	0.065599	0.740797	0.0212765	0.843836	0.0403737
141207_at	1	0.968376	0.111246	1.14039	0.0631102	1.17105	0.0669679	1.02582	0.0103957	0.998607	0.0196119	1.18193	0.0462496	0.993209	0.0170173	1.49979	0.0407541	1.31612	0.0700428	1.27089	0.137614	1.28959	0.0831331	0.878494	0.0570952	1.08314	0.101196
141208_at	1	1.13065	0.229623	1.18813	0.0657897	1.32487	0.188167	1.1067	0.0486917	0.861614	0.0379372	1.61085	0.17114	0.846956	0.0367595	0.410098	0.0149484	0.247225	0.00920962	0.432432	0.108339	0.272719	0.0501166	0.604146	0.0252951	0.749861	0.101737
141209_at	1	1.13833	0.0661058	1.06224	0.0105499	1.0866	0.0586437	1.03549	0.0242907	1.07328	0.0323988	1.00986	0.0366615	1.08063	0.0255673	1.02627	0.0331163	1.05787	0.0276923	1.09611	0.075207	1.05404	0.0539659	1.03086	0.0093383	0.977746	0.0447793
141210_at	1	0.911664	0.0283386	0.913332	0.0313251	1.06172	0.0690465	0.88312	0.0113087	0.816565	0.0280367	1.13552	0.0398764	0.937862	0.0311904	0.951332	0.0557073	0.888711	0.0453669	0.831655	0.0456843	0.775442	0.0432907	0.935345	0.0328066	0.935897	0.0300659
141211_at	1	1.07932	0.107058	1.06583	0.0275593	1.25888	0.0881837	1.07977	0.0155655	1.43478	0.0437792	0.920203	0.0402298	1.37617	0.0454145	1.03457	0.0769528	0.972544	0.0446425	0.899413	0.0816161	0.843956	0.0534944	0.954624	0.0602694	0.967	0.0562069
141212_at	1	1.01685	0.0515521	1.11446	0.0349698	1.19151	0.064594	0.750215	0.0106672	0.816184	0.0205845	1.14559	0.0429962	1.04175	0.0133009	1.21594	0.0284203	0.622058	0.0161761	1.05973	0.0691861	0.592529	0.0338148	0.512405	0.0175628	0.565068	0.0229752
141213_at	1	0.295925	0.0750173	0.268283	0.00986816	0.202671	0.0168438	0.429751	0.00833845	0.211173	0.00806702	0.484108	0.0297002	0.422388	0.00998899	0.961063	0.0256007	0.580711	0.0157778	1.49373	0.340223	0.816101	0.0812876	0.605929	0.0241686	0.715137	0.110085
141214_at	1	1.72	0.424884	1.41574	0.036437	1.71746	0.166158	1.20633	0.0231717	1.17892	0.0290225	1.74198	0.115691	0.993777	0.030308	0.744136	0.0719994	0.72921	0.0229105	0.76253	0.154224	0.639753	0.0562399	1.01932	0.089634	1.11485	0.208615
141215_at	1	1.10124	0.065596	0.918045	0.0195387	1.36774	0.0615631	1.0609	0.0223128	1.03935	0.0324554	1.40827	0.0301693	0.971742	0.0228679	1.4249	0.0654619	1.08871	0.0429096	1.15326	0.0613258	0.733279	0.0213087	0.765333	0.0246488	0.646169	0.0292234
141216_at	1	1.06693	0.108936	1.14314	0.0564752	0.928799	0.011558	0.824178	0.0142743	0.823405	0.0191289	1.00195	0.0127805	0.928437	0.00900158	1.25445	0.0886802	0.883168	0.025882	1.40673	0.0827944	1.08042	0.043556	0.721973	0.0575474	0.791621	0.0598551
141217_at	1	0.811222	0.0993094	1.22441	0.107613	1.32676	0.0375906	0.809895	0.0284738	0.872209	0.040568	1.16074	0.0215979	1.14611	0.0214079	2.3747	0.0746869	0.883842	0.0550322	1.4543	0.142498	0.797945	0.0578083	0.372865	0.0287162	0.595342	0.0754737
141218_at	1	2.15424	0.919665	1.83757	0.0819437	1.6557	0.329696	0.717751	0.0480208	0.451972	0.0477112	2.43992	0.340413	0.688172	0.0221159	0.730877	0.0288341	1.33739	0.04328	1.23582	0.489018	1.92798	0.302457	1.83779	0.0791328	5.89893	2.14551
141219_at	1	1.01746	0.0668082	1.15491	0.0611785	0.943674	0.0431268	0.929534	0.0124175	0.957853	0.0383526	0.968193	0.0212232	0.979505	0.0322711	1.24127	0.0840402	0.985326	0.0614516	1.32994	0.0578304	1.18649	0.0277856	0.801203	0.0585715	0.902454	0.0352989
141220_at	1	0.799712	0.0913755	1.4113	0.0932332	1.00508	0.0685466	0.846743	0.0246038	0.771196	0.0249464	1.11252	0.0550524	0.912153	0.0271222	1.74996	0.131674	1.43321	0.0884453	1.40382	0.134214	2.02081	0.13623	0.83865	0.0835459	1.51107	0.131379
141221_at		1.19702	0.0689759	0.820477	0.0078464	1.01633	0.0329543	0.938545	0.0148752	1.28678	0.0464974	0.770328	0.0127584	1.3241	0.0336346	0.871991	0.0407802	1.23161	0.038953	1.02442	0.0428888	0.994641	0.0115303	1.4174	0.040746	0.98414	0.0411812
141222_at	1	1.09475	0.0877863	0.980193	0.0253615	1.23306	0.038931	0.949999	0.00904977	0.909968	0.0187234	1.37548	0.030977	0.897731	0.0101978	1.30117	0.096087	1.04758	0.0234812	1.13329	0.0468735	0.836539	0.030269	0.827031	0.0639381	0.742374	0.0238087
141223_at	1	0.868139	0.0478946	1.38612	0.136654	1.14284	0.055819	1.29523	0.0316367	1.50559	0.0629396	0.943221	0.019814	1.21843	0.0446718	1.24341	0.0990043	0.913219	0.0607761	0.932834	0.0176543	1.08795	0.0919046	0.744866	0.059486	1.16768	0.0982026
141224_at	1	1.45488	0.214811	1.57887	0.0536706	1.29899	0.126007	1.17244	0.0199403	1.08079	0.0465468	1.40754	0.0908538	0.924424	0.0194392	1.04275	0.043362	0.696197	0.0242389	1.24993	0.189133	0.904578	0.0877812	0.669532	0.0244535	0.798341	0.0852227
141225_at		1.045	0.066712	0.9464	0.0524538	0.901861	0.016194	0.922429	0.0125905	0.855146	0.0130235	1.00633	0.0203024	0.899774	0.0132469	1.0877	0.0303842	1.23962	0.0253964	1.2586	0.0612343	1.29993	0.0711114	1.14409	0.0433873	1.05003	0.0725838
141226_at	1	0.735152	0.114271	0.577376	0.0280798	0.735604	0.0564538	0.928267	0.00960196	0.398949	0.0118063	1.72036	0.0899086	0.428805	0.00829476	1.12154	0.0716168	1.58155	0.0342122	1.15762	0.164512	1.30371	0.124948	1.43437	0.0840685	1.23232	0.133435
141227_at	1	1.03043	0.010875	1.12157	0.0463377	1.47818	0.0637244	0.994078	0.0108155	1.16681	0.0350567	1.26548	0.0137633	1.16889	0.0338157	1.901	0.0988436	1.27192	0.0602565	1.32691	0.0201392	0.961959	0.0343888	0.669078	0.0198033	0.725358	0.0249567
141228_at	1	1.08916	0.0390237	1.38833	0.0365118	0.915872	0.0157378	0.922251	0.00520182	0.888716	0.0137514	0.935519	0.00789411	0.979137	0.00898845	1.06475	0.0228357	0.691541	0.00952811	1.26631	0.0361542	1.04918	0.0297104	0.650143	0.0102196	0.833191	0.0310826
141229_at	1	0.997526	0.111795	1.15606	0.0328028	1.15257	0.0318916	1.12081	0.0115689	1.20918	0.0243035	1.03319	0.0164457	1.11885	0.0238943	1.12519	0.0784291	1.07183	0.0323848	0.95615	0.0708015	1.07375	0.0271689	0.971648	0.0650133	1.17897	0.100049
141230_at	1	1.61782	0.106797	1.28235	0.0483308	1.48887	0.0772717	1.12251	0.0127224	1.14487	0.0273973	1.48634	0.0490455	1.0026	0.0168122	1.08337	0.0445164	1.0466	0.0330122	1.19439	0.0821279	0.915183	0.0542153	0.970464	0.0403096	0.778574	0.0411711
141231_at	1	1.05512	0.107445	1.4768	0.0719618	1.30654	0.0326389	0.915726	0.0220826	0.918195	0.0279283	1.33412	0.0183134	0.980594	0.0157459	0.90785	0.0234771	0.77025	0.0253496	0.734407	0.0601726	0.867377	0.037737	0.848663	0.0290207	1.25113	0.121899
141232_at	1	1.23157	0.0557278	1.01905	0.0362971	1.22391	0.108124	0.932487	0.0171629	1.18761	0.0369708	1.03944	0.0629445	1.18059	0.0210077	0.625386	0.0164995	0.642812	0.0150214	0.673257	0.0693255	0.572075	0.0585137	1.02871	0.0231144	0.857264	0.0391372
141233_at	1	4.51134	0.432615	3.68076	0.170068	1.99975	0.0727148	1.85931	0.0751048	2.70688	0.206953	1.56261	0.0423505	1.28854	0.0339841	0.791431	0.0244785	0.753503	0.0341042	1.79525	0.143894	1.37759	0.0472438	0.952192	0.0462477	0.804591	0.0649213
141234_at	1	0.794501	0.0696912	0.918588	0.0621321	1.0366	0.0294398	0.89241	0.008374	0.959388	0.0141518	0.966337	0.0166272	1.07411	0.0165457	1.48414	0.125462	0.985425	0.0357327	1.10402	0.0366798	0.869952	0.055894	0.686552	0.062088	0.792393	0.0527284
141235_at	1	0.81471	0.0596324	0.998139	0.0626138	0.936709	0.0483282	1.11123	0.0164955	0.95289	0.0335323	1.0706	0.027785	0.881331	0.0334587	1.77219	0.114843	1.08631	0.0857866	1.54203	0.0901977	1.12704	0.0323285	0.615363	0.0524186	0.749128	0.0446187
141236_at		0.857786	0.00883466	1.13962	0.0263755	1.15499	0.0448635	0.992778	0.018124	1.15611	0.0368001	0.998272	0.021123	1.16195	0.0322107	1.67723	0.0729153	1.07301	0.0414975	1.24895	0.0251464	1.05896	0.0254622	0.639982	0.0162393	0.848022	0.0124
141237_at	1	1.22235	0.0717117	1.04684	0.0471445	1.05069	0.0403383	0.982527	0.0198271	0.832657	0.0282907	1.24938	0.0182136	0.842182	0.0214893	1.0395	0.0561516	1.16106	0.0594665	1.20606	0.0513871	1.14696	0.0367933	1.12242	0.063813	0.961952	0.0438426
141238_at		1.08345	0.150274	0.835254	0.0447136	0.874218	0.0303637	1.03311	0.0226046	1.05214	0.0147422	0.870342	0.0323265	1.02114	0.0342781	1.03372	0.0547803	1.15829	0.0382425	1.27605	0.137184	1.10855	0.0625179	1.13476	0.0715922	0.939361	0.0985233
141239_at		0.954669	0.0590948	0.91202	0.04325	0.840917	0.038453	0.999014	0.0108105	0.81934	0.0197305	1.03728	0.0281545	0.814127	0.0222291	1.13405	0.0709548	1.26364	0.046593	1.2832	0.0563552	1.37781	0.0736837	1.12715	0.0601863	1.0822	0.0582832
141240_at	1	0.853763	0.0287547	0.993726	0.0344898	0.950829	0.0407588	0.945897	0.00739007	0.776164	0.0181881	1.20405	0.0313834	0.790622	0.0141876	1.10925	0.042536	0.944402	0.0326394	1.00269	0.0383235	0.991387	0.0404928	0.853984	0.0347818	0.991348	0.0291959
141241_at	1	1.48253	0.184692	1.92945	0.122138	1.69834	0.128656	1.38411	0.0111988	1.04248	0.0237368	2.24179	0.111326	0.758164	0.013476	0.82257	0.0251571	0.910801	0.0393491	0.753296	0.098	1.07454	0.105096	1.10734	0.0503978	1.57306	0.206137
141242_at	1	1.58567	0.161564	0.741559	0.0367838	1.15069	0.0355303	0.630563	0.00959443	1.23229	0.025697	0.575936	0.0128319	2.01204	0.0562475	1.00701	0.0474821	1.11024	0.0324094	1.38287	0.107431	0.716071	0.0362673	1.10779	0.0359948	0.543335	0.0501907
141243_at	1	1.16613	0.0933571	1.21489	0.0551787	1.07457	0.0459852	0.981245	0.0161782	1.01283	0.0377044	1.11574	0.0195249	0.964482	0.0259228	1.12593	0.0899383	1.06707	0.0595013	1.20086	0.0514475	1.19266	0.0260075	0.967914	0.0810375	1.00343	0.0348724
141244_at	1	0.834625	0.132791	1.22572	0.0694332	0.850811	0.057276	0.997958	0.0135513	0.919531	0.0510675	1.07568	0.0481601	0.793529	0.0178836	1.44597	0.103792	1.16192	0.056865	1.43488	0.190052	1.7028	0.124309	0.820123	0.0677353	1.34032	0.179023
141245_at		1.15673	0.0820923	0.96374	0.0660603	1.04242	0.038153	1.05355	0.0230091	1.00214	0.0303818	1.06912	0.0226668	0.982364	0.0321213	0.914138	0.0546784	1.10696	0.0886687	1.00716	0.0476909	0.986022	0.0219634	1.22038	0.120696	0.997453	0.053784
141246_at	1	1.0044	0.0228919	1.04827	0.0377085	1.25828	0.0317836	0.960287	0.00844267	1.23882	0.0288866	1.01897	0.0165389	1.23629	0.0163111	1.25024	0.0259978	1.13493	0.0337909	1.0008	0.0257348	0.943757	0.0309683	0.908112	0.03061	0.945171	0.0297343
141247_at	1	1.15872	0.0139915	1.3441	0.0367864	1.35083	0.0575376	1.06803	0.011514	1.19202	0.0371308	1.17763	0.0119176	1.14794	0.0332728	1.34849	0.0704284	1.09761	0.0474655	1.1577	0.0162104	1.09168	0.0288265	0.814059	0.0144135	0.943544	0.0241119
141248_at	1	0.760139	0.107847	1.03303	0.0576955	1.03089	0.04077	1.00873	0.0163981	1.04643	0.039341	1.08006	0.0160822	0.955485	0.0241307	2.32413	0.291445	1.02701	0.0594378	1.60137	0.103432	1.0149	0.0380389	0.474216	0.062253	0.656198	0.0504051
141249_at		1.17671	0.0823904	0.960337	0.0448151	0.980982	0.0439876	1.05884	0.016414	0.892753	0.0242605	1.18546	0.0296474	0.830276	0.0221659	1.03975	0.0453943	1.1294	0.0471106	1.25581	0.079298	1.10846	0.0559894	1.08721	0.0382325	0.905342	0.0634901
141250_at		1.09942	0.0349403	0.9109	0.0260998	1.0371	0.0493264	0.882269	0.0125406	1.00116	0.0348828	0.936094	0.0116952	1.11042	0.0381003	1.12381	0.0728794	1.11744	0.0608608	1.18791	0.0195629	0.976265	0.0134038	0.997539	0.0425736	0.8233	0.015662
141251_at	1	1.77267	0.27174	1.55282	0.0933839	1.86001	0.104736	1.13806	0.0149119	1.17608	0.0226892	1.76214	0.0682907	1.06104	0.0260656	1.18242	0.0611896	0.870723	0.0365364	1.14289	0.148632	0.736545	0.0546741	0.742806	0.0446349	0.712351	0.0827529
141252_at		1.12767	0.043482	1.39418	0.0862629	1.26084	0.0150144	1.11194	0.0140558	1.00154	0.0194081	1.48126	0.0135512	0.852394	0.0104096	1.29038	0.0356754	1.10952	0.06964	1.15099	0.0280077	1.19292	0.0301983	0.862168	0.0701987	1.04133	0.0365188
141253_at		1.05815	0.0842367	1.2714	0.0721822	1.14743	0.038695	1.05743	0.0149744	1.25055	0.0234386	0.988032	0.0221356	1.16509	0.023699	1.26431	0.0560926	1.19598	0.0609746	1.16527	0.0728807	1.31159	0.0601161	0.951735	0.0647864	1.15769	0.0837126
141254_at	1	1.08462	0.0208943	1.29639	0.0512844	1.42831	0.0661569	1.18443	0.0190722	1.25905	0.0482805	1.42057	0.0291474	1.00833	0.0306659	1.87816	0.0995596	1.13483	0.0478715	1.43092	0.0370007	1.03324	0.0460757	0.604925	0.0135334	0.72259	0.027905
141255_at	1	1.32928	0.138949	1.32146	0.0831309	1.38808	0.111356	0.994808	0.010073	0.89146	0.031213	1.54343	0.0755155	0.900135	0.0240553	1.13262	0.12948	0.587949	0.0355652	1.07632	0.0890652	0.575375	0.0515479	0.548446	0.0659424	0.535152	0.019955
141256_at	1	1.2835	0.0835043	1.47623	0.114677	1.02382	0.0421696	1.14255	0.0232235	1.01982	0.0410818	1.08873	0.018862	0.943817	0.0287624	1.16527	0.0621364	1.02097	0.0632754	1.45983	0.0737912	1.44508	0.0852287	0.877973	0.056167	1.00741	0.073605
141257_at	1	2.17209	0.595421	1.67798	0.093811	1.89633	0.177507	1.78292	0.0410606	1.23755	0.0476383	2.45831	0.168204	0.78041	0.0227855	1.22432	0.0390959	1.40532	0.059628	1.48648	0.350369	1.30555	0.118382	1.14898	0.0545579	1.40237	0.34333
141258_at	1	1.66748	0.206989	1.83284	0.189118	1.87041	0.100221	1.10275	0.030945	1.31757	0.0498748	1.5697	0.0582503	1.19441	0.0190635	1.58139	0.191908	1.18971	0.0675129	1.34029	0.083906	1.16658	0.123391	0.810407	0.113043	0.874692	0.079934
141259_at	1	1.07425	0.0834643	1.02643	0.0387142	1.01218	0.0474849	0.820417	0.015408	1.06083	0.0253211	0.798671	0.0237748	1.26911	0.0224562	0.643556	0.027709	1.10986	0.0470985	0.688879	0.0481594	1.13009	0.0510449	1.73391	0.0978772	1.68341	0.10123
141260_at	1	2.07556	0.36125	1.74548	0.108782	1.55324	0.134092	0.887987	0.0169735	1.16069	0.0234301	1.15556	0.0705041	1.35175	0.0291181	0.565929	0.0110746	0.501434	0.0149239	0.812619	0.142973	0.60237	0.0710825	0.886255	0.0298176	0.889548	0.150038
141261_at	1	1.08172	0.0466977	1.3824	0.0774216	1.41442	0.0474563	1.15314	0.0168597	1.17354	0.0323418	1.3554	0.0176315	1.04647	0.027518	1.17422	0.0551216	1.17717	0.0728804	0.896231	0.0270872	1.12598	0.0239444	1.00475	0.0695948	1.26532	0.0459019
141262_at	1	1.23435	0.0826783	1.36305	0.0336534	1.13167	0.0530942	1.04951	0.0123515	1.18223	0.0293175	0.959456	0.032543	1.18328	0.0192622	0.77608	0.0166848	0.945164	0.0249404	0.860852	0.0616513	1.15385	0.057203	1.21905	0.0392931	1.36693	0.0650203
141263_at		0.889049	0.0576898	0.998123	0.0452163	0.873429	0.0156081	1.06123	0.0153415	0.872789	0.0141325	1.05699	0.0170483	0.829	0.0136155	1.17155	0.0692812	1.07391	0.0346372	1.17471	0.0323726	1.21996	0.0437142	0.931445	0.0627728	1.04404	0.0449466
141264_at		1.10788	0.101568	0.811684	0.0201317	0.793665	0.0230411	1.15903	0.0188413	0.90307	0.0162757	1.00776	0.022125	0.790667	0.0154182	0.869379	0.0299723	1.16124	0.0321552	1.21462	0.0890322	1.18821	0.0306915	1.34021	0.0498452	1.02291	0.0815316
141265_at	1	1.75689	0.186273	1.68033	0.0781629	1.63265	0.0717677	1.32395	0.0425797	1.20059	0.0802149	1.95999	0.0334539	0.834864	0.0247998	1.2343	0.119252	1.0888	0.0457543	1.2873	0.0718331	1.12214	0.0543689	0.912642	0.0761335	0.893537	0.0658861
141266_at		0.96015	0.0936923	1.02902	0.0514082	0.959163	0.0563835	1.10931	0.0135271	0.951804	0.035772	1.09714	0.0247627	0.877901	0.0352167	1.13421	0.0970013	1.00484	0.0737343	1.12563	0.0785759	1.06184	0.0264934	0.897866	0.07315	0.97735	0.0659254
141267_at	1	0.93994	0.186033	0.940605	0.0461775	0.85382	0.053798	1.05267	0.0223197	0.873764	0.0228622	1.07439	0.0473681	0.800374	0.0221382	1.01318	0.0477973	1.47084	0.0624043	1.13889	0.189167	1.64816	0.110415	1.45982	0.0783929	1.81938	0.324414
141268_at	1	0.613608	0.0912765	0.849455	0.0442761	0.97844	0.0626843	0.868453	0.0260043	0.730896	0.0208351	1.14266	0.0585071	0.870551	0.0310929	2.69272	0.125981	1.76714	0.056988	1.73187	0.230627	1.57768	0.128839	0.660088	0.0279817	1.0099	0.122219
141269_at	1	1.31531	0.0647563	1.20239	0.0499803	1.13379	0.0473682	0.921429	0.00752719	0.952597	0.0135671	1.1135	0.0309171	1.01991	0.0159578	0.963202	0.0295262	1.28933	0.0452094	1.12832	0.0596132	1.37376	0.0670541	1.3416	0.0588733	1.22904	0.0542647
141270_at		0.802141	0.0784352	1.09828	0.0825136	1.13761	0.0909538	1.05606	0.0181679	1.04559	0.0375869	1.19947	0.0586587	0.953926	0.0341456	1.61127	0.121745	1.36239	0.104375	1.15777	0.103151	1.31123	0.0865696	0.856098	0.0795531	1.17731	0.0923463
141271_at	1	1.31464	0.0802639	1.04596	0.0805243	1.05953	0.0451982	1.19613	0.025837	1.20392	0.039674	1.05635	0.0266774	1.00693	0.0262051	1.52842	0.0714322	1.44672	0.0621318	1.90284	0.0993602	1.42723	0.108481	0.949611	0.0430566	0.760996	0.0623227
141272_at	1	1.14748	0.0516681	1.09568	0.0393579	1.14887	0.0198687	0.912079	0.0120102	1.00214	0.0150999	1.04766	0.0160033	1.09999	0.0180966	1.12189	0.0203161	1.11863	0.0410798	1.12137	0.0413569	1.05761	0.0138174	0.997163	0.0429473	0.953193	0.0363642
141273_at	1	1.16848	0.0702595	1.33639	0.0442676	1.24358	0.0152075	1.09442	0.00961751	1.12756	0.0237729	1.13777	0.0106292	1.09424	0.0118668	1.01992	0.0151494	1.01685	0.0158435	0.958407	0.0456736	1.09195	0.0346728	0.997231	0.0161437	1.15822	0.0617644
141274_at		0.986081	0.0790732	0.834281	0.044253	1.29316	0.0451083	0.964418	0.0127474	1.09202	0.0189513	1.12609	0.0287561	1.15374	0.0250137	1.65785	0.0768038	1.39928	0.0442303	1.26298	0.0789723	0.904567	0.0504081	0.850446	0.0423417	0.733321	0.05246
141275_at	1	1.14909	0.0426342	1.13028	0.0314062	1.06902	0.0503187	1.19118	0.0267868	1.06074	0.0324895	1.16461	0.033898	0.922364	0.0255	0.964534	0.0420451	1.01895	0.0429266	1.04584	0.046962	1.082	0.0406242	1.05799	0.0413931	1.0399	0.0271671
141276_at	1	1.22841	0.023497	0.88088	0.0238716	1.1757	0.0402638	0.939924	0.0225699	1.03739	0.0240844	1.09423	0.0345218	1.08699	0.0331731	1.13444	0.0295399	1.26307	0.0323567	1.19238	0.0371721	0.950183	0.0333555	1.11339	0.0214855	0.798361	0.0214946
141277_at		1.03838	0.0675032	1.16812	0.0861185	1.00632	0.0508642	1.04608	0.00644215	0.961844	0.0241924	1.10288	0.0318124	0.913615	0.0207664	1.22816	0.0647908	1.09739	0.0634145	1.27705	0.0782836	1.26846	0.0911056	0.899256	0.0643135	1.00903	0.0738174
141278_at	1	0.859583	0.124762	1.23666	0.0663339	1.18306	0.0737478	1.14226	0.0277273	0.728971	0.0234693	1.9329	0.0852151	0.61745	0.0187113	2.63176	0.130643	1.26293	0.0425754	1.94555	0.24089	1.34748	0.0979677	0.482535	0.0190618	0.754521	0.0801396
141279_at	1	0.892007	0.0283196	1.11729	0.0569019	0.98539	0.0171151	0.995134	0.0133345	1.07344	0.0226831	0.933692	0.0108099	1.05688	0.014018	1.69113	0.0339423	0.962603	0.0363103	1.53146	0.0398238	1.08224	0.0431023	0.569455	0.0257637	0.709788	0.0318538
141280_at	1	0.759762	0.096842	1.08558	0.0689105	1.06901	0.063924	0.935906	0.0229428	0.880321	0.0341137	1.19132	0.0406482	0.899355	0.0250499	2.69946	0.318899	1.17174	0.0597252	1.83674	0.125357	1.19727	0.0812807	0.460886	0.0539403	0.664962	0.0468057
141281_at	1	0.879393	0.0590617	1.24954	0.0405534	1.18403	0.0656347	1.15768	0.0371058	0.921454	0.0315373	1.40478	0.0639343	0.854946	0.0278944	1.64012	0.0734292	1.33102	0.0389287	1.23844	0.088909	1.43256	0.0877366	0.81585	0.0314243	1.17573	0.061035
141282_at		0.722569	0.0371246	0.936715	0.0205074	0.812353	0.0682986	1.03	0.0198562	0.855163	0.0334185	1.00226	0.0483816	0.813589	0.0305591	1.12108	0.076002	0.89786	0.0458202	1.02735	0.0723313	1.06888	0.0678025	0.803223	0.0218924	1.05201	0.0453406
141283_at	1	0.871261	0.0355942	1.39078	0.131227	0.747797	0.0311742	0.622967	0.0103512	0.642789	0.0164995	0.74946	0.0219644	1.00558	0.0297911	0.677452	0.0354872	0.305116	0.0181384	0.789397	0.0256187	0.558569	0.0455989	0.453271	0.0334938	0.70897	0.0552525
141284_at		1.08395	0.150303	0.762427	0.0447468	0.684111	0.0347727	1.2293	0.0262635	0.981913	0.0299259	0.888398	0.0321784	0.775586	0.0212332	0.964567	0.0432517	1.24895	0.0670123	1.54329	0.177479	1.38915	0.0790678	1.30102	0.0873033	1.00453	0.131039
141285_at	1	1.18812	0.167197	1.54859	0.0638446	1.32767	0.163619	1.16967	0.0826667	0.944207	0.0797794	1.55832	0.1312	0.855932	0.0209206	0.748428	0.0270513	1.17618	0.051137	0.741596	0.114704	1.50628	0.159554	1.57298	0.0716899	2.21101	0.21075
141286_at		1.10476	0.0703185	1.05027	0.0671796	0.875647	0.0211618	1.22603	0.0367003	1.09194	0.037225	0.95009	0.0172572	0.924158	0.0150551	0.979984	0.0188892	0.978642	0.0483664	1.23978	0.0664196	1.1576	0.0574262	0.998659	0.0594296	0.955058	0.0692788
141287_at	1	1.0077	0.0367255	1.21272	0.0492902	1.10331	0.0226392	1.04584	0.0266213	1.0795	0.0306858	1.04475	0.0170356	1.05971	0.0195196	1.25668	0.0278913	1.03518	0.0348942	1.1488	0.0352063	1.13165	0.0358299	0.823838	0.0305052	0.991598	0.041071
141288_at	1	1.10504	0.0609566	1.31089	0.0168982	1.18181	0.059227	1.0378	0.0147837	1.10826	0.0395808	1.14897	0.0258024	1.0296	0.0289225	1.17671	0.0691012	1.1234	0.0461075	1.10334	0.0523228	1.25424	0.0391087	0.959293	0.0328463	1.14854	0.0414612
141289_at	1	0.613905	0.151833	1.16893	0.0795559	1.10946	0.0591278	0.652763	0.0157187	0.113735	0.00310042	6.5488	0.282282	0.172746	0.00729548	2.87902	0.165615	1.24919	0.0746369	1.60456	0.319153	1.31039	0.0855246	0.43664	0.0306187	1.44213	0.427067
141290_at	1	1.2547	0.0533889	1.13873	0.0592541	1.00107	0.0763201	1.23433	0.0209217	1.35732	0.0797867	0.891556	0.0162468	1.12396	0.056335	1.21142	0.113616	0.85034	0.0680975	1.52183	0.0570513	0.963205	0.0454821	0.70349	0.0336991	0.637392	0.0324238
141291_at	1	1.0566	0.0999466	1.17282	0.0454417	1.17814	0.0786913	0.947443	0.0121934	0.970686	0.024603	1.14018	0.0509564	1.03854	0.0274289	1.56995	0.0610183	1.15991	0.0399785	1.44923	0.140691	1.18609	0.0833726	0.739274	0.0186027	0.857275	0.0725464
141292_at	1	1.88466	0.147063	1.29022	0.0576285	1.36411	0.0821148	1.13061	0.0160915	1.22408	0.0219834	1.29619	0.0532209	1.05339	0.012027	0.913875	0.0146013	1.1668	0.0348814	1.30162	0.116552	1.13099	0.0829196	1.27678	0.0438442	0.896483	0.0648325
141293_at	1	1.23989	0.0396645	1.25681	0.0716854	1.3312	0.0346883	1.06872	0.010456	1.2836	0.0263962	1.1709	0.0192162	1.1383	0.0158542	1.15908	0.0245701	1.0391	0.0638068	1.08303	0.0349666	0.959123	0.0258526	0.896636	0.0673369	0.890029	0.0272146
141294_at		0.99249	0.0855936	1.4648	0.0386825	1.14644	0.042682	1.16604	0.0122374	1.06391	0.00927128	1.25431	0.0365893	0.917002	0.0125855	1.04476	0.0770565	0.942384	0.0175536	0.889167	0.0441407	1.21355	0.0487588	0.927219	0.0718614	1.37837	0.0555745
141295_at		0.875496	0.0465284	0.949942	0.0339703	0.876003	0.0259946	1.15971	0.0289981	1.05402	0.0373738	0.887538	0.0176102	0.989103	0.0162813	1.02952	0.0262761	1.06802	0.0292816	1.03306	0.0495607	1.1595	0.043992	1.03821	0.0305866	1.13847	0.0591373
141296_at	1	1.49427	0.183021	1.22098	0.0709812	1.29458	0.138809	0.901799	0.0252464	0.837887	0.0531897	1.47441	0.0937528	0.893601	0.052238	0.847974	0.0825731	1.05949	0.0868336	1.01691	0.119072	1.03285	0.0862287	1.26017	0.085929	1.07733	0.0971224
141297_at		0.863233	0.0775984	0.917512	0.0424816	0.797245	0.0514245	1.06441	0.0178038	0.962482	0.0240111	0.877999	0.0370167	0.910345	0.0198718	1.36015	0.049457	1.16145	0.0588877	1.51527	0.143327	1.35557	0.0861332	0.854784	0.0482536	0.931694	0.0678178
141298_at	1	1.07729	0.0548061	1.23011	0.0637946	1.1087	0.0312215	1.00824	0.0122178	0.826281	0.0133788	1.33857	0.0253762	0.830411	0.01481	1.23566	0.0302567	0.863411	0.0345166	1.20476	0.0546971	0.952465	0.043144	0.698754	0.0309028	0.800304	0.0442348
141299_at	1	1.11779	0.0897316	1.08748	0.0610501	0.823676	0.0363591	0.869125	0.01559	0.827292	0.024776	0.885236	0.0239727	0.939645	0.0344531	0.866238	0.0645282	0.728398	0.0300963	1.16135	0.057927	0.963477	0.0560363	0.853039	0.046131	0.845567	0.0637977
141300_at	1	1.19535	0.163323	1.44041	0.101568	0.987675	0.0567979	0.880243	0.0172271	0.722917	0.0249515	1.18485	0.0455137	0.835421	0.0153639	0.69149	0.0697632	0.798269	0.0568893	0.818296	0.0786518	1.15582	0.0814122	1.2116	0.158816	1.46945	0.110717
141301_at	1	1.58609	0.342344	1.49056	0.075827	1.70057	0.0589129	1.86649	0.0519865	1.42853	0.0363251	2.32505	0.0873993	0.743907	0.0253308	2.88167	0.388336	1.33981	0.0529738	2.46971	0.328744	1.17061	0.0542619	0.508961	0.07042	0.550314	0.0791708
141302_at		1.00665	0.0840939	1.19163	0.0518578	1.34203	0.0664433	1.05794	0.0082962	1.20148	0.0397506	1.16417	0.0200219	1.15499	0.037998	1.45829	0.131582	1.23068	0.0762652	1.07098	0.0443658	1.0815	0.0281777	0.864575	0.0756591	1.02005	0.0392425
141303_at	1	2.40185	0.463704	1.59104	0.0818955	1.85945	0.255689	1.08591	0.0125827	1.06832	0.0249357	1.83754	0.171943	1.01493	0.0220978	1.03799	0.0483916	1.15075	0.0317506	1.50685	0.285902	1.11187	0.132666	1.11505	0.0409922	0.899771	0.149948
141304_at		1.03319	0.108782	1.12813	0.0630627	0.971291	0.0326459	1.17522	0.0263667	1.24365	0.0295155	0.886388	0.0239533	1.09978	0.0167445	1.15742	0.0718051	1.07299	0.0208982	1.21921	0.0925498	1.25438	0.0794931	0.945076	0.0626623	1.07276	0.100269
141305_at	1	1.04898	0.0646304	1.24422	0.0471522	1.03562	0.03168	0.727067	0.00982632	0.836122	0.0231517	0.945617	0.0167907	1.1006	0.0293088	0.603178	0.02456	1.09851	0.0368761	0.610481	0.0291128	1.31773	0.0463227	1.82404	0.0504663	2.20042	0.135099
141306_at	1	1.55456	0.120511	1.38206	0.0664157	1.68247	0.0979774	1.00789	0.0136702	1.21822	0.0446739	1.47868	0.0495465	1.14051	0.0311195	0.778981	0.0666737	0.754194	0.0417933	0.71282	0.0361694	0.621325	0.0323533	0.994178	0.0897302	0.875042	0.0291352
141307_at	1	0.933893	0.102791	1.28558	0.0443564	1.09762	0.065662	0.936722	0.00746238	1.16927	0.0236866	0.884309	0.0339192	1.24323	0.0248391	0.425803	0.0383854	0.378087	0.0150905	0.35703	0.0264549	0.448756	0.0224964	0.920385	0.0853737	1.28679	0.069525
141308_at	1	1.21929	0.0944153	0.94997	0.0438014	1.16725	0.0389721	0.914087	0.0183946	1.12288	0.0310201	1.03507	0.0261158	1.13048	0.0150909	1.31384	0.0652408	1.19113	0.0508014	1.36712	0.0774891	0.964558	0.038351	0.917445	0.0661865	0.717794	0.037142
141309_at	1	0.914589	0.0211334	0.804431	0.0582269	1.02868	0.0448919	1.11782	0.0110804	0.867565	0.0269529	1.3733	0.0201274	0.749996	0.0215913	1.60459	0.0813666	1.41123	0.0971352	1.42998	0.0357671	1.08132	0.0584738	0.879545	0.0620036	0.758189	0.0412783
141310_at	1	0.500466	0.078193	1.13436	0.0570522	0.549264	0.0302847	0.492478	0.0250383	0.382645	0.0205111	0.766322	0.0349771	0.726479	0.0223028	0.196534	0.019044	0.0815597	0.00271853	0.174814	0.0191951	0.170902	0.0111188	0.434028	0.043416	1.04865	0.103085
141311_at	1	0.730542	0.060167	0.620253	0.0227635	0.662712	0.0250012	0.74817	0.0145106	0.735702	0.0248744	0.717075	0.0164652	0.928932	0.0254132	1.14419	0.053056	1.17881	0.0542484	1.26193	0.0826421	1.09635	0.0236109	1.03306	0.0497537	0.899	0.0613944
141312_at	1	0.646808	0.106112	0.698131	0.0296765	0.866825	0.0485176	0.948683	0.00932028	1.11267	0.042913	0.723511	0.012645	1.19951	0.0433478	3.91323	0.326611	1.48405	0.0854673	2.89148	0.359298	1.19311	0.046829	0.384434	0.023684	0.468201	0.0608589
141313_at		1.0383	0.0522807	1.0487	0.087925	1.02068	0.0341927	1.09722	0.0209827	1.13232	0.0256636	0.980689	0.0219143	1.04198	0.0133423	1.01262	0.0510307	1.13203	0.0654206	1.02629	0.034576	1.14526	0.0837754	1.13044	0.096488	1.11775	0.075801
141314_at		0.816149	0.182661	0.796831	0.0767848	0.663399	0.0725756	1.13948	0.0338147	1.06789	0.0838677	0.757534	0.0308157	0.885917	0.064673	1.41732	0.316712	1.37828	0.205699	1.49135	0.16478	1.55373	0.089574	1.15644	0.267065	1.14659	0.139317
141315_at	1	1.1938	0.186653	1.01442	0.0550935	1.07436	0.0291985	0.811411	0.0121192	1.34428	0.0375787	0.671319	0.0105111	1.60302	0.0276397	0.480001	0.0232153	0.399944	0.0224992	0.530324	0.0638589	0.370364	0.00857604	0.840137	0.0653303	0.778074	0.0866045
141316_at	1	1.36392	0.165789	1.01514	0.0517868	1.21986	0.0457552	1.05263	0.0208305	1.19166	0.0345119	1.15974	0.0335024	1.06321	0.0352821	1.24697	0.112325	1.42693	0.0851046	1.35348	0.0998002	1.16693	0.0232914	1.18222	0.121406	0.904727	0.0750296
141317_at	1	1.26659	0.170604	2.16707	0.152563	1.4632	0.185706	0.845614	0.0175574	1.09383	0.0529841	1.08614	0.0833065	1.35437	0.0633673	0.492614	0.0405082	0.37582	0.0295626	0.48018	0.0833065	0.618066	0.0895525	0.764549	0.0477904	1.4385	0.200417
141318_at	1	0.949532	0.0800633	0.912201	0.0408643	1.09832	0.0555054	0.99269	0.00657878	1.18318	0.0387168	0.970238	0.0251552	1.13356	0.0296938	1.31912	0.0603887	0.914908	0.050117	1.15175	0.087115	0.756484	0.0276787	0.693674	0.0362861	0.679184	0.042783
141319_at	1	0.523574	0.040165	0.835922	0.0464341	0.513982	0.0244697	0.571795	0.0159728	0.494342	0.017641	0.592556	0.0209904	0.870255	0.012388	0.353324	0.0119647	0.224434	0.00562206	0.363898	0.0254555	0.369231	0.0242902	0.638674	0.0287953	1.03985	0.0778024
141320_at		0.813057	0.0581805	0.859555	0.044862	0.885157	0.0460025	0.994175	0.0122443	1.00953	0.027342	0.842395	0.0284551	1.05534	0.0267367	1.13352	0.0401498	1.01163	0.0409224	1.05881	0.0787387	0.991839	0.0632628	0.892525	0.0331796	0.958811	0.063504
141321_at	1	0.905705	0.042658	1.21341	0.0446019	1.05133	0.0111177	1.03082	0.0217162	0.998812	0.023475	1.10774	0.0125241	0.950995	0.0121231	1.58983	0.0218017	1.15263	0.0141666	1.36955	0.0508905	1.32991	0.0481618	0.72515	0.00836621	0.982603	0.05285
141322_at	1	1.10856	0.214754	0.94827	0.0455632	1.10965	0.0826123	0.896755	0.0152764	0.7322	0.0216387	1.34631	0.0741422	0.83127	0.0202476	0.880077	0.0253688	1.99096	0.0638728	0.919538	0.160921	1.77232	0.157892	2.26862	0.0999328	2.25582	0.288363
141323_at	1	2.30121	0.306763	1.36971	0.081174	1.37405	0.0527576	1.20427	0.00676119	1.3574	0.0275335	1.22886	0.0287344	1.11931	0.0183083	1.19097	0.0947559	1.26814	0.0460136	1.95485	0.180211	1.26601	0.0772852	1.0955	0.0919043	0.696839	0.0808543
141324_at		0.895739	0.0987077	1.27119	0.0217833	0.888263	0.021111	1.24143	0.0211287	1.62572	0.0811937	0.753126	0.0142819	1.18244	0.0169855	0.822901	0.0134205	0.851199	0.00976013	0.832569	0.0746579	1.22251	0.0335926	1.03475	0.00941386	1.5539	0.127295
141325_at	1	1.03259	0.0217402	1.11816	0.0388309	1.03393	0.0353383	0.699109	0.0146037	0.854979	0.0266844	0.921356	0.0219264	1.12829	0.0281923	0.790732	0.0257971	0.832072	0.0332047	0.792956	0.0224576	0.897106	0.0263523	1.05229	0.0404972	1.13376	0.0276462
141326_at	1	1.36442	0.0826494	2.12295	0.0590585	1.87248	0.0700107	1.19077	0.0196007	0.895421	0.0306558	2.61794	0.080531	0.721382	0.0194141	1.6154	0.0495803	0.731743	0.016627	1.18428	0.0650431	0.835163	0.0329857	0.453561	0.00905013	0.717659	0.0387891
141327_at	1	0.971482	0.0911752	1.1274	0.103774	1.32716	0.0981605	0.693281	0.016926	0.966545	0.0253732	0.956846	0.0488123	1.39106	0.0247108	0.541462	0.0393467	0.468439	0.0346451	0.401571	0.0326685	0.395325	0.0326644	0.88634	0.101942	1.00325	0.0706501
141328_at	1	1.00067	0.119878	1.23437	0.0503952	1.14066	0.0179558	1.15033	0.0192085	1.03032	0.0187883	1.2934	0.0168998	0.883177	0.00949432	2.23758	0.231397	1.14971	0.0174195	1.86172	0.0914343	1.2443	0.0508975	0.542556	0.0565886	0.67987	0.0404336
141329_at	1	0.978423	0.0908112	1.45242	0.0569989	0.95087	0.0487996	0.986745	0.019266	0.886229	0.0250116	1.12684	0.0404291	0.845823	0.0128307	1.14824	0.0596051	1.10102	0.0193526	1.19064	0.0951175	1.71361	0.107186	0.970366	0.0489435	1.49106	0.119276
141330_at		1.10976	0.0694376	1.29713	0.0937887	1.01585	0.0276943	1.05226	0.0168159	1.02342	0.010715	1.04033	0.0302124	0.984549	0.0216261	1.0333	0.0306407	1.10214	0.0759641	1.13026	0.0573019	1.36799	0.0639322	1.07123	0.0986291	1.22998	0.0743209
141331_at		1.17863	0.116607	0.962911	0.035393	0.966142	0.0333748	1.11682	0.0155716	0.924642	0.0106545	1.13967	0.0333277	0.852182	0.0153633	0.967869	0.0479788	1.14699	0.0357967	1.17711	0.0887698	1.1447	0.0438433	1.19917	0.0741125	1.00505	0.0635347
141332_at	1	1.02825	0.0511961	0.903693	0.0366624	1.18079	0.102194	1.01326	0.0212536	1.02046	0.0636238	1.35904	0.0662748	0.874754	0.0382825	0.955065	0.0824902	0.895255	0.0561479	0.852898	0.0604554	0.706517	0.0537957	0.948154	0.0554704	0.829197	0.0261376
141333_at	1	0.475291	0.0712873	0.868327	0.0579871	1.00086	0.111667	0.871352	0.0186253	0.675746	0.0170636	1.39052	0.108069	0.721889	0.00966399	3.13495	0.190571	1.44162	0.0809137	1.6083	0.246625	1.34537	0.15337	0.468403	0.0437772	0.908649	0.0940167
141334_at		1.01965	0.0513679	0.947802	0.0542828	0.9352	0.0356917	1.11294	0.0193171	1.19203	0.0195355	0.865561	0.0253937	1.085	0.0194089	1.10512	0.0187659	1.40154	0.0269271	1.21689	0.064298	1.43242	0.0941006	1.26861	0.0261721	1.19299	0.0834193
141335_at	1	0.970772	0.120649	0.964866	0.0572555	0.976994	0.0298841	1.05398	0.013446	0.904117	0.0214674	1.06678	0.0233562	0.917731	0.0131285	1.67843	0.122578	1.45573	0.0677423	1.63617	0.139139	1.4248	0.0712603	0.88977	0.081095	0.922404	0.0903104
141336_at	1	1.20719	0.0479854	1.56833	0.072579	1.08963	0.0446219	0.979837	0.0115002	0.919619	0.0294197	1.28147	0.0363306	0.852033	0.0128031	1.09007	0.0446737	0.934584	0.0279485	1.21449	0.0510363	1.3548	0.0760336	0.863015	0.042087	1.11702	0.0460473
141337_at		0.70403	0.0413832	0.937608	0.0754873	0.921302	0.0137726	1.11575	0.0181967	1.00967	0.0186599	0.986142	0.0210678	0.940906	0.0207423	1.68003	0.0243805	1.14171	0.0798381	1.28478	0.0610192	1.1239	0.0597007	0.679643	0.0594234	0.891463	0.0650371
141338_at		1.0771	0.158432	0.999042	0.0248786	0.985762	0.0161535	1.03136	0.0102402	1.16269	0.0184681	0.872704	0.0127102	1.13154	0.0124903	1.15669	0.0318766	1.12469	0.0276494	1.26183	0.145543	1.13687	0.0198175	0.975712	0.0389897	0.99127	0.100795
141339_at	1	0.276234	0.0628007	0.933232	0.0296419	0.391387	0.0348174	0.491709	0.00963907	0.329806	0.0124817	0.588123	0.0358268	0.66814	0.0146677	0.216366	0.0104422	0.0396092	0.00100666	0.159937	0.0313831	0.0995592	0.00822027	0.18441	0.00743948	0.951374	0.241591
141340_at	1	1.00117	0.0971182	0.959063	0.0336964	0.796281	0.0161253	1.05691	0.0242368	0.915362	0.0322553	0.875665	0.0109384	0.911702	0.0168581	0.982698	0.051332	0.902369	0.0248443	1.2228	0.0824211	1.08377	0.0320026	0.927935	0.0479196	0.91939	0.067808
141341_at	1	0.758405	0.0661044	1.03929	0.0637933	0.643952	0.0591508	0.77927	0.0100942	0.626285	0.0374038	0.801372	0.0225833	0.807012	0.0488675	0.621667	0.0700612	0.500525	0.0457901	0.734669	0.0526842	0.808368	0.0503375	0.80966	0.0435888	1.13332	0.0888903
141342_at	1	1.13483	0.128515	1.19417	0.0977571	1.40431	0.107666	0.927011	0.0143469	1.26137	0.0443145	1.05371	0.0517605	1.33905	0.0401474	1.25793	0.0590968	0.846225	0.05363	1.05319	0.11828	0.728634	0.0650424	0.673076	0.0446128	0.733733	0.0740219
141343_at	1	0.970075	0.0642751	0.954904	0.0377044	1.09324	0.0495381	0.958293	0.0113763	1.46792	0.0455081	0.755707	0.0160751	1.44998	0.0405861	1.23879	0.0945549	1.23035	0.0632623	1.08505	0.0360101	1.06854	0.0286649	1.01139	0.0760674	0.988586	0.0238475
141344_at	1	1.11249	0.0970628	1.32494	0.0989584	0.89979	0.065695	1.12284	0.0200659	0.935182	0.0378145	1.02928	0.0446069	0.876837	0.0273026	0.666185	0.0551252	1.12826	0.0819407	0.82856	0.0598548	1.6535	0.10895	1.729	0.171794	2.03178	0.122502
141345_at	1	1.28168	0.0751356	1.71825	0.0835977	1.33433	0.0774343	1.03311	0.0182425	1.34367	0.0439471	1.0094	0.034078	1.32624	0.0380742	1.06428	0.0796318	0.957464	0.0495052	1.02086	0.0450947	1.23982	0.0686612	0.915325	0.0684016	1.21454	0.0404599
141346_at	1	1.03757	0.105382	0.821723	0.0433013	1.04397	0.0431692	1.11415	0.00983412	1.23683	0.0312328	0.936556	0.0210604	1.11624	0.0239375	1.4453	0.146455	1.24069	0.0708242	1.38177	0.0560284	0.965579	0.0373883	0.898472	0.10236	0.703288	0.0268531
141347_at	1	0.99992	0.0739531	0.922213	0.0225107	1.14641	0.0355951	1.21455	0.0168382	1.32689	0.0401121	1.02516	0.020781	1.12137	0.0215497	1.47185	0.0756813	1.3508	0.0284846	1.27695	0.0672327	1.09137	0.0372731	0.926793	0.0411641	0.87041	0.0473133
141348_at	1	0.272784	0.0716236	0.805454	0.0390409	0.731664	0.0929758	0.666188	0.00935133	0.592814	0.0182976	0.81829	0.0698179	0.899004	0.0273811	8.79547	0.518715	1.35346	0.0780637	3.61426	0.856663	1.62905	0.173449	0.155004	0.0106801	0.694088	0.163978
141349_at	1	0.71825	0.0755072	1.67484	0.101459	1.57035	0.109875	1.10871	0.0192194	0.945718	0.0315429	1.88648	0.0803052	0.83697	0.0280589	0.558193	0.0345977	0.52006	0.0333519	0.260566	0.0255758	0.558841	0.0385753	0.936771	0.0655356	2.27591	0.227277
141350_at	1	0.890569	0.0608952	1.31194	0.0373715	1.11311	0.0234614	0.979318	0.0142972	1.1382	0.0241307	0.910716	0.018506	1.23051	0.0299102	1.14958	0.070293	0.945105	0.0258015	0.905866	0.0289704	1.11133	0.0255306	0.835146	0.0508244	1.23655	0.047576
141351_at	1	1.01721	0.105537	1.2692	0.0864869	1.21228	0.0486702	0.934769	0.0094014	0.971312	0.034454	1.25739	0.0355687	0.96663	0.0157268	1.32342	0.107084	0.903072	0.0247154	1.08766	0.0693825	0.951417	0.0696886	0.703964	0.058703	0.894483	0.0744234
141352_at	1	1.68451	0.120199	1.11022	0.0389485	1.16024	0.0367082	1.14627	0.0228469	1.2014	0.0422729	1.10721	0.0207799	1.05362	0.0290879	0.953208	0.058879	0.951761	0.0404435	1.36872	0.0579131	0.905144	0.0200386	1.01003	0.061186	0.669926	0.0294537
141353_at	1	9.10767	1.15419	7.87307	0.396397	3.82189	0.474556	2.05543	0.0531222	2.27387	0.101857	3.76713	0.337736	1.02921	0.0327761	0.679785	0.0483122	0.792634	0.0115299	1.77777	0.256275	1.83527	0.231631	1.19619	0.0878125	1.08334	0.0945703
141354_at	1	0.670343	0.0298256	0.778208	0.0297977	0.821988	0.0306707	1.0724	0.0240342	1.099	0.0343792	0.868388	0.0228626	0.948702	0.0143234	2.21749	0.0480029	1.28265	0.040961	1.82552	0.0912861	1.21912	0.055556	0.578775	0.0216898	0.674044	0.0293844
141355_at	1	1.34811	0.120337	1.13367	0.0453705	1.27128	0.0712216	1.16678	0.0161111	1.04597	0.0268129	1.4914	0.0537498	0.853985	0.0169238	1.25437	0.0936558	1.13569	0.0332991	1.32518	0.0880612	1.03055	0.0625718	0.926592	0.0654196	0.790695	0.0463864
141356_at	1	0.566894	0.0637043	0.322747	0.0187526	0.635857	0.0304868	0.673123	0.0112653	0.438385	0.0094676	1.00132	0.0333364	0.636837	0.0112244	1.16699	0.0429609	1.75042	0.0586845	1.05275	0.102405	0.896963	0.060783	1.50634	0.0697882	0.901764	0.0870967
141357_at	1	0.798635	0.0211035	0.881416	0.0296894	0.807818	0.0139389	0.669938	0.0055558	0.632137	0.00698829	0.840738	0.010201	0.961848	0.0103516	0.820513	0.0113421	1.09934	0.0213316	0.812377	0.0203142	1.19872	0.0388602	1.33986	0.0275493	1.48087	0.0538725
141358_at	1	0.941577	0.220285	1.59283	0.0710627	1.47183	0.0440411	1.12621	0.00342548	1.37493	0.0247407	1.20737	0.0134827	1.21939	0.0221523	1.12778	0.0585309	0.806077	0.0405782	0.716969	0.130693	0.861549	0.0195692	0.720581	0.0489682	1.77934	0.420902
141359_at	1	0.931659	0.02934	1.4131	0.051311	1.08499	0.039861	0.901051	0.0124392	0.876869	0.0246687	1.17648	0.0269794	0.924948	0.0197164	0.953638	0.0304167	0.608105	0.0204334	0.823335	0.0293491	0.793342	0.0309678	0.637922	0.0196066	0.968107	0.0365894
141360_at	1	1.82478	0.122995	1.29692	0.068058	1.11834	0.0584013	1.70105	0.0468149	1.8269	0.0675429	1.00805	0.0297757	1.11008	0.0242317	0.855185	0.0456094	1.74274	0.0653766	1.40578	0.0861859	2.04176	0.129237	2.05153	0.0936748	1.4751	0.0948974
141361_at	1	1.3102	0.0913046	1.55278	0.0717619	1.09269	0.0564959	1.25123	0.0190709	0.952093	0.0280922	1.48904	0.043601	0.737916	0.0239688	0.908281	0.0496769	1.23412	0.0577175	1.0956	0.0670511	1.76026	0.0894667	1.36244	0.0543445	1.64521	0.113752
141362_at	1	0.593851	0.0383442	0.975218	0.0310402	0.537808	0.0349349	0.621312	0.00654995	0.531379	0.0168563	0.640438	0.024182	0.841104	0.0228502	0.458457	0.0358493	0.288959	0.0117924	0.506746	0.0252731	0.533672	0.0295027	0.642782	0.042501	1.05459	0.031698
141363_at	1	1.32897	0.112066	1.46117	0.0889668	1.27425	0.0169271	0.968373	0.0171648	0.878126	0.0170829	1.35228	0.0277743	0.948218	0.0189635	0.877822	0.0599614	0.955513	0.0335829	0.89542	0.0365492	1.08601	0.0546608	1.11416	0.0902919	1.22689	0.0752336
141364_at		0.984777	0.155082	0.853542	0.0488993	0.941349	0.0482036	0.98607	0.0185508	0.895915	0.0273126	1.08443	0.0357952	0.869599	0.0162849	1.04332	0.0707191	1.26908	0.0400811	1.08795	0.132877	1.16462	0.0797387	1.23954	0.0831841	1.17345	0.131515
141365_at		1.07145	0.0819365	0.966168	0.0384836	1.08835	0.0666206	1.01774	0.0182232	1.10622	0.031035	1.04833	0.043613	1.03967	0.0147976	0.823325	0.039767	1.12769	0.0448328	0.824008	0.0610676	1.0159	0.0561949	1.38297	0.0881287	1.2585	0.0659024
141366_at	1	0.990742	0.0331898	1.00223	0.0251207	0.989835	0.0313478	0.984125	0.00892431	1.01944	0.0187621	0.96336	0.0200842	1.02991	0.0182781	1.01486	0.0329287	1.05565	0.0293559	1.01842	0.03226	1.07066	0.03062	1.04265	0.0349864	1.05481	0.0268582
141367_at	1	0.663602	0.0255359	1.23603	0.0709953	0.966213	0.0497418	0.993485	0.0183357	0.879954	0.0241788	1.10789	0.0365455	0.874551	0.0192556	1.468	0.0703423	0.897419	0.0355679	1.01948	0.0507555	1.15907	0.0788599	0.614958	0.0313021	1.13857	0.0566782
141368_at		1.04176	0.11235	1.02326	0.0571879	1.07098	0.0183658	1.02889	0.0106357	1.54837	0.0244395	0.739418	0.0101923	1.45257	0.0245812	1.08919	0.0582823	1.24751	0.0597121	1.04681	0.0790945	1.17451	0.0444648	1.1596	0.0879555	1.16888	0.0898376
141369_at	1	0.121968	0.0144921	0.615041	0.0404866	0.0593632	0.00589257	0.292304	0.0239875	0.0857273	0.006745	0.178389	0.0207325	0.389508	0.038394	0.204512	0.00904682	0.0379542	0.00246571	0.445708	0.0548115	0.406461	0.0335592	0.186331	0.0149	0.99081	0.110483
141370_at	1	1.74164	0.268626	1.12987	0.0463218	1.33621	0.127393	0.777526	0.0161553	0.840993	0.0221631	1.22734	0.0823429	1.09438	0.0220243	0.641304	0.018575	0.5836	0.0159396	0.909863	0.153479	0.536247	0.0629105	0.912152	0.0327667	0.654429	0.0723858
141371_at	1	0.371834	0.0282175	0.792783	0.0376298	0.511378	0.0379079	0.483314	0.0112856	0.386133	0.00945348	0.630312	0.0346411	0.817553	0.0180206	0.355021	0.0234328	0.172741	0.00537007	0.262674	0.0188502	0.276414	0.0206482	0.497364	0.038225	1.05965	0.0492416
141372_at	1	0.865405	0.120673	0.670195	0.0356267	0.552594	0.0436221	0.727791	0.0228208	0.465087	0.0258487	0.835987	0.035696	0.665756	0.0293021	0.534636	0.0382176	0.552327	0.034955	0.859531	0.108877	0.683325	0.051261	1.03345	0.0387625	0.907275	0.134823
141373_at		1.30732	0.100757	1.04085	0.0235514	1.02524	0.0279602	1.07604	0.0097427	1.19022	0.0218691	0.92295	0.0122569	1.1139	0.0248838	0.951217	0.0370702	1.05449	0.028173	1.21094	0.0716618	1.0708	0.0249201	1.11076	0.0226795	0.906718	0.0519188
141374_at	1	21.3305	2.2661	12.8026	0.617666	6.67269	0.529629	7.13361	0.649332	10.4482	1.28862	5.77605	0.631058	1.45171	0.192388	1.12191	0.0457589	1.18647	0.0681591	3.72938	0.404377	2.32505	0.156954	1.05831	0.0659161	0.660637	0.0565704
141375_at		1.0445	0.102641	0.843287	0.0405206	0.97604	0.0350051	1.14856	0.0298747	1.03289	0.0325354	1.07125	0.0277391	0.921377	0.0327815	1.00286	0.0461655	1.18037	0.0649103	1.07284	0.0829992	1.00435	0.0150779	1.17919	0.0692091	0.983864	0.0794596
141376_at	1	1.1794	0.175661	1.08613	0.0882683	1.23034	0.0635414	1.24217	0.0226289	1.19172	0.0306086	1.33237	0.0545884	0.930736	0.021058	1.29155	0.0190129	1.3509	0.0917902	1.26335	0.162941	1.17824	0.0877644	1.04628	0.0893588	1.03846	0.129636
141377_at		1.0486	0.0853422	0.843378	0.00975168	0.883858	0.0143375	1.01339	0.0157377	1.03045	0.0177551	0.898466	0.0150396	0.987458	0.0167422	0.897273	0.0606285	1.13128	0.0182033	1.04246	0.0407218	1.07953	0.0129137	1.28878	0.0868606	1.04746	0.040158
141378_at	1	1.12681	0.0694474	0.857056	0.0855905	0.922456	0.0348517	1.12053	0.0164354	0.954084	0.0162232	1.10007	0.0288818	0.838853	0.0042551	1.03294	0.0275015	1.55429	0.131361	1.27142	0.0730609	1.37518	0.0821475	1.50995	0.166408	1.09935	0.0725218
141379_at	1	1.11808	0.251581	1.99486	0.101935	1.90133	0.156012	1.2431	0.0287673	1.62011	0.0573696	1.5075	0.0881542	1.27688	0.0444519	0.187715	0.00814277	2.11321	0.0805254	0.116392	0.0235963	2.33274	0.233575	11.2668	0.3121	32.8813	9.25503
141380_at		1.03204	0.0963795	0.974486	0.0282812	1.15847	0.0253534	0.956755	0.0171891	1.18753	0.0320635	0.959413	0.0173552	1.21129	0.0198828	0.857717	0.0492879	0.895981	0.0149325	0.754449	0.0467391	0.754938	0.0245603	1.06065	0.0599902	1.02792	0.0643916
141381_at	1	1.32077	0.0985468	1.48379	0.081609	1.0792	0.0325126	1.17358	0.0173046	1.08437	0.0277492	1.20086	0.0214832	0.902113	0.0212801	1.55268	0.0742239	1.245	0.0499228	1.89232	0.102719	1.70288	0.0836738	0.806562	0.0414137	0.921378	0.0676378
141382_at	1	1.13877	0.0669051	1.13083	0.0440365	1.16771	0.0287544	1.0972	0.0152451	1.11512	0.0196332	1.15388	0.0227297	1.01439	0.0134789	0.785933	0.0202846	1.03344	0.0367914	0.767492	0.0368714	0.995886	0.0306805	1.31866	0.0659542	1.31705	0.0639985
141383_at	1	1.02004	0.214026	1.12196	0.0603701	0.85511	0.0789925	0.973377	0.0239987	0.678344	0.0165566	1.22079	0.0818043	0.709499	0.023146	0.993179	0.0711791	0.919075	0.0510269	1.25369	0.24348	1.27925	0.13987	0.943941	0.0830041	1.33883	0.267295
141384_at		1.11207	0.170997	0.841443	0.0405254	0.852018	0.060022	1.05258	0.0333145	0.998255	0.0524935	0.853548	0.0268101	0.999988	0.0392589	0.985864	0.0857441	1.15754	0.0774615	1.28807	0.156768	1.14556	0.0557263	1.18969	0.0830165	0.971503	0.0939376
141385_at		0.889194	0.0380148	0.817065	0.0308251	0.959201	0.038209	1.01454	0.0172185	0.969706	0.0288374	0.999043	0.0164216	0.962856	0.0274502	0.964201	0.0489247	1.21929	0.0599066	0.893726	0.0301183	1.03142	0.023228	1.26722	0.0582953	1.16255	0.0403034
141386_at		1.47768	0.120639	0.97575	0.0338106	0.880928	0.0272406	1.02252	0.0121795	1.0451	0.0242932	0.87741	0.00922601	1.00535	0.0224035	1.10411	0.0588188	1.18423	0.0376488	1.84001	0.106194	1.31113	0.0443642	1.08014	0.043139	0.734135	0.0531925
141387_at	1	0.52708	0.0419039	0.87112	0.0349	0.747511	0.0146661	0.677125	0.0109548	0.635419	0.0114529	0.776222	0.0151714	0.967125	0.0167798	1.08742	0.0142709	0.494218	0.0141917	0.768404	0.0499024	0.573944	0.0196644	0.454519	0.015581	0.774868	0.060495
141388_at	1	1.38589	0.203542	1.0094	0.0787185	1.18264	0.0863122	0.93497	0.0170311	1.08427	0.0338456	1.03019	0.0515387	1.15185	0.0230025	1.42299	0.162846	1.3252	0.103865	1.638	0.18072	1.13683	0.102707	0.992664	0.147377	0.730626	0.0691462
141389_at	1	1.02316	0.0672785	0.764177	0.0523689	1.11572	0.0523581	0.833944	0.00690558	1.09549	0.0279165	0.816686	0.023898	1.36779	0.0244225	0.639523	0.0414767	2.46757	0.110665	0.584773	0.0287998	1.69437	0.121549	3.92428	0.297958	2.91207	0.183094
141390_at	1	0.909651	0.238302	0.914155	0.0296889	0.924165	0.092142	0.758632	0.0191619	1.30987	0.0337321	0.530053	0.0372185	1.75678	0.0450427	0.83674	0.0373978	0.963746	0.0318949	0.873955	0.196913	1.01297	0.0857026	1.15954	0.0572346	1.59173	0.284424
141391_at	1	0.952584	0.081652	1.07353	0.0699221	1.465	0.0836403	1.10019	0.0133556	1.33399	0.0272025	1.26648	0.0481505	1.15808	0.017253	1.16756	0.0902999	1.11479	0.0608975	0.755214	0.0466519	0.815925	0.0494149	0.981565	0.0972564	1.08992	0.049398
141392_at	1	1.03204	0.067837	1.17078	0.0558183	1.23242	0.0495204	1.20673	0.0164927	1.0799	0.0228524	1.31819	0.0374585	0.938089	0.0175328	1.19914	0.0678745	1.13133	0.046457	1.00056	0.0469216	1.07398	0.0499797	0.956163	0.0665176	1.08275	0.0501206
141393_at	1	1.26413	0.0385008	1.28405	0.0537454	1.58699	0.0445801	1.13639	0.00804154	1.69227	0.0226113	1.08439	0.0196338	1.46471	0.0174516	1.60795	0.028513	1.20435	0.0540428	1.28671	0.0433317	0.96513	0.0232801	0.749007	0.0403956	0.753403	0.0177433
141394_at	1	0.812086	0.0164914	0.977579	0.0282884	1.27984	0.0948376	0.912692	0.0130554	1.01478	0.0363086	1.27932	0.0649883	1.00491	0.0232137	0.891067	0.028064	0.54849	0.0148131	0.589564	0.0447842	0.436472	0.0345297	0.615712	0.0103913	0.741676	0.0225316
141395_at		1.06117	0.0694173	0.825152	0.0370451	1.0452	0.0498556	0.998388	0.0137556	1.56181	0.0511085	0.71535	0.0174453	1.46601	0.0432424	0.968883	0.0572226	1.5682	0.0721722	0.984531	0.052065	1.23936	0.0571346	1.62817	0.0775426	1.27885	0.0732623
141396_at		1.11362	0.153568	0.952886	0.0997306	1.06813	0.0533322	1.30855	0.0506172	1.40598	0.0743442	0.921013	0.0224013	1.16326	0.0355908	1.02743	0.116181	1.34476	0.118455	1.02395	0.0801589	1.13947	0.065866	1.37826	0.196196	1.15946	0.100337
141397_at		0.985964	0.0599719	1.03318	0.0554217	1.1386	0.032696	1.108	0.0133268	1.18212	0.0154365	1.05963	0.0226564	1.07747	0.0171642	1.09784	0.0246478	1.25235	0.0341816	0.954428	0.0504696	1.13699	0.0615148	1.14173	0.0367307	1.21101	0.0789983
141398_at		1.00786	0.104684	0.908272	0.0283053	0.933177	0.0319551	1.16932	0.0193542	1.158	0.0322643	0.943926	0.0237127	0.994498	0.0247974	1.06327	0.0346263	1.06235	0.0425985	1.15336	0.0988797	1.03121	0.0278946	1.00016	0.0437705	0.939001	0.0697748
141399_at	1	0.768496	0.0465989	0.909416	0.0464589	1.16938	0.100282	0.80658	0.0180396	0.793288	0.0260679	1.24448	0.0743345	0.946243	0.0254438	0.647661	0.0270821	0.635809	0.0310098	0.451873	0.0471646	0.51958	0.0515718	0.985381	0.0587251	1.16762	0.0624654
141400_at	1	1.23542	0.0903579	1.25371	0.061628	1.00657	0.0417448	0.899041	0.00896338	1.02419	0.0291926	0.936332	0.02213	1.07537	0.0182361	0.864122	0.0460828	0.913508	0.0428669	1.06033	0.0613296	1.13469	0.053401	1.06742	0.071988	1.08962	0.0634509
141401_at	1	1.08707	0.0480053	1.31968	0.0921986	1.02873	0.0301935	0.869454	0.0229898	1.0242	0.0338637	0.908295	0.0243354	1.1448	0.0353039	0.942937	0.0326853	0.803692	0.0337393	0.997262	0.0362942	1.02297	0.0630424	0.852809	0.0365412	1.03559	0.0723493
141402_at	1	0.883491	0.146339	1.51465	0.064716	1.14612	0.120649	0.786222	0.0115423	0.92377	0.0333895	1.08558	0.0772996	1.06091	0.0281981	0.596052	0.0448431	0.860152	0.0348296	0.482468	0.0717532	1.21206	0.109997	1.4742	0.108872	2.90077	0.427206
141403_at	1	1.16052	0.015675	1.19825	0.0548247	1.26543	0.121695	1.02281	0.0154741	1.03973	0.0281603	1.27094	0.0833541	1.00269	0.0297322	0.901819	0.0351056	0.884551	0.0478171	0.881501	0.0766604	0.878738	0.076451	0.981142	0.0559883	0.997472	0.012525
141404_at		1.08218	0.129206	0.921609	0.0434745	0.927531	0.0425218	0.934746	0.0123607	1.09545	0.0259764	0.782048	0.0203744	1.18828	0.0274025	0.907886	0.102937	1.09289	0.0544493	1.00956	0.0563988	1.0842	0.0509708	1.27624	0.151194	1.08995	0.0576834
141405_at	1	1.2375	0.115833	1.26575	0.0776271	1.08208	0.0656928	1.08311	0.0176514	1.68069	0.0756255	0.687824	0.0165271	1.5839	0.0701963	0.685012	0.0672278	0.783013	0.0523527	0.769016	0.043006	0.910687	0.0505654	1.16847	0.0928992	1.21159	0.0914649
141406_at	1	1.21998	0.154317	0.787142	0.0517648	1.87771	0.137206	0.586142	0.0143168	1.27129	0.0413781	0.848483	0.0458935	2.23783	0.0678394	0.626962	0.0185701	0.658731	0.0159958	0.421482	0.0498292	0.285628	0.0256909	1.05068	0.0086976	0.731353	0.0842678
141407_at	1	0.942484	0.071389	0.305141	0.0126744	0.593831	0.018598	1.0031	0.0143157	0.636155	0.0159042	0.903765	0.0185003	0.660093	0.0159827	0.710433	0.0249037	2.37535	0.101078	1.12952	0.0697875	1.21185	0.0333807	3.3452	0.14429	1.10163	0.0653982
141408_at	1	1.02915	0.111114	0.997416	0.040879	1.09613	0.0310127	0.968418	0.0198679	1.12406	0.0295779	0.900037	0.0192475	1.22225	0.0226087	0.766642	0.029077	1.02937	0.0467274	0.719158	0.0608509	0.928011	0.023202	1.34937	0.0836927	1.35217	0.0960325
141409_at	1	1.11768	0.172125	1.21794	0.0866444	1.09237	0.0778653	0.558053	0.0178513	0.841582	0.0358425	0.740047	0.0318912	1.47724	0.0365116	0.354775	0.0368421	0.290817	0.0184732	0.358938	0.0421068	0.327002	0.0255879	0.857354	0.0994932	0.994929	0.119051
141410_at	1	1.2684	0.0509304	1.02391	0.0336735	1.12426	0.0407544	1.14959	0.019774	1.2503	0.0349767	1.06956	0.023434	1.05867	0.0331843	1.11135	0.0547773	1.56873	0.0623138	1.25185	0.0356625	1.42582	0.0412384	1.4155	0.0492892	1.1451	0.0423542
141411_at	1	0.815794	0.146254	1.26659	0.0850709	1.05163	0.0598821	0.936779	0.0113145	0.80816	0.0294033	1.24736	0.0289594	0.844502	0.0289919	0.749087	0.0533268	0.863412	0.0501812	0.581187	0.0822965	1.03863	0.0683898	1.16069	0.0648869	2.23023	0.431955
141412_at	1	1.55207	0.264429	1.64237	0.0898369	1.58714	0.137081	1.10991	0.0073772	1.06631	0.023434	1.639	0.0923229	0.96974	0.0214475	0.483945	0.0510385	0.730697	0.0285925	0.471635	0.0612004	0.787745	0.0672683	1.58665	0.164834	1.887	0.271469
141413_at	1	0.850398	0.09795	1.13622	0.0492499	1.32783	0.0585062	0.847034	0.0146509	0.896812	0.0332683	1.32486	0.0325558	1.00553	0.0264967	2.85216	0.195035	1.43972	0.0557441	1.81302	0.155652	1.23663	0.0604476	0.512276	0.030758	0.724908	0.0730033
141414_at	1	1.79893	0.157368	1.23398	0.0795361	1.4129	0.0983072	1.17439	0.00817968	1.39429	0.055196	1.24087	0.0496873	1.13985	0.0319005	1.06257	0.0783751	0.786632	0.0420967	1.37092	0.11215	0.698591	0.0558074	0.751415	0.0536301	0.523105	0.0414524
141415_at	1	0.436983	0.0393123	1.03522	0.0555233	0.45429	0.0442202	0.565222	0.00732277	0.37539	0.0149601	0.714351	0.0425062	0.638208	0.0229255	0.311556	0.0213596	0.118826	0.007868	0.31349	0.0312032	0.279563	0.0211684	0.383297	0.0250542	0.929654	0.0738225
141416_at	1	1.14922	0.0777374	0.8307	0.0448712	1.88912	0.0942788	0.687748	0.0166381	0.616416	0.0203893	1.97476	0.0719569	0.960011	0.0155433	0.339236	0.0194512	3.59328	0.116619	0.207061	0.0118453	1.59892	0.10669	10.7596	0.73305	7.77647	0.420706
141417_at	1	1.20755	0.061635	1.52602	0.0663121	1.58559	0.0586914	1.11484	0.0136253	1.69221	0.0435882	1.08272	0.0274861	1.46734	0.0223666	1.88416	0.0434529	0.769484	0.0166323	1.44615	0.0729789	0.745549	0.0385102	0.408653	0.00882422	0.521586	0.0287808
141418_at	1	0.925292	0.189643	0.727346	0.0443042	1.33668	0.0399797	0.318339	0.00704783	0.649434	0.0197982	0.716635	0.0170665	1.87217	0.0320334	0.226923	0.00736767	1.43576	0.0617285	0.157371	0.0256284	0.774289	0.0380571	6.352	0.374793	6.81346	1.54132
141419_at	1	1.00608	0.13324	0.86794	0.0404449	1.16605	0.0826867	0.829477	0.0207868	1.31581	0.0498435	0.702447	0.0317652	1.67253	0.0580173	0.70708	0.0781564	0.841629	0.0441208	0.598394	0.0563405	0.639465	0.0453665	1.24972	0.133347	1.11591	0.0936302
141420_at	1	0.784908	0.0462145	0.529337	0.00581824	1.0398	0.0245605	0.874825	0.011006	1.04084	0.0231793	0.878124	0.0150753	1.18755	0.0209019	0.788705	0.0269947	1.45169	0.0280253	0.594528	0.0264977	0.740109	0.0128999	1.84688	0.0518631	1.26273	0.0546142
141421_at	1	1.11407	0.114038	0.929708	0.0303071	1.10211	0.0267552	1.02847	0.00967633	1.05085	0.0192725	1.0652	0.00986215	1.03585	0.0187715	1.0406	0.10321	1.18914	0.0459581	1.0053	0.0313435	0.995446	0.00663492	1.19605	0.122428	0.997796	0.0312518
141422_at	1	1.12793	0.135031	1.22702	0.0675695	1.14336	0.0824963	1.24495	0.0225367	1.12055	0.0295407	1.25175	0.0629292	0.920578	0.026813	1.53504	0.0601457	1.30607	0.056915	1.5735	0.190059	1.44504	0.123779	0.852174	0.0392928	0.997088	0.115224
141423_at	1	0.982861	0.0772904	1.17947	0.0431105	1.11236	0.0484113	1.16197	0.0275276	1.27764	0.0412767	1.07357	0.0343161	1.03915	0.0152051	1.2031	0.0802966	1.02669	0.0165247	1.05421	0.0548338	1.1019	0.0575997	0.872253	0.0593534	1.05492	0.0509779
141424_at	1	0.604315	0.0773594	1.04515	0.0660928	0.564243	0.0402243	0.670006	0.0146385	0.365036	0.0159343	0.910742	0.0474723	0.629432	0.0248434	0.347027	0.0236502	0.211393	0.0142623	0.377196	0.0410618	0.392362	0.0247438	0.616721	0.0536969	1.10532	0.0944712
141425_at	1	1.21776	0.0724681	1.16334	0.0395603	1.38174	0.0478728	1.05134	0.00909274	1.13502	0.0221872	1.30316	0.0268689	1.06283	0.0217787	1.34198	0.041583	1.07237	0.0405452	1.18818	0.0626143	0.900717	0.0252931	0.799115	0.0291225	0.771785	0.0384997
141426_at		0.998859	0.178494	1.05074	0.0849339	0.585345	0.0186413	0.144792	0.00333467	0.592465	0.0143277	0.15141	0.00442819	3.89368	0.0842449	0.434929	0.0134993	0.414007	0.0230551	0.744362	0.106129	0.730776	0.0483759	0.955254	0.0703001	1.19185	0.210072
141427_at	1	1.13848	0.0875825	1.22514	0.0608263	1.30636	0.0906486	1.02037	0.0136068	1.13853	0.0355193	1.19919	0.057763	1.09246	0.0183239	1.40818	0.0389431	1.05397	0.0440608	1.26852	0.111155	1.01195	0.0732229	0.7498	0.0392734	0.821607	0.0580128
141428_at		0.892549	0.0723925	0.904106	0.0341965	1.10949	0.0390923	0.932566	0.0213322	1.0442	0.0332626	1.02933	0.0256603	1.08105	0.0190014	1.28646	0.0313752	1.13956	0.023464	1.04261	0.074613	0.935102	0.0454346	0.886386	0.0163851	0.925982	0.0669004
141429_at	1	1.56215	0.175526	1.18858	0.0449226	1.26336	0.0714428	1.08392	0.0118183	1.17449	0.038169	1.1565	0.0300017	1.09453	0.0355552	1.24914	0.117539	1.18859	0.0714091	1.51641	0.113567	1.11602	0.0408884	0.978868	0.088713	0.7634	0.0531412
141430_at		0.906241	0.0798744	0.907968	0.0203964	0.905012	0.0389629	1.04785	0.00685907	0.996765	0.0253517	0.937531	0.0173297	0.966239	0.0244682	1.26361	0.0563818	1.12745	0.0425373	1.27122	0.0936979	1.13476	0.0336299	0.892273	0.015353	0.930003	0.069724
141431_at		1.2515	0.133975	0.879529	0.0423646	1.04412	0.057744	1.00199	0.0160705	1.14341	0.0358662	0.910851	0.0286553	1.15725	0.0459439	0.972406	0.0634987	1.21632	0.0581728	1.16973	0.102642	1.03131	0.0584143	1.25727	0.047919	0.92509	0.0801802
141432_at	1	0.852287	0.0764417	0.81788	0.0448857	0.615946	0.0239996	0.616919	0.0102194	0.613523	0.0176776	0.639155	0.0131548	0.968025	0.0277442	0.433296	0.0188231	0.452916	0.0202697	0.601196	0.0441345	0.599227	0.0304452	1.04554	0.0391961	1.03438	0.0831352
141433_at		0.986689	0.0875003	1.16558	0.0542781	1.14139	0.0498738	0.853986	0.0105578	1.00908	0.0320841	1.01623	0.0181102	1.12657	0.0345206	1.25746	0.116754	1.02216	0.0581458	1.05702	0.0400256	1.03204	0.0262515	0.837892	0.077789	0.985592	0.038974
141434_at	1	1.69729	0.162982	2.01181	0.0861615	1.65444	0.0949461	1.31396	0.0216065	1.40344	0.0459058	1.64264	0.0676115	1.01162	0.019616	0.888201	0.0496121	0.803511	0.02126	0.923638	0.0818488	1.00048	0.0718284	0.917138	0.0539487	1.11746	0.0801705
141435_at	1	0.583508	0.0250603	0.787371	0.0471317	1.08732	0.11834	0.237278	0.00922302	0.809833	0.0326525	0.357048	0.0304625	3.12508	0.120642	0.417192	0.0100865	0.362183	0.0114353	0.253087	0.0353729	0.294911	0.0432481	0.868538	0.0299541	1.17492	0.0724383
141436_at	1	2.50971	0.209928	1.9627	0.143176	1.92257	0.0950839	1.41761	0.0194712	1.42992	0.0347837	1.86845	0.0566873	1.0326	0.0262187	1.19581	0.060443	1.05584	0.0582066	1.57084	0.112359	1.07062	0.0694655	0.887463	0.0584822	0.704005	0.0598833
141437_at	1	1.39781	0.306195	0.580044	0.0287397	1.19939	0.0565621	0.51634	0.0133847	0.784328	0.0290372	0.783134	0.0238703	1.54222	0.0472278	1.3718	0.084896	1.954	0.088546	1.59745	0.276503	0.947108	0.0505633	1.43952	0.0872746	0.722258	0.102845
141438_at	1	1.58917	0.452771	0.875812	0.0777933	1.09085	0.0401909	1.19157	0.0289653	0.917701	0.0289236	1.33366	0.0334892	0.819233	0.011424	1.1002	0.020205	1.69862	0.172879	1.61665	0.369169	1.28143	0.0511326	1.54398	0.196675	1.14019	0.206148
141439_at		0.99348	0.112564	0.925711	0.031212	1.03993	0.0516279	0.908393	0.0282843	1.35574	0.059066	0.767858	0.0314361	1.3934	0.0750622	1.08088	0.108594	1.32592	0.0685789	1.00114	0.0642414	1.17862	0.0371011	1.27055	0.114477	1.20827	0.0699471
141440_at	1	1.417	0.230197	0.489787	0.0393132	0.631363	0.0493348	0.795721	0.0203374	0.594175	0.028498	0.830947	0.0326336	0.763069	0.0324827	0.321912	0.0279167	2.57087	0.185443	0.729039	0.096385	2.00406	0.164951	8.07365	0.57913	3.04261	0.366966
141441_at		1.15713	0.0779224	0.90647	0.0247165	0.865842	0.031626	1.04962	0.0138349	1.00289	0.0257658	0.888028	0.0153252	0.97772	0.025048	1.09593	0.0513914	1.02197	0.0391052	1.46412	0.0772937	1.06888	0.0268211	0.934992	0.032477	0.745493	0.0412442
141442_at	1	0.733761	0.0882448	0.880846	0.0559741	0.707869	0.0413957	0.8017	0.0197081	0.783547	0.0272215	0.704625	0.025407	1.011	0.0328367	0.733431	0.0498792	0.626439	0.0389831	0.76258	0.0735279	0.776904	0.046915	0.863783	0.0672916	1.07445	0.0938685
141443_at	1	1.25939	0.0555672	1.64066	0.132841	1.5104	0.147129	1.0359	0.0165292	0.916878	0.024207	1.7069	0.109793	0.887231	0.0221022	1.06931	0.0460689	0.6983	0.0531201	0.965049	0.10759	0.792985	0.0931433	0.65389	0.0580307	0.828394	0.0475506
141444_at	1	1.4682	0.0607344	1.81698	0.107359	1.3455	0.0889708	1.13205	0.0238864	1.13402	0.0601035	1.51393	0.0665477	0.890634	0.0171764	0.810752	0.0241793	1.21346	0.0487898	0.916336	0.0710819	1.68334	0.145498	1.49718	0.063809	1.85288	0.11059
141445_at	1	1.05929	0.136157	1.35877	0.0901975	1.23212	0.0350896	1.01122	0.0189165	0.875084	0.0217622	1.48296	0.0429789	0.838436	0.0207834	2.25981	0.134061	1.0776	0.0312917	1.92144	0.181129	1.18791	0.0782598	0.484574	0.0314844	0.660511	0.0722867
141446_at	1	1.24373	0.177301	1.33261	0.0770186	1.39788	0.125393	1.00568	0.0137076	1.06359	0.0272199	1.34468	0.0802743	1.04257	0.0244855	1.68622	0.0717904	0.952157	0.0294475	1.59938	0.2395	0.969038	0.108776	0.566064	0.0150323	0.660396	0.072756
141447_at		1.03704	0.0391894	0.943796	0.0328223	1.07748	0.0299825	1.02199	0.0106108	1.38095	0.0275592	0.82956	0.0154239	1.30113	0.019515	1.15125	0.0245247	1.22489	0.0342182	1.11233	0.0411848	1.07285	0.0371254	1.06417	0.0313746	0.971102	0.0380276
141448_at	1	1.02032	0.0684501	1.40007	0.0884427	1.30355	0.0669926	1.03686	0.010922	1.20927	0.0275011	1.14147	0.0357908	1.14418	0.0251278	2.02298	0.0944796	1.14312	0.0461187	1.60175	0.106633	1.23913	0.0902509	0.567681	0.0270266	0.787067	0.0567682
141449_at		1.16466	0.154488	0.93708	0.0687695	1.02439	0.0446762	1.10298	0.0191807	1.56221	0.0480661	0.718112	0.0168458	1.43885	0.0532165	0.930917	0.0850345	1.34979	0.0880057	1.03064	0.0894164	1.21248	0.0677721	1.49123	0.146563	1.24384	0.121177
141450_at	1	1.4272	0.403197	0.633101	0.0237411	1.25585	0.0766498	1.14139	0.0157029	1.03689	0.0219229	1.3722	0.0570236	0.918697	0.0200015	0.538242	0.016627	0.766278	0.0238427	0.629244	0.148034	0.396151	0.0278189	1.42441	0.0402854	1.05481	0.269094
141451_at	1	0.773951	0.0607667	1.08917	0.0462472	1.08139	0.0187586	0.981701	0.00901102	1.11877	0.023366	0.979138	0.00957759	1.1048	0.0102108	3.44934	0.0948045	1.12845	0.0397856	2.46532	0.149503	1.12728	0.0297188	0.328023	0.0157435	0.469647	0.0284673
141452_at	1	1.37382	0.112923	1.13186	0.0272715	1.16374	0.0705453	1.13646	0.0178395	1.21962	0.0554962	1.06654	0.0348175	1.09609	0.0378259	1.21718	0.118173	1.0174	0.0458103	1.41286	0.0676375	1.00354	0.0498584	0.86262	0.068581	0.712243	0.0209078
141453_at	1	0.889236	0.0709989	1.52887	0.0755472	1.09046	0.0520144	0.777753	0.0153373	0.746806	0.0214595	1.12371	0.0380978	0.972851	0.0143534	1.19725	0.0557799	0.561072	0.0187881	0.983585	0.0690896	0.793762	0.0472253	0.473216	0.0280487	0.823445	0.0498763
141454_at	1	1.07684	0.14851	1.16067	0.0495	1.07461	0.0718744	0.950682	0.0106335	0.785867	0.0356955	1.30424	0.031588	0.827072	0.0366495	2.80193	0.293903	1.13031	0.0730926	2.75453	0.266357	1.22358	0.0560689	0.413649	0.0313379	0.471994	0.0416752
141455_at	1	0.47174	0.0823128	0.719006	0.0365645	0.783451	0.0372211	0.980676	0.0145861	0.539219	0.0204404	1.34596	0.016745	0.58341	0.0200325	3.79047	0.225361	1.28984	0.0922368	2.28322	0.315416	1.15859	0.00856809	0.340294	0.0230233	0.63002	0.11281
141456_at	1	1.26558	0.0856165	1.25511	0.0399578	1.24005	0.0420781	1.20821	0.00634382	1.32163	0.0312613	1.09774	0.0141229	1.13038	0.024073	0.802413	0.0501573	0.921352	0.0390177	0.810537	0.0321169	0.928108	0.0199159	1.16264	0.0730466	1.15738	0.045766
141457_at	1	1.01751	0.044679	1.10198	0.0266292	1.13662	0.062487	0.953424	0.010778	0.903386	0.0160894	1.27218	0.0504672	0.895721	0.0110633	1.28176	0.00458391	1.15221	0.0262059	1.17327	0.0718467	1.13779	0.0584425	0.898934	0.0256711	0.978752	0.0340994
141458_at	1	1.90256	0.236766	1.52105	0.0743864	1.72154	0.0604034	1.1544	0.0111019	1.83124	0.0485587	1.12938	0.0201646	1.52866	0.0372965	1.15905	0.0444508	1.19842	0.0465316	1.28415	0.128566	1.05653	0.048581	1.03402	0.0319145	0.879765	0.0819364
141459_at	1	1.16342	0.0543176	1.34636	0.0621978	1.21294	0.0559205	1.18085	0.019148	1.20847	0.0416603	1.18042	0.0245182	1.03335	0.0363152	1.24849	0.0786809	1.15784	0.0598112	1.1941	0.0377798	1.27999	0.0520224	0.931365	0.0416963	1.0791	0.0520132
141460_at	1	1.22131	0.150816	1.13322	0.062649	1.03581	0.0968795	1.00872	0.0113754	0.939795	0.0441662	1.10021	0.0655243	0.945494	0.0305714	0.543689	0.0376762	0.959176	0.0486143	0.678642	0.0919737	1.1143	0.121156	1.78303	0.106322	1.7395	0.157893
141461_at	1	0.665183	0.0703194	0.465267	0.0169124	1.12031	0.0556618	0.88524	0.0167747	0.831423	0.0229086	1.19357	0.0404339	0.939298	0.00933234	0.609933	0.00951851	1.05196	0.0216598	0.368409	0.0350414	0.443461	0.0243351	1.72518	0.0402314	1.28512	0.129928
141462_at		1.50123	0.149932	1.25549	0.0997773	1.17678	0.0438838	1.15701	0.0253557	1.21698	0.0376049	1.07523	0.024576	1.09924	0.0279792	0.868934	0.0321175	0.973503	0.0429195	1.11332	0.0918665	1.03463	0.0793994	1.12058	0.0477676	0.98164	0.111492
141463_at	1	1.44706	0.326691	1.17383	0.0499316	1.32111	0.0744454	0.97984	0.0148735	1.19601	0.0240896	1.11137	0.0438569	1.19628	0.0313048	0.640304	0.0877378	0.839291	0.0234477	0.65276	0.0971272	0.760438	0.0499742	1.43759	0.19217	1.36877	0.200847
141464_at	1	0.915198	0.0299977	1.0602	0.0352429	1.00712	0.0718657	1.00466	0.00721747	1.05658	0.0490091	1.02489	0.0242524	0.983118	0.0425689	1.32781	0.105831	1.24121	0.0786127	1.21685	0.0501297	1.31731	0.0602912	0.935112	0.0133642	1.08799	0.0441944
141465_at	1	1.74441	0.516346	0.836888	0.0501939	1.54153	0.177088	0.64446	0.0163375	0.777835	0.0241904	1.34869	0.11164	1.15454	0.028545	1.14754	0.0493585	1.41916	0.0733456	1.44542	0.395012	0.848124	0.108785	1.24613	0.0922243	0.840168	0.144688
141466_at	1	0.828045	0.0611918	1.49218	0.0887005	1.10657	0.0599263	1.21952	0.0414521	0.921853	0.0367724	1.40795	0.0517144	0.788425	0.0158173	2.02769	0.0552516	1.02505	0.0406282	1.54603	0.11648	1.39509	0.0934325	0.505575	0.0214662	0.930795	0.0756165
141467_at	1	1.37436	0.107032	1.0908	0.0388227	1.3914	0.0496362	1.12202	0.0143584	1.1639	0.0159317	1.38562	0.040637	1.00911	0.0180128	1.41318	0.0617899	1.38689	0.0271134	1.39678	0.0870491	1.09519	0.0513302	0.990167	0.0469428	0.80224	0.0510144
141468_at	1	1.04045	0.0865434	1.56078	0.0472892	1.03296	0.049434	1.19355	0.0182226	0.920312	0.0199589	1.2995	0.0459023	0.797934	0.0134156	0.859713	0.0127603	1.11473	0.01831	0.882163	0.0731402	1.71405	0.0979597	1.2967	0.0198708	2.00813	0.137084
141469_at	1	1.19668	0.190812	1.56175	0.0644948	1.49457	0.070122	1.63967	0.0153729	1.89812	0.0293756	1.29388	0.0442236	1.15812	0.0153873	2.33915	0.0945633	1.39811	0.0419599	1.88817	0.244955	1.47441	0.0764902	0.602276	0.0321926	0.881333	0.109811
141470_at	1	1.16715	0.1705	1.82313	0.106411	1.10798	0.0878041	1.06745	0.0257684	0.796111	0.0349117	1.56825	0.0747522	0.713121	0.0300182	1.19554	0.0924949	0.732316	0.0461425	1.28762	0.166069	1.23064	0.0985263	0.617873	0.0382428	1.05493	0.126575
141471_at	1	0.859743	0.0225657	1.16603	0.03615	0.898645	0.0299296	1.08239	0.0148055	1.18902	0.0282256	0.820663	0.019541	1.10069	0.0261374	1.34262	0.046387	1.00739	0.030841	1.28825	0.0364022	1.30896	0.0441805	0.751476	0.0228074	1.01795	0.0288311
141472_at	1	2.27586	0.354223	0.79062	0.0490635	1.18847	0.0642741	1.05075	0.0225782	1.24217	0.0499639	1.01523	0.0329391	1.17518	0.0327407	1.16508	0.0598289	1.62315	0.0907147	2.2558	0.29231	1.08015	0.0694685	1.39846	0.0869376	0.528635	0.05745
141473_at	1	0.786719	0.040602	0.949316	0.0381997	0.970128	0.0251602	0.986857	0.0171405	0.754529	0.0110651	1.27303	0.033173	0.767029	0.0153954	1.62533	0.0682777	1.34235	0.0487545	1.31381	0.0472884	1.30616	0.0382621	0.833137	0.0516216	0.998816	0.0269578
141474_at	1	0.971305	0.0206628	1.21396	0.0373423	1.02737	0.0259566	0.917395	0.00873276	0.948013	0.0184353	0.973985	0.0113084	1.05622	0.018991	1.01379	0.0331262	0.898648	0.029597	0.958235	0.0152174	1.0582	0.0242667	0.887501	0.0300957	1.10551	0.0257626
141475_at	1	1.10795	0.076828	1.20954	0.0732753	0.987752	0.0341928	0.886276	0.00971941	0.930945	0.0185338	0.99073	0.026448	1.0005	0.0163041	1.1169	0.0736897	1.12446	0.0517623	1.23732	0.0472972	1.36622	0.0701395	1.02812	0.0885055	1.10761	0.0488559
141476_at	1	0.849681	0.0496063	0.730344	0.0194668	1.18898	0.0664516	0.78421	0.0164751	0.900506	0.0282179	1.04727	0.0372135	1.13846	0.0262145	0.991884	0.0608374	0.85292	0.0260011	0.712438	0.0365672	0.532609	0.0273307	0.870768	0.0455386	0.750951	0.025161
141477_at	1	1.12121	0.134717	1.0059	0.0371567	1.22732	0.0742073	1.05049	0.0142173	1.02243	0.0244417	1.23441	0.0501164	0.996426	0.0180411	1.84188	0.215792	1.23331	0.0405171	1.61924	0.112175	1.03506	0.0709125	0.716149	0.085076	0.643618	0.02583
141478_at	1	1.42479	0.146726	1.44522	0.0423939	1.49615	0.112259	1.05332	0.0147641	1.04053	0.0297709	1.62019	0.0856588	0.928691	0.0213341	0.971722	0.0421304	0.795766	0.0232135	0.965596	0.109943	0.80427	0.0686656	0.823827	0.0356082	0.868162	0.0606702
141479_at	1	1.15699	0.0753093	0.980603	0.0222491	1.09053	0.0270814	1.04628	0.0123921	1.12073	0.0230287	1.01498	0.0174499	1.07475	0.005879	1.05668	0.0157824	1.31129	0.0244869	1.12549	0.0632852	1.1817	0.033297	1.24208	0.032795	1.0727	0.058553
141480_at	1	1.57935	0.141065	1.22117	0.0493202	1.35346	0.113985	1.09917	0.0151212	1.33237	0.0333926	1.11649	0.0663124	1.21715	0.0209304	1.05553	0.024885	0.950356	0.0290668	1.31695	0.161584	0.91269	0.095091	0.90174	0.0355319	0.724407	0.0610293
141481_at	1	0.925327	0.0939012	1.68502	0.0819175	1.16725	0.0868345	1.29567	0.0180603	1.52257	0.0288803	0.967279	0.0506547	1.21224	0.0243774	1.14565	0.0312371	1.12714	0.0382486	0.952582	0.110607	1.69662	0.155123	0.985584	0.0418857	1.86299	0.148033
141482_at	1	0.730767	0.0404573	1.30792	0.0692598	1.02784	0.0651112	0.9779	0.0108054	0.8467	0.014885	1.2137	0.0530469	0.849258	0.0150113	1.26373	0.0308255	0.869308	0.0160523	0.925763	0.0702757	1.14006	0.093391	0.688105	0.00600342	1.25089	0.0871817
141483_at	1	1.70285	0.271553	1.59143	0.0413617	1.28394	0.0845651	1.6839	0.0552244	0.677264	0.0161692	3.16462	0.180032	0.414566	0.0154004	0.932228	0.0473807	1.07855	0.0117422	1.25913	0.168431	1.37792	0.0869464	1.17145	0.0592202	1.28553	0.203801
141484_at	1	1.01393	0.0672961	1.1691	0.0666869	1.22229	0.0746904	0.885148	0.00956037	1.10511	0.0274039	0.985023	0.0377428	1.24223	0.0251834	1.22062	0.0553516	0.810414	0.0389749	1.03507	0.0790297	0.786569	0.0583172	0.666824	0.0387575	0.774942	0.0524755
141485_at	1	0.566442	0.0193366	1.03793	0.0405495	0.923135	0.0272208	0.953215	0.0224733	0.860006	0.0210863	1.06514	0.0245226	0.868775	0.0111261	1.96356	0.0530712	0.980175	0.0341221	1.20851	0.0395731	1.09915	0.0381813	0.500788	0.0250203	0.911924	0.0257583
141486_at	1	0.576432	0.0146602	1.07349	0.043437	0.980481	0.0575111	0.991813	0.0147815	0.938417	0.0494959	1.08013	0.0245763	0.912241	0.0374522	3.58771	0.257151	1.07926	0.0683669	2.11277	0.0516413	1.17654	0.0392673	0.301412	0.0136114	0.557581	0.0161042
141487_at		1.29616	0.062866	1.24215	0.0486041	1.31747	0.046735	1.08162	0.00678751	1.20203	0.0329622	1.20121	0.012358	1.09814	0.0276093	1.16288	0.0512479	1.11019	0.0396426	1.14447	0.044577	1.04658	0.0407231	0.954922	0.0132183	0.924944	0.0494027
141488_at		0.998878	0.0534106	1.00559	0.0533801	1.04393	0.031748	0.976286	0.0175839	1.0179	0.0239426	1.00644	0.0192399	1.04133	0.0240196	1.14469	0.0432089	1.11932	0.0365879	1.09568	0.0470443	1.07694	0.055582	0.979923	0.033056	0.994807	0.0617154
141489_at		0.989471	0.0896848	1.05434	0.0465375	1.10478	0.0574122	0.992685	0.0158991	1.00144	0.0192752	1.0887	0.0389314	1.0183	0.0203788	1.09819	0.0732605	0.921724	0.0298362	0.984018	0.0720152	0.892204	0.0553044	0.855578	0.0596483	0.925547	0.0559862
141490_at	1	1.02207	0.0300702	1.05362	0.0257527	1.14539	0.0394329	1.00559	0.0194667	1.16584	0.0272596	1.00836	0.0251455	1.13744	0.0112128	1.30962	0.0164643	1.24	0.0181962	1.17836	0.0461118	1.14912	0.0441861	0.947251	0.0179925	0.979109	0.030213
141491_at	1	0.944565	0.0616524	1.17616	0.044788	1.062	0.045073	1.16677	0.0168287	1.0203	0.0257237	1.195	0.0288385	0.892945	0.0256464	1.39994	0.0761447	1.19458	0.0572784	1.2445	0.0632831	1.31807	0.0419857	0.858016	0.0463516	1.0752	0.0503868
141492_at	1	0.792297	0.0280085	1.08686	0.0819971	0.646459	0.0405013	0.679722	0.0101961	0.64259	0.0294369	0.70975	0.0123479	0.911762	0.0371543	0.515053	0.0396778	0.35212	0.035514	0.63242	0.0203504	0.567558	0.0207855	0.685335	0.0721161	0.900964	0.0323201
141493_at	1	1.17644	0.231756	1.11448	0.0619429	0.933601	0.0453582	1.04177	0.034306	1.55718	0.0757488	0.679289	0.0242181	1.3813	0.0287856	2.34878	0.33084	1.33905	0.0717394	2.72264	0.319358	1.59651	0.0915944	0.6309	0.0971807	0.650016	0.0794046
141494_at	1	0.98932	0.0680014	0.939201	0.0361362	1.04381	0.0426114	0.787029	0.014603	0.841561	0.0235861	1.00107	0.0229714	1.04551	0.0250457	0.929074	0.0352681	1.06271	0.0340396	0.886034	0.0542926	0.96119	0.0445755	1.14399	0.0182509	1.11361	0.0783388
141495_at	1	1.34316	0.132413	2.11488	0.125957	1.42901	0.118121	1.12026	0.0318955	0.992527	0.0397556	1.74294	0.110128	0.838103	0.0361862	1.02794	0.0423636	0.663801	0.0382617	1.01709	0.117554	1.01675	0.0941394	0.645774	0.0387323	1.05012	0.0921462
141496_at	1	1.25716	0.050983	1.65254	0.1406	1.16749	0.0263882	1.18177	0.0426816	1.13795	0.0476122	1.16455	0.022558	1.0083	0.0234586	1.16904	0.0479958	0.981619	0.0623541	1.25337	0.0275757	1.35462	0.0893651	0.843794	0.0692344	1.08428	0.0742351
141497_at		2.1808	0.243744	1.44203	0.0257297	1.75858	0.149386	1.36481	0.018969	1.40475	0.0269224	1.63048	0.0963794	1.08301	0.0214008	0.947904	0.0706306	1.15202	0.0246408	1.20676	0.124529	0.993671	0.0774038	1.24654	0.0899865	0.852805	0.0560491
141498_at	1	1.04004	0.0576211	0.751425	0.0653667	0.915616	0.0379411	1.04246	0.0134491	1.01122	0.0356719	0.927967	0.0153579	0.990419	0.0310098	0.924721	0.0691501	1.38523	0.0937771	1.03563	0.0133387	1.10786	0.069021	1.52058	0.133666	1.07027	0.0662835
141499_at		1.02553	0.0290747	0.883584	0.0368959	1.03124	0.0206321	1.06639	0.0118875	1.09983	0.0151901	1.0046	0.015795	1.02928	0.0165236	1.20642	0.0242605	1.40187	0.0405003	1.20115	0.030601	1.19667	0.0421544	1.16236	0.0376569	1.00014	0.0395488
141500_at	1	1.01776	0.0583291	1.10381	0.0425921	1.20144	0.0102923	1.17036	0.0248677	1.01548	0.0276863	1.31993	0.0174965	0.912775	0.0125203	1.33302	0.0499858	1.13429	0.0292697	1.12194	0.0395037	1.03701	0.0302402	0.85652	0.0409224	0.934124	0.0443734
141501_at	1	1.32162	0.0505434	4.66431	0.298048	1.48541	0.144673	1.07474	0.0109829	1.23601	0.0316657	1.31587	0.0868037	1.13064	0.0193373	0.604416	0.0178203	0.531944	0.0278542	0.589864	0.0713788	1.80097	0.226501	0.880919	0.0548909	3.07394	0.161521
141502_at		0.920474	0.063462	0.73595	0.0603892	0.971645	0.0599163	1.08118	0.0198035	1.05276	0.0343403	0.96072	0.0402875	1.02222	0.036788	1.23263	0.0754694	1.51659	0.112035	1.17995	0.0758875	1.12621	0.0662983	1.24063	0.112976	0.970692	0.0579347
141503_at	1	1.0325	0.0898447	1.61887	0.0562763	1.24361	0.0792749	1.05417	0.012143	1.02723	0.0155048	1.27016	0.0554893	0.980884	0.0145201	1.73745	0.0769611	0.988026	0.021476	1.47884	0.133581	1.32663	0.09688	0.57319	0.025355	0.928293	0.0705993
141504_at	1	1.07107	0.179262	1.41139	0.0570085	1.38794	0.0703247	1.19305	0.0134666	1.04335	0.0290379	1.59342	0.0408219	0.87363	0.0261968	1.44335	0.0785286	1.31208	0.0533182	1.12079	0.152312	1.34473	0.0697371	0.911517	0.0252473	1.43833	0.240378
141505_at		0.936187	0.0360403	0.920226	0.0761281	0.926223	0.0425629	0.891099	0.0138265	0.924518	0.0162082	0.910352	0.0295073	1.01941	0.0133683	1.15155	0.0258631	1.12277	0.079667	1.18049	0.060859	1.08137	0.0496888	0.976558	0.0883721	0.921592	0.0287425
141506_at		1.22473	0.108156	1.25863	0.108976	1.00385	0.0300115	1.11321	0.0238745	1.12471	0.0335339	0.966764	0.0156931	1.0392	0.0164747	1.18269	0.0514761	1.21034	0.0469848	1.43936	0.0969922	1.51066	0.125924	1.02955	0.0556242	1.08812	0.117176
141507_at	1	0.912033	0.0590605	1.06257	0.0516181	0.862064	0.0254603	0.939999	0.00908148	0.824373	0.016739	0.97642	0.0123336	0.88329	0.0154195	1.06959	0.0353777	0.816791	0.0210616	1.13331	0.0601303	1.00844	0.0511225	0.764227	0.0126695	0.908338	0.0637557
141508_at	1	1.0421	0.0718475	1.2812	0.0800426	1.03784	0.0845979	0.875084	0.020815	0.9753	0.0368604	0.931249	0.0501412	1.12334	0.0382004	2.37642	0.119108	1.03249	0.0776376	2.49272	0.234949	1.29101	0.100558	0.434876	0.0359604	0.52888	0.0265731
141509_at	1	1.15563	0.127298	1.11321	0.0572356	1.00697	0.0642114	0.928777	0.0156957	1.04386	0.0416227	0.980883	0.0412791	1.02972	0.0229537	1.24451	0.108648	1.04495	0.0571532	1.41604	0.111438	1.16211	0.064192	0.867779	0.087915	0.845748	0.0561125
141510_at		1.04448	0.0990948	0.897204	0.0392657	1.17128	0.0707777	1.08496	0.0232709	1.39781	0.0569842	0.943965	0.0331956	1.25716	0.0567948	1.1407	0.0814488	1.46086	0.0927832	1.02106	0.079974	1.11496	0.0414606	1.28496	0.0663858	1.13612	0.0812306
141511_at	1	1.6302	0.12263	1.45268	0.0643267	1.34368	0.0434376	1.32313	0.0143164	1.52718	0.10804	1.40573	0.0307085	0.959145	0.019632	1.20542	0.0457124	0.899049	0.0205276	1.46442	0.0894455	0.976224	0.0491566	0.748519	0.0215928	0.683734	0.0490856
141512_at	1	1.03777	0.157143	1.47008	0.102917	1.23431	0.0634641	1.25014	0.0148837	1.10148	0.0367553	1.41984	0.0502312	0.872822	0.0188418	1.98202	0.220403	1.09264	0.0542282	1.59605	0.149158	1.30236	0.0912975	0.584877	0.0710772	0.861619	0.085364
141513_at		0.921988	0.0740402	0.931831	0.0399265	0.958253	0.0174535	1.01728	0.0147962	1.18174	0.0450149	0.934462	0.0110092	1.02752	0.0163821	1.20085	0.0527208	1.39646	0.0541035	1.14735	0.0642624	1.34585	0.0371728	1.17152	0.0686439	1.20086	0.0707808
141514_at	1	0.997649	0.039261	1.20605	0.0539706	1.32146	0.0799139	1.19856	0.0139092	1.57332	0.0645199	0.978967	0.0198523	1.35519	0.0571141	1.48711	0.107471	1.23484	0.0823949	1.12603	0.0410057	1.1191	0.0357379	0.830374	0.0357869	1.00208	0.0420402
141515_at	1	0.886294	0.0876048	1.04896	0.0483823	0.942943	0.0416453	1.12387	0.0146767	1.06865	0.0216065	1.02686	0.0299881	0.919883	0.0151191	2.62323	0.180161	1.02429	0.0403118	2.44457	0.172331	1.14215	0.0549476	0.398739	0.0311513	0.48035	0.0314276
141516_at	1	0.889593	0.0946764	1.04653	0.0511375	1.07828	0.0284491	0.986596	0.0174068	1.1229	0.0260362	0.941934	0.0164555	1.14753	0.0201405	1.58655	0.142616	1.19272	0.0274823	1.26331	0.065083	1.15907	0.0584728	0.781095	0.0690704	0.933916	0.0615559
141517_at		1.09964	0.129515	1.28573	0.0509814	0.921431	0.0404406	0.855305	0.0151126	0.748193	0.0198661	1.08852	0.0298182	0.847886	0.0158014	1.07912	0.087331	0.8156	0.0323593	1.26647	0.103402	1.14288	0.0545574	0.777862	0.0668093	0.944983	0.0795767
141518_at		1.06365	0.105976	1.1205	0.064301	0.77651	0.0380633	1.08238	0.00633549	0.870941	0.0294748	0.975943	0.0142861	0.7965	0.0256945	0.984593	0.104111	0.934061	0.0446368	1.29993	0.0529105	1.34911	0.0788262	0.986849	0.0887123	1.04935	0.0706929
141519_at	1	1.52673	0.0824274	1.28459	0.0896092	0.94283	0.00985379	1.00478	0.0146612	1.09216	0.0134221	0.852675	0.0160578	1.11191	0.0208475	0.910909	0.0257427	0.810898	0.0321164	1.47044	0.0555679	1.09094	0.06102	0.893209	0.0494286	0.750557	0.0510376
141520_at	1	1.14223	0.119539	1.00239	0.0428119	1.24262	0.033924	1.01662	0.0176519	1.155	0.0263181	1.1531	0.0284914	1.08317	0.0200937	1.29084	0.0297894	1.00918	0.029231	1.19062	0.101796	0.813799	0.0348181	0.783137	0.0302646	0.720987	0.0635898
141521_at	1	1.27146	0.171179	1.77722	0.0845893	1.42674	0.0951213	1.38938	0.012415	1.41847	0.0193618	1.41163	0.0647468	1.01289	0.015777	1.68842	0.126522	0.995442	0.0308139	1.51547	0.16778	1.27478	0.0960666	0.60532	0.0482834	0.902449	0.0947186
141522_at	1	0.896432	0.085192	1.08732	0.0497574	0.916324	0.0599359	0.93706	0.00597892	1.0816	0.0359404	0.790403	0.0258062	1.16032	0.0373257	1.67589	0.173978	1.02858	0.0498579	1.60709	0.0909328	1.23929	0.078583	0.637043	0.0560284	0.777883	0.0425675
141523_at	1	0.97026	0.0275898	1.0936	0.0676443	1.0106	0.0392972	0.691768	0.00633952	0.735218	0.0220368	0.992669	0.0259325	1.02061	0.0183302	0.955528	0.0264123	1.68208	0.0659705	0.925473	0.0377731	1.82174	0.116126	1.76181	0.079198	1.97478	0.111475
141524_at	1	1.0672	0.0733785	1.42872	0.116019	1.07755	0.0911477	0.872767	0.0178853	0.47521	0.0234256	2.16522	0.127119	0.50168	0.0148426	2.03189	0.109356	1.20954	0.0566022	2.09143	0.177766	1.66035	0.168995	0.599634	0.0355882	0.808188	0.0702441
141525_at		0.916051	0.0944643	0.870408	0.0313648	0.811312	0.0221279	0.947405	0.0128685	1.02371	0.025278	0.769451	0.0150484	1.05904	0.0233171	1.33484	0.0740953	1.21872	0.0462925	1.49292	0.109886	1.29962	0.0286757	0.923803	0.05786	0.903044	0.0583299
141526_at	1	1.10144	0.111623	1.48188	0.133832	1.37662	0.114292	1.25144	0.0185433	1.60383	0.060226	1.09332	0.0601643	1.2639	0.0322892	2.13108	0.167952	1.15692	0.0512434	1.75984	0.187397	1.30611	0.161905	0.555978	0.0445259	0.762925	0.0794208
141527_at	1	1.68399	0.230448	1.45503	0.0924302	1.35844	0.168221	1.20503	0.0146229	5.50133	0.133863	0.307592	0.0255993	4.42231	0.0904681	1.77597	0.0755896	1.18026	0.0424669	2.58517	0.505142	1.48255	0.251746	0.66673	0.0262959	0.619559	0.0659908
141528_at	1	0.87919	0.185386	1.07169	0.0685902	1.39485	0.126781	0.930055	0.0470999	0.525713	0.0329668	2.19594	0.146179	0.641339	0.0159609	0.949425	0.0948895	1.11698	0.0653741	0.602665	0.100137	0.887153	0.0764632	1.23662	0.152479	1.86708	0.358836
141529_at	1	0.98429	0.0397196	1.15486	0.0346221	1.16982	0.0328698	1.29222	0.0230402	1.37986	0.042625	1.07127	0.0256747	1.1019	0.032441	1.79345	0.0849765	1.07303	0.034852	1.50163	0.0302473	1.05707	0.0266412	0.601901	0.0258222	0.705517	0.0197905
141530_at		1.02825	0.140456	0.799464	0.0508963	0.871008	0.0404631	1.09802	0.0202448	1.08909	0.0299269	0.920977	0.0276406	0.947991	0.018796	1.17926	0.08833	1.28971	0.0836404	1.37721	0.139639	1.16677	0.0583808	1.1202	0.116049	0.912491	0.0939858
141531_at	1	1.10851	0.0575885	1.49025	0.0954051	1.46472	0.0684493	1.17565	0.0153552	1.13923	0.0255178	1.54815	0.0459607	0.949167	0.0217586	0.766519	0.0351109	0.903544	0.0519338	0.584443	0.0302763	0.912595	0.0531211	1.18445	0.0846616	1.57472	0.0835908
141532_at	1	1.17802	0.108498	1.36131	0.0344515	0.891213	0.02571	0.887223	0.0136282	0.879359	0.0157943	0.9062	0.0179889	0.985598	0.0156845	0.698539	0.0282429	0.570763	0.0133905	0.921824	0.0656693	0.873755	0.026369	0.822047	0.033561	0.983302	0.0692678
141533_at	1	0.835428	0.0556006	0.950266	0.049083	1.02526	0.0365083	1.01537	0.0192709	0.986403	0.0297936	1.05998	0.0202881	0.969703	0.0223351	1.86718	0.128721	1.05575	0.0606223	1.50085	0.0492627	0.964331	0.0311625	0.575381	0.0498658	0.645454	0.0214574
141534_at	1	1.27445	0.408906	0.733413	0.0303885	0.695234	0.0636392	0.726618	0.0120082	0.769817	0.0268622	0.691063	0.0410983	1.01047	0.0303984	0.665604	0.0310241	1.72046	0.0779956	1.28169	0.344451	1.89555	0.149333	2.58484	0.0860058	2.26861	0.404148
141535_at	1	1.02772	0.021764	1.43359	0.0457804	1.21969	0.0571982	1.07417	0.020616	1.33005	0.0367492	1.03576	0.0288698	1.17858	0.0222225	1.16767	0.0396022	1.07179	0.0400873	0.996578	0.0446135	1.2689	0.0571214	0.918387	0.0330993	1.2755	0.0273808
141536_at	1	1.34502	0.109048	1.29775	0.0782307	1.5516	0.0557836	1.04342	0.0102671	1.05462	0.0298082	1.56184	0.0381104	0.995892	0.0173354	1.1219	0.0265513	0.691746	0.0279703	0.980389	0.0707738	0.576903	0.0328832	0.616618	0.0280683	0.606392	0.0452444
141537_at	1	0.834669	0.0945116	1.07393	0.028592	1.00044	0.0416762	1.10595	0.0194192	1.00767	0.0236669	1.08514	0.0310392	0.926157	0.0214406	1.77884	0.140799	1.18423	0.0342782	1.45757	0.109864	1.2799	0.0498118	0.684123	0.0523818	0.914219	0.0699898
141538_at	1	0.870539	0.102412	0.783365	0.0430763	0.954814	0.063912	1.02093	0.01546	0.964275	0.0335396	1.02095	0.0343359	0.93541	0.0293389	1.59028	0.172839	1.4099	0.0816117	1.41437	0.10415	1.16506	0.0708789	0.925303	0.0947287	0.845756	0.0592154
141539_at	1	1.20342	0.0512899	1.55959	0.05832	1.43315	0.10063	1.10119	0.0132149	1.26574	0.0326047	1.22784	0.0560879	1.16812	0.020808	1.19464	0.0600856	0.948546	0.0413965	1.0344	0.0759466	1.06183	0.0778075	0.800397	0.0488781	1.0276	0.0160582
141540_at		1.08809	0.0657407	0.89437	0.0397121	0.918843	0.0206668	1.06438	0.0212249	1.07835	0.0238186	0.906931	0.0147511	1.01555	0.0161835	1.01864	0.0206285	1.24346	0.0394011	1.20874	0.0610552	1.20572	0.0468668	1.22072	0.0422255	1.01665	0.0619868
141541_at	1	1.52204	0.184372	0.931207	0.0702331	1.17531	0.101611	1.14582	0.0447355	1.08291	0.0534174	1.20881	0.0737391	0.986696	0.0390757	1.1061	0.0483809	1.20382	0.078578	1.52283	0.207936	0.989248	0.106245	1.08922	0.0784318	0.713035	0.0912067
141542_at	1	0.657211	0.119767	1.28359	0.105003	1.05394	0.0508109	0.839708	0.0219181	0.683365	0.0332345	1.46963	0.0389459	0.725208	0.0300435	3.19969	0.278002	1.1113	0.0641027	1.95768	0.26312	1.342	0.0996168	0.354142	0.026406	0.812437	0.138672
141543_at	1	1.19973	0.0236253	1.02025	0.0248087	1.14383	0.056595	0.994701	0.0177305	1.31205	0.0476665	0.895328	0.0150283	1.28028	0.042871	1.04669	0.0607956	1.16113	0.0539876	1.10088	0.026925	1.0381	0.031035	1.10935	0.0102436	0.944758	0.0261556
141544_at	1	1.45567	0.0650581	1.55553	0.0761469	1.20369	0.0605497	1.21889	0.0081218	1.09667	0.0430417	1.41152	0.0346745	0.85395	0.0233344	1.18446	0.0665109	1.05299	0.0523187	1.43802	0.0588094	1.3603	0.0644628	0.892984	0.0453355	0.951155	0.0419506
141545_at		0.974083	0.0216677	0.867851	0.0653362	0.895518	0.0402255	1.03403	0.0139705	1.10931	0.0265839	0.826084	0.0218368	1.08488	0.0199503	1.18095	0.0405198	1.38212	0.0968624	1.29772	0.0515256	1.30178	0.0505427	1.1714	0.0981092	1.00474	0.0183101
141546_at	1	1.16076	0.111764	1.20744	0.100099	1.51117	0.0702645	1.21271	0.0181444	1.23547	0.0445701	1.43079	0.0219437	1.06028	0.0373994	1.63904	0.175661	1.12819	0.0967563	1.20927	0.0348806	0.861777	0.0247475	0.716998	0.0923901	0.716986	0.0278883
141547_at	1	1.17994	0.0436767	1.00361	0.0660873	0.99945	0.0297085	1.00163	0.0135504	0.766846	0.0129661	1.34576	0.0283726	0.744456	0.0118875	0.614604	0.0195237	0.744813	0.0300014	0.727071	0.0242468	0.743949	0.0454729	1.21569	0.0649286	1.02716	0.0614861
141548_at	1	1.33746	0.144666	1.08269	0.0722124	1.37897	0.0629381	1.27101	0.0203076	1.42313	0.0388075	1.22274	0.0354205	1.13438	0.0326512	1.41426	0.0690693	1.35184	0.085964	1.37893	0.123949	1.04578	0.0543093	0.959178	0.0707935	0.798171	0.0684419
141549_at	1	1.00005	0.0222586	0.977976	0.0420958	0.864265	0.0337213	0.771453	0.0228425	1.05561	0.0366056	0.620937	0.0209259	1.40591	0.0390061	0.96928	0.0240218	0.983347	0.0263271	1.13185	0.0431307	1.12006	0.0581628	1.01483	0.0259949	0.991671	0.0416287
141550_at	1	1.14652	0.156475	1.82867	0.135531	1.44333	0.104731	1.12705	0.0264254	1.13676	0.0436541	1.34245	0.0645732	1.07965	0.0275724	0.946118	0.0383888	0.87462	0.0601888	0.780804	0.102872	1.11913	0.0964155	0.925853	0.074735	1.59565	0.206871
141551_at	1	0.789137	0.116503	1.09979	0.0575006	1.065	0.0577663	1.00845	0.0121574	1.09155	0.0410947	1.04585	0.0198192	1.01969	0.0350504	2.45105	0.286837	1.0603	0.0595853	1.73607	0.153885	1.09366	0.0563526	0.454824	0.0479892	0.67069	0.0683115
141552_at		0.747351	0.0328967	0.840556	0.0200445	0.951311	0.0188134	1.08005	0.0302174	1.02342	0.0357223	0.936217	0.0150719	1.01896	0.0162171	1.56617	0.0427052	1.18017	0.0184588	1.2297	0.0415967	1.04402	0.0280783	0.755262	0.0179038	0.855442	0.032767
141553_at	1	1.11206	0.0728345	1.31036	0.0921099	1.19851	0.0601741	1.02478	0.013813	1.05672	0.0372562	1.18594	0.0223258	1.0145	0.0364039	1.38179	0.0888646	1.17236	0.094652	1.28154	0.0657155	1.24395	0.0467302	0.850602	0.0722708	0.98793	0.055795
141554_at	1	0.988476	0.0673813	1.1447	0.0469455	1.04118	0.0291963	0.894424	0.010418	1.01145	0.0228143	0.931228	0.00653263	1.11894	0.0227165	1.11404	0.0807623	0.92615	0.0324103	1.03663	0.0210722	1.01459	0.035403	0.848234	0.0581642	0.981951	0.0396195
141555_at	1	0.742795	0.0580896	0.806176	0.0167422	0.592631	0.0314913	0.730524	0.010828	0.610605	0.00928535	0.72197	0.0282217	0.824735	0.0156669	0.502961	0.0109785	0.502546	0.0120863	0.642146	0.0495427	0.694881	0.0329529	1.00002	0.0280349	1.11216	0.0625106
141556_at	1	1.29044	0.0786657	1.01429	0.035318	1.38489	0.0706731	1.16037	0.0147966	1.11133	0.0431201	1.42089	0.0175799	0.97662	0.0353532	1.62182	0.112978	1.41527	0.0842542	1.50614	0.0656033	1.02934	0.020444	0.876161	0.0430702	0.693642	0.0325076
141557_at		1.07124	0.0742154	1.13651	0.034275	1.18147	0.0286189	1.00322	0.0238113	1.1245	0.0209597	1.0715	0.0346105	1.11794	0.0328336	1.01884	0.0419313	1.23683	0.0293845	0.920392	0.046487	1.19002	0.0364939	1.22228	0.0537733	1.31355	0.0635306
141558_at	1	1.05136	0.0560705	0.94529	0.031065	1.04933	0.0482836	0.946732	0.0137296	1.02136	0.0285985	0.960015	0.0217788	1.09455	0.0277262	1.14965	0.0661206	1.17142	0.0531346	1.15245	0.0496499	1.0556	0.0349784	1.026	0.0537986	0.922366	0.0289997
141559_at	1	0.840835	0.0623248	1.15172	0.0538519	1.13446	0.0114957	1.13828	0.0133348	1.32362	0.0227673	0.946312	0.0124076	1.2015	0.0141273	1.72429	0.0699884	1.09246	0.0493121	1.26851	0.063275	1.0931	0.0244847	0.638748	0.0446126	0.877325	0.043755
141560_at	1	0.787563	0.0763032	1.0449	0.0546002	0.905916	0.0456128	0.894194	0.00815677	0.735284	0.0139767	1.11534	0.0389146	0.813791	0.011543	1.16311	0.106646	0.869871	0.0425669	0.988279	0.0544246	1.00212	0.047961	0.779412	0.0844992	1.02002	0.0279219
141561_at		1.29806	0.109341	0.84949	0.0240039	0.978842	0.0444911	1.0157	0.0123502	0.98815	0.0142451	1.00472	0.0318196	0.976444	0.0149775	0.982433	0.0648791	1.28885	0.0362008	1.29596	0.0798796	1.13043	0.0525256	1.33865	0.0938844	0.885823	0.0418109
141562_at	1	1.00927	0.0389235	1.14338	0.0349281	1.2439	0.0717121	0.971417	0.0247505	1.03687	0.030653	1.16373	0.0458208	1.07283	0.0227016	1.2774	0.0370509	1.08754	0.0344809	1.05782	0.0601778	1.01655	0.0537353	0.851511	0.0245239	0.96799	0.0360085
141563_at	1	1.37235	0.125584	1.23952	0.106903	1.57615	0.139944	0.897657	0.0187847	1.42778	0.0562193	1.01076	0.0576933	1.56911	0.0536175	0.928971	0.0707195	0.841045	0.0730131	0.834269	0.0780454	0.66373	0.0592215	0.919213	0.10215	0.819471	0.0669017
141564_at	1	0.691493	0.0752811	0.483543	0.0307368	0.619209	0.0324582	0.964994	0.0263228	0.573576	0.015572	1.03504	0.0403719	0.601073	0.0109475	1.01305	0.0111887	2.28082	0.0676627	1.15836	0.120371	1.8114	0.145106	2.2515	0.081102	1.68416	0.200617
141565_at		0.934581	0.0575039	1.07419	0.0479005	0.789813	0.0160125	1.08235	0.020161	0.943839	0.0220198	0.888784	0.0138233	0.890392	0.0120396	0.924012	0.0334346	0.960449	0.0456521	1.08974	0.0479645	1.28807	0.0238283	1.04505	0.0698914	1.19855	0.051866
141566_at	1	1.56308	0.0757471	1.52674	0.0627625	1.29401	0.0643158	1.30665	0.0245561	1.41651	0.053411	1.2002	0.0366244	1.08473	0.0333938	1.16351	0.0641121	0.956467	0.0461288	1.41288	0.0665889	1.13004	0.0491264	0.826176	0.0427968	0.805099	0.029244
141567_at	1	1.41537	0.0410048	1.78253	0.0843307	1.36397	0.0462451	1.28174	0.0179618	1.31107	0.044649	1.40569	0.034897	0.971846	0.0102087	1.12836	0.0333521	0.862958	0.0360055	1.17707	0.0413894	1.12222	0.0449062	0.767937	0.0458334	0.953494	0.0187163
141568_at	1	2.60325	0.415755	0.963047	0.0360331	1.02212	0.0535109	0.733891	0.0221256	0.663906	0.0230044	1.10333	0.0383136	0.927379	0.0133513	0.52029	0.0276004	0.990894	0.0212902	1.33768	0.176784	0.952362	0.0609355	1.92679	0.0974671	0.83799	0.135608
141569_at	1	0.714913	0.0549272	1.2492	0.0705273	0.501498	0.0230664	0.462633	0.011947	0.303042	0.0176316	0.852723	0.0215873	0.590212	0.0164102	0.723023	0.035484	0.289712	0.0172942	1.03543	0.0674171	0.712555	0.0272516	0.401706	0.0262727	0.706454	0.0433708
141570_at	1	1.18798	0.0985087	1.06454	0.0381482	1.26936	0.0533552	1.00272	0.0088173	1.15152	0.032512	1.0822	0.0199263	1.17539	0.0319014	1.03803	0.0577129	1.02228	0.0463529	0.970059	0.062042	0.855385	0.0270861	0.989839	0.0467397	0.905525	0.0538237
141571_at	1	1.00131	0.098796	0.90408	0.0611917	0.849135	0.0471543	1.07332	0.00579964	1.00122	0.0204725	0.923395	0.0339047	0.920421	0.013295	1.35869	0.0896065	1.26946	0.0805082	1.60563	0.127231	1.3445	0.0872315	0.952524	0.0944576	0.865908	0.0689522
141572_at	1	0.999272	0.0581053	0.991584	0.0367585	1.13402	0.0344188	1.04295	0.00863697	1.09729	0.0249711	1.0892	0.0113878	1.04256	0.0229471	1.08388	0.0404173	1.34683	0.04102	0.955493	0.0444812	1.17762	0.0436051	1.24265	0.0129444	1.25443	0.0754993
141573_at	1	1.34857	0.208112	1.50817	0.0815041	1.37581	0.133472	0.972282	0.0310432	0.98167	0.0440469	1.37912	0.0984857	1.01784	0.0424768	0.892294	0.0389455	0.641405	0.0295394	0.949157	0.159292	0.757135	0.0893909	0.718986	0.0284282	0.888064	0.10237
141574_at	1	1.1743	0.158667	1.16919	0.0541623	1.13965	0.057444	0.964907	0.0219802	1.33498	0.0360034	0.851248	0.0342113	1.34862	0.0286178	1.36049	0.030011	0.937599	0.0367887	1.42536	0.165479	0.967715	0.049731	0.69064	0.0367803	0.732861	0.0660103
141575_at	1	1.0569	0.155435	0.667577	0.0317675	0.73524	0.0472719	1.17461	0.0477311	0.716469	0.0346568	1.10897	0.0527754	0.668555	0.0173377	0.475694	0.012305	2.71159	0.0972691	0.705181	0.0942724	2.52067	0.18322	5.70218	0.222244	3.95347	0.441549
141576_at	1	1.0463	0.0852697	1.16392	0.0297883	1.10547	0.0443242	1.18216	0.0156291	1.22949	0.0305547	1.07407	0.0208451	1.03082	0.024391	1.17028	0.0481846	1.08079	0.0425931	1.11225	0.0759148	1.13834	0.0299097	0.924014	0.0291084	1.06191	0.0764998
141577_at	1	0.918072	0.121728	1.35459	0.0711036	1.16392	0.0743725	0.74479	0.0131093	0.679079	0.0210353	1.3742	0.0581854	0.851773	0.0239802	1.1128	0.119883	0.519105	0.0224648	0.854189	0.0739719	0.614239	0.0421078	0.491097	0.0528357	0.74281	0.0543844
141578_at	1	2.09337	0.140937	1.5082	0.0529899	1.30456	0.0414091	0.986416	0.0140005	1.11136	0.0365382	1.24064	0.0321175	1.05765	0.0234325	0.932381	0.0269994	1.11682	0.0304405	1.5018	0.0863071	1.29385	0.0500172	1.19927	0.0346994	0.880692	0.0534937
141579_at		0.98097	0.0589685	1.02652	0.0453381	0.943948	0.0297165	0.945457	0.0178063	1.54975	0.0385739	0.574888	0.0151292	1.65745	0.0491171	0.736653	0.0291145	0.788495	0.0338455	0.765635	0.0365058	0.852021	0.0295565	1.07306	0.0524146	1.12903	0.0569513
141580_at	1	0.961772	0.0631981	1.20687	0.063556	1.27653	0.0624915	0.912344	0.0210526	0.774791	0.0314054	1.62912	0.0473966	0.784512	0.0160649	2.1094	0.153455	1.2727	0.060194	1.57946	0.0722833	1.20542	0.0667498	0.615913	0.0496819	0.764097	0.0270813
141581_at	1	0.985862	0.0377349	0.911827	0.0558905	0.817224	0.0536206	1.25743	0.0366502	0.918672	0.0393412	1.14397	0.0488986	0.715512	0.0139535	1.17448	0.0379548	0.970249	0.0530167	1.45515	0.0912023	1.08921	0.0685232	0.826361	0.0511808	0.753842	0.0320088
141582_at	1	0.721537	0.110627	0.86792	0.0249178	1.09429	0.058063	1.14734	0.0117116	0.817194	0.012406	1.51869	0.0559324	0.72287	0.0134947	1.84174	0.151421	1.29994	0.0424968	1.20167	0.139448	1.04645	0.0550901	0.728294	0.0624084	0.971294	0.123128
141583_at	1	1.36431	0.283085	1.22796	0.0687269	1.47561	0.11691	0.738087	0.0168348	1.12678	0.0186754	0.950708	0.059375	1.57734	0.0495355	1.07434	0.0913749	1.03674	0.0176336	1.01542	0.179491	0.91286	0.0967342	1.0008	0.0869856	1.08076	0.173263
141584_at	1	0.930909	0.0906216	1.27403	0.0204817	1.31513	0.0830368	1.1194	0.0411428	0.848387	0.0460865	1.72898	0.0402882	0.763569	0.0322559	2.27064	0.176779	1.68033	0.0978925	1.61	0.126409	1.63563	0.0484591	0.742851	0.0223861	1.05802	0.0732813
141585_at	1	0.797566	0.192756	0.822869	0.0512946	0.687162	0.0512686	0.801404	0.0232474	0.687674	0.0334732	0.775423	0.0402588	0.890429	0.0197511	0.771936	0.0516242	1.06317	0.0668447	0.919776	0.186729	1.29678	0.10703	1.40379	0.136885	2.08309	0.491233
141586_at	1	1.06176	0.0257033	0.997802	0.0457333	1.18227	0.0662474	1.06015	0.0129302	1.31041	0.050321	1.00169	0.0180567	1.18253	0.0438628	1.29682	0.0852326	1.2164	0.0657273	1.16876	0.0334752	1.02848	0.0497923	0.938072	0.0182882	0.882564	0.0419269
141587_at	1	1.14346	0.0999691	1.53796	0.0277646	0.893353	0.0796685	0.977608	0.0239624	1.03647	0.027038	0.819336	0.0514223	1.0945	0.0177785	0.637146	0.00990503	0.760742	0.0105654	0.863805	0.0921771	1.38674	0.11324	1.19466	0.0204997	1.66108	0.104666
141588_at	1	1.24363	0.0979398	1.4092	0.116447	1.16915	0.0499582	0.768967	0.0155998	0.878573	0.033671	1.08907	0.0190866	1.07727	0.0334355	1.0481	0.0925227	0.757402	0.0417003	1.08807	0.0320789	0.904791	0.0685749	0.741844	0.0642702	0.83587	0.0657422
141589_at	1	1.09112	0.206657	1.25085	0.045291	1.00429	0.0447424	1.07098	0.0194183	1.05017	0.0321899	1.09583	0.0344206	0.921075	0.0213891	1.53811	0.105157	0.97556	0.0327695	1.65709	0.240761	1.22226	0.0537051	0.64672	0.0451251	0.88385	0.137943
141590_at		1.00748	0.048055	0.976631	0.0369757	0.99554	0.035595	1.05371	0.0112298	1.00221	0.012637	1.03338	0.0271514	0.964837	0.00912278	1.04216	0.0420977	1.13723	0.0407827	1.05631	0.0416675	1.11466	0.0389957	1.10018	0.0668878	1.05877	0.0238082
141591_at	1	1.31177	0.0680805	1.19145	0.0453169	0.978752	0.0462819	1.1022	0.0219329	0.869419	0.0343493	1.31493	0.0359622	0.744845	0.0145431	1.41259	0.048976	1.30506	0.051266	1.91706	0.110897	1.5985	0.0766192	0.924055	0.0338068	0.8442	0.0382468
141592_at	1	1.88577	0.656932	1.18276	0.129618	0.824948	0.154037	1.11287	0.0454852	1.3249	0.0795771	0.750148	0.0966253	1.12176	0.0526352	0.485123	0.0273267	1.96108	0.178339	1.37347	0.44497	3.28328	0.488023	4.04287	0.403219	4.51792	1.15412
141593_at	1	0.628445	0.0579383	1.17987	0.0707258	1.14795	0.0754182	0.992547	0.0216539	0.681417	0.0251769	1.59537	0.0616253	0.722172	0.0223512	5.71897	0.423876	0.725887	0.0438775	3.16091	0.261826	0.750808	0.0504429	0.12881	0.010181	0.245137	0.0183
141594_at	1	0.590474	0.00827835	0.980252	0.0674972	0.821586	0.0514598	0.868935	0.0168423	0.908022	0.0365366	0.776583	0.0209675	1.06112	0.0405903	1.15761	0.0764068	0.822642	0.0632937	0.84045	0.0322985	0.968576	0.0563524	0.710646	0.0503012	1.1536	0.0533406
141595_at	1	1.25836	0.106281	1.36265	0.0908289	1.04722	0.040971	0.907123	0.0157639	0.905392	0.0254445	1.095	0.0281625	0.961827	0.0259947	1.10547	0.0671677	0.806085	0.046067	1.31975	0.0792045	1.03522	0.0555523	0.737749	0.0581608	0.801823	0.0554779
141596_at	1	1.00107	0.0539987	1.13843	0.0827148	1.11655	0.0444441	1.03407	0.018748	1.13045	0.0401981	1.08331	0.0158049	1.03264	0.0283819	1.43332	0.101725	1.09648	0.0740028	1.26915	0.0209149	1.09445	0.0587862	0.775868	0.0689857	0.862799	0.0451855
141597_at	1	1.01539	0.074417	1.15942	0.0342232	0.945373	0.0337986	0.96843	0.00869954	0.912483	0.0261215	1.01021	0.0241193	0.937714	0.0154178	1.03182	0.0416976	0.854111	0.0209637	1.11035	0.0664516	1.05306	0.0410742	0.832534	0.0335249	0.97054	0.0590675
141598_at	1	1.11362	0.197962	1.66955	0.119535	1.30479	0.120269	1.43756	0.0326597	1.13978	0.0656763	1.79522	0.097636	0.736708	0.0376808	1.86837	0.245231	1.00191	0.0878769	1.56313	0.203965	1.28947	0.0980442	0.567081	0.0745971	0.925538	0.121573
141599_at		1.26186	0.109795	1.39382	0.108189	1.12481	0.027322	1.12664	0.018569	1.14894	0.0231391	1.14782	0.0244888	0.987324	0.0262177	0.949469	0.0477179	1.25606	0.0842285	1.05677	0.0644405	1.50124	0.0457804	1.33374	0.118896	1.45928	0.0911778
141600_at	1	0.882953	0.081536	0.869173	0.0413163	0.858013	0.0208229	1.08954	0.0105538	1.05612	0.0135177	0.893392	0.0167765	0.962506	0.0130229	1.44978	0.112059	1.34256	0.0575096	1.45452	0.0680373	1.34704	0.0448873	0.953521	0.0882662	0.93846	0.04439
141601_at	1	1.00864	0.0523649	1.60077	0.120627	1.27864	0.0518846	1.29701	0.0186686	1.46704	0.0339503	1.09157	0.0334935	1.17599	0.0203234	1.58578	0.0208995	1.06937	0.0563014	1.26607	0.0712639	1.32411	0.084175	0.674361	0.0440495	1.05905	0.067151
141602_at	1	1.63412	0.10899	1.27832	0.0417079	1.06246	0.0247405	1.21794	0.0381339	1.11226	0.0416662	1.13133	0.0185341	0.941455	0.0157272	0.895668	0.0297358	0.819114	0.0300173	1.3759	0.0704326	0.979507	0.0178997	0.917615	0.0449123	0.724633	0.0334559
141603_at	1	0.969761	0.0996624	1.22802	0.0478276	1.13054	0.0385582	1.17991	0.020036	1.08428	0.0223976	1.17465	0.0316295	0.966193	0.0161795	1.07595	0.0951385	1.20067	0.049989	0.895757	0.0489055	1.29988	0.0461904	1.16025	0.118002	1.47239	0.0644742
141604_at		1.07091	0.0338222	1.02934	0.0432902	0.938922	0.0164171	1.22028	0.0197732	1.14133	0.0243057	0.958257	0.0124395	0.980253	0.00510639	1.0297	0.00886306	1.11957	0.028862	1.17698	0.0353703	1.22383	0.0457857	1.08765	0.0365271	1.04487	0.043253
141605_at	1	1.30102	0.109573	0.743699	0.0393141	0.885777	0.0180497	1.09945	0.016955	1.06829	0.0368601	0.930675	0.0141596	0.95274	0.00880622	0.76488	0.0642148	1.56855	0.026761	1.0875	0.0228657	1.31834	0.071421	2.12464	0.182154	1.21304	0.0624171
141606_at	1	1.10823	0.0420195	1.44988	0.0859659	0.940907	0.0367527	0.893615	0.0177959	0.880676	0.0260119	1.03617	0.0313416	0.914523	0.0231717	0.68504	0.0199224	0.905208	0.0473	0.813681	0.0365138	1.38237	0.0686733	1.32156	0.0788303	1.71146	0.0820441
141607_at	1	0.966589	0.107822	1.12697	0.0478891	1.23826	0.0471026	0.732169	0.00919013	1.03491	0.0300049	0.884987	0.0150049	1.4029	0.0372775	0.988284	0.0724003	1.02025	0.0518339	0.759782	0.0579068	0.920776	0.0265031	1.05065	0.0798991	1.27691	0.113892
141608_at		1.14855	0.0769755	1.03102	0.0366009	0.753791	0.0403886	0.841129	0.0099973	0.794136	0.0307366	0.838093	0.0174895	0.902835	0.0333341	0.721365	0.047484	0.748195	0.0432217	1.10072	0.0603916	1.01932	0.0275314	1.0396	0.045524	0.944584	0.0487526
141609_at		1.08639	0.0281713	1.12855	0.0370128	1.23944	0.032963	1.06562	0.019272	1.19386	0.030062	1.15144	0.0154083	1.07739	0.0173412	1.25476	0.0436728	1.16207	0.0397122	1.09943	0.0214756	1.05393	0.0246812	0.928491	0.0380054	0.959397	0.0184575
141610_at	1	0.947152	0.0832518	0.969697	0.0398573	0.941279	0.0133392	1.02649	0.011886	1.00649	0.0136668	0.971698	0.0130773	0.971499	0.0154762	1.44481	0.113058	1.24614	0.0298851	1.41169	0.0483634	1.27974	0.0457292	0.888441	0.071656	0.915134	0.0454839
141611_at	1	0.918011	0.0272758	1.40035	0.0891406	0.963238	0.0462122	1.15336	0.0101358	1.15493	0.0394458	0.946793	0.0161647	1.01973	0.0332585	1.54829	0.0942842	0.905329	0.0436286	1.47551	0.0346888	1.31606	0.0837711	0.586327	0.0194496	0.893399	0.0558278
141612_at	1	1.00379	0.103329	1.23607	0.04459	1.10337	0.0293411	0.968804	0.0136284	1.11561	0.0355594	1.04299	0.0223548	1.06502	0.0275234	1.72642	0.164347	1.04168	0.0286457	1.50849	0.0609129	1.16653	0.0413762	0.629231	0.0584649	0.78225	0.0391552
141613_at		1.26766	0.0601359	0.802968	0.0297125	1.2886	0.121304	1.08244	0.0174697	0.978423	0.0477505	1.3554	0.064938	0.954501	0.0456426	0.92334	0.0773233	1.63348	0.113399	0.938665	0.0681059	1.04838	0.072664	1.76939	0.0480811	1.12944	0.0547537
141614_at	1	0.689481	0.0707143	1.00026	0.0303366	1.21998	0.0473915	1.06495	0.012527	1.08787	0.0244729	1.22028	0.0313653	1.0028	0.0202467	2.91722	0.204405	1.31457	0.0369259	1.62735	0.113553	1.0835	0.0422253	0.460073	0.0311779	0.685732	0.0434159
141615_at		1.32867	0.123623	0.92742	0.0447524	0.879154	0.0182266	1.10371	0.00919709	0.940233	0.00690092	1.03738	0.0172409	0.848926	0.00959434	0.899871	0.053173	1.04721	0.0518825	1.34089	0.0806587	1.08867	0.0290661	1.18384	0.101108	0.83321	0.0496171
141616_at	1	1.09617	0.0761783	1.02356	0.0303786	1.0771	0.0303	1.05639	0.014783	1.14724	0.0267922	1.01799	0.0194181	1.06371	0.0268263	1.31742	0.0673801	1.14585	0.0381845	1.33173	0.0619675	1.08626	0.0264416	0.876383	0.0410073	0.830095	0.0439143
141617_at	1	1.44975	0.0537333	1.37241	0.0271242	1.35811	0.0295493	0.967815	0.0091941	1.31553	0.0229856	1.03251	0.0161252	1.31683	0.0138983	1.00426	0.0183765	0.843585	0.0107634	1.07419	0.0356007	0.854501	0.0222102	0.840755	0.0141377	0.800064	0.0254684
141618_at	1	1.14735	0.115447	1.31954	0.0675391	1.33409	0.0455556	1.05647	0.0163824	1.30294	0.0324005	1.12414	0.0201168	1.18791	0.02196	1.42405	0.053365	0.991267	0.043004	1.22761	0.100062	0.974138	0.0403176	0.697618	0.0347408	0.836272	0.0752688
141619_at	1	1.13684	0.175555	1.04872	0.0657071	1.40629	0.201574	0.793074	0.0132481	0.949552	0.0527923	1.25249	0.11009	1.13319	0.0603624	1.39584	0.126798	0.583713	0.0482417	1.33083	0.273917	0.506301	0.0831831	0.419451	0.0258595	0.426019	0.0519406
141620_at	1	1.59146	0.0804947	1.45071	0.0715095	1.41841	0.0708904	1.06234	0.0145211	0.926391	0.0171681	1.68007	0.0609018	0.846957	0.0131402	0.65282	0.0298849	0.706172	0.0297102	0.740148	0.040625	0.726697	0.0412859	1.09189	0.0730997	0.985333	0.0327299
141621_at	1	0.773182	0.0892877	0.601615	0.0342268	0.883531	0.0575725	0.941228	0.012452	0.778943	0.0140703	1.07942	0.0499485	0.820631	0.0105065	1.31557	0.0323104	2.04909	0.0480078	1.18557	0.129657	1.43511	0.116479	1.56195	0.0584411	1.31201	0.15941
141622_at	1	1.02159	0.0400629	1.2588	0.0230708	1.13608	0.0908608	1.01556	0.0123996	0.972735	0.0272419	1.18139	0.0594858	0.964652	0.0277154	1.33586	0.074552	0.968553	0.0381965	1.23911	0.0808092	1.11043	0.0702643	0.728346	0.0251885	0.898921	0.0206903
141623_at	1	0.938398	0.0630264	0.896023	0.0290221	0.946217	0.0454471	1.00071	0.012335	0.929265	0.0279665	1.02807	0.0227132	0.924558	0.0310923	1.52105	0.120241	1.30837	0.0607628	1.48929	0.0519956	1.24047	0.0430574	0.874493	0.053907	0.838297	0.0334977
141624_at	1	0.786368	0.156061	0.976195	0.0105849	0.94378	0.0543632	1.25678	0.025315	0.998164	0.029268	1.1989	0.0495912	0.792361	0.0197814	2.08823	0.0627765	1.10445	0.0271352	1.78256	0.301091	1.17002	0.0677555	0.529093	0.00771389	0.815371	0.133652
141625_at	1	1.63368	0.169991	2.11119	0.0922662	1.45028	0.0509719	1.52282	0.0320552	1.16231	0.0337997	1.92733	0.0648113	0.759624	0.0180662	0.932379	0.0388182	0.705219	0.013406	1.05207	0.088351	1.03428	0.0557772	0.762393	0.034197	1.02707	0.0845884
141626_at	1	1.78945	0.154755	1.77203	0.0474578	1.46718	0.14915	1.1788	0.0258798	1.24129	0.0387458	1.3985	0.0980909	1.05283	0.0201077	0.673623	0.017713	0.974677	0.0191921	0.880296	0.096453	1.26176	0.111946	1.44796	0.0213287	1.48116	0.0965082
141627_at	1	1.22082	0.091426	1.12904	0.0385024	0.931527	0.0591257	1.21743	0.0179884	1.25477	0.0483938	0.913941	0.0267338	1.0234	0.0398192	1.07244	0.0896404	1.20562	0.0671243	1.40134	0.0781014	1.47171	0.0664116	1.139	0.0646938	1.06703	0.0575668
141628_at	1	0.50213	0.0149669	0.810882	0.0144184	0.956455	0.0406679	1.08884	0.0141849	0.94076	0.0374995	1.16398	0.0235817	0.825641	0.0261515	2.71984	0.154577	0.992497	0.0411836	1.4256	0.0271928	0.842076	0.0172687	0.366267	0.0116596	0.591122	0.00921324
141629_at	1	0.854625	0.161748	1.1735	0.0626487	1.25313	0.0792781	1.09641	0.0215697	1.14299	0.0354129	1.2169	0.0495825	1.03628	0.032161	1.56706	0.07529	0.865946	0.0388047	1.09229	0.175386	0.824854	0.0591316	0.553528	0.0219644	0.902886	0.136666
141630_at	1	1.5847	0.0952952	2.6142	0.108014	1.83934	0.069404	1.62096	0.0165099	1.82876	0.0425142	1.62379	0.0280134	1.13447	0.0266419	1.60546	0.0681375	0.995124	0.0387869	1.38668	0.0706633	1.41367	0.058008	0.620564	0.0205383	1.03879	0.0639121
141631_at	1	0.830779	0.0570859	0.967645	0.0413866	1.07551	0.0773419	0.946357	0.0111808	1.10077	0.0441082	0.904687	0.0310696	1.19152	0.046179	1.33945	0.0945817	0.777801	0.0523689	1.05271	0.076607	0.703496	0.0352769	0.581678	0.0313348	0.682397	0.0339587
141632_at		0.976632	0.0369183	0.996057	0.0354599	1.08534	0.0178219	0.990213	0.0121035	0.985648	0.00877314	1.11428	0.0214322	0.978303	0.0161298	0.953971	0.0217022	1.01001	0.0145801	0.858073	0.0249698	0.927431	0.0340182	1.06115	0.0285584	1.08597	0.0446202
141633_at	1	1.26673	0.180019	2.41275	0.174766	1.34417	0.117654	1.03264	0.0377559	1.21912	0.0615408	1.27188	0.0843455	1.0812	0.0474761	2.43761	0.177658	1.07883	0.0458	2.36358	0.295028	2.01679	0.197989	0.449976	0.0291224	0.917647	0.102187
141634_at	1	1.33984	0.125392	1.13406	0.0267985	1.0841	0.0490617	0.860535	0.0128922	0.723222	0.0189977	1.29568	0.0370979	0.839291	0.0189044	0.70746	0.0412751	0.721157	0.0243004	0.874379	0.0652696	0.760521	0.0310663	1.03102	0.0560266	0.895719	0.0525234
141635_at	1	0.97704	0.0531401	1.32502	0.07427	1.00146	0.0117293	0.960484	0.00859883	1.05074	0.0128208	0.918916	0.0120586	1.09233	0.0139299	1.23887	0.0470634	0.995568	0.0388214	1.20125	0.0393891	1.30347	0.0566668	0.809118	0.0494056	1.09332	0.056947
141636_at	1	1.20723	0.153798	1.08783	0.0402233	1.34939	0.0446696	1.16317	0.01166	0.953344	0.00957845	1.64835	0.0388843	0.819253	0.00572292	1.27526	0.0659451	1.08285	0.00573841	1.13561	0.110882	0.880469	0.0435843	0.860543	0.0445675	0.832549	0.0855667
141637_at	1	1.26588	0.0903767	1.26272	0.0589486	1.27831	0.0183734	1.01713	0.0076539	1.17684	0.0203517	1.07345	0.0117329	1.19265	0.014853	1.12606	0.0593721	0.843826	0.024139	1.10145	0.044543	0.829502	0.0329019	0.759023	0.0457686	0.762003	0.0409163
141638_at	1	1.02231	0.009005	1.05462	0.0372711	1.08673	0.0231918	1.00747	0.00912673	1.20138	0.0171549	0.906437	0.010687	1.20019	0.0170657	1.08145	0.023538	1.12575	0.0267599	1.01863	0.0146212	1.09158	0.0370285	1.04098	0.0217889	1.072	0.0344759
141639_at	1	0.877936	0.13013	0.759258	0.0201775	1.05428	0.0913325	0.96566	0.0192831	0.899649	0.0250562	1.18851	0.0739856	0.892849	0.0187153	1.38013	0.0484891	0.975787	0.0148451	1.21172	0.174248	0.744122	0.0647436	0.710733	0.0248736	0.671197	0.0648733
141640_at	1	1.12378	0.0700408	0.987218	0.0177248	0.951125	0.054936	1.14833	0.0279726	1.3441	0.0399182	0.82341	0.0342013	1.16037	0.0227276	0.979733	0.0547783	1.27674	0.0292699	1.17381	0.0788835	1.35934	0.0841614	1.32112	0.0743569	1.16473	0.0323099
141641_at	1	1.10919	0.111468	0.846224	0.0535928	1.02262	0.0806464	1.12472	0.0227643	0.894161	0.0253175	1.31689	0.0691654	0.780486	0.0215193	0.684503	0.0545746	1.52156	0.0771497	0.756964	0.0715858	1.2981	0.115954	2.2778	0.197007	1.75669	0.125628
141642_at	1	0.932709	0.0613783	0.895519	0.0527511	0.886769	0.0211951	0.960591	0.0106437	0.995771	0.0113212	0.845343	0.0164787	1.05144	0.0133796	1.11128	0.0486627	1.05312	0.0462505	1.16294	0.0528658	1.05144	0.0466777	0.956425	0.0666793	0.915958	0.0515179
141643_at	1	1.2405	0.0253511	1.34259	0.0524889	1.08585	0.0355735	0.937404	0.00953671	0.888201	0.017578	1.14543	0.0198999	0.949589	0.0190442	0.763294	0.0279625	0.701451	0.0205604	0.873534	0.018857	0.868695	0.0360076	0.920387	0.0233753	0.995011	0.0370579
141644_at	1	0.63438	0.0539705	1.0581	0.0662275	0.951135	0.102364	0.905108	0.0200391	0.638	0.0341052	1.39401	0.0864104	0.690528	0.0376505	3.74853	0.360086	1.62693	0.143106	2.61395	0.262169	1.86622	0.164731	0.436813	0.0327416	0.734483	0.0515158
141645_at	1	1.06029	0.0220453	1.11411	0.0441666	0.999426	0.0321519	1.10837	0.0239423	0.919377	0.0223626	1.1897	0.0267954	0.843522	0.0181715	1.28725	0.0351553	1.16699	0.0355962	1.37176	0.0392953	1.3017	0.0523754	0.906613	0.0248969	0.951003	0.0348549
141646_at	1	1.12679	0.0330552	1.12369	0.0819066	1.04161	0.0260304	0.85875	0.0107971	1.16155	0.0343032	0.805223	0.017408	1.29918	0.0238888	1.31208	0.0235883	0.812796	0.0334113	1.42438	0.04497	0.868673	0.0549962	0.619486	0.0302648	0.612596	0.0393924
141647_at	1	1.30678	0.219476	1.35979	0.0833564	1.57344	0.136535	1.06571	0.0371914	1.11357	0.0443168	1.6025	0.102228	0.992641	0.0278259	2.02863	0.0855028	1.08942	0.0275025	1.79653	0.301748	1.00782	0.118632	0.540501	0.0230712	0.627884	0.0752491
141648_at	1	1.3961	0.0694456	1.21774	0.0929906	1.27953	0.066704	1.24265	0.0266757	1.18505	0.0418153	1.2728	0.0453438	1.01426	0.0330621	1.00304	0.0521318	1.06787	0.074366	1.1043	0.0581378	0.99682	0.0558352	1.07002	0.0899051	0.908934	0.0415871
141649_at	1	0.571056	0.0064696	1.07943	0.0326227	1.03113	0.0447383	1.12211	0.0238784	1.0911	0.034971	1.05012	0.0209452	0.984016	0.0267554	6.01706	0.274989	1.25623	0.0465874	3.34821	0.0882369	1.32061	0.0505203	0.208788	0.00237898	0.394659	0.0119383
141650_at	1	0.829515	0.0547123	1.05864	0.0574651	0.812937	0.0258425	0.77396	0.0136591	0.739729	0.0223034	0.89351	0.0139904	0.9109	0.0175005	1.20721	0.0801768	0.715736	0.0183773	1.21459	0.0376306	0.934626	0.0536122	0.603039	0.0351525	0.773081	0.0457175
141651_at	1	1.25536	0.0587886	2.01138	0.059702	1.25401	0.0526855	1.2383	0.0195101	1.11532	0.0316521	1.36387	0.025383	0.920325	0.0224336	1.10911	0.0579478	1.09659	0.0493648	1.11069	0.0416042	1.7555	0.0451133	0.993152	0.0476475	1.59085	0.0472741
141652_at	1	2.01667	0.122668	2.71942	0.264704	1.63741	0.132198	1.35586	0.0426824	1.43176	0.0823609	1.78219	0.0968918	0.921516	0.0197534	1.24249	0.0548731	1.01971	0.0353178	1.60867	0.156263	1.7806	0.232324	0.82474	0.0362621	1.1225	0.116486
141653_at	1	0.977236	0.0722199	0.960815	0.0333786	1.31944	0.0657588	1.02393	0.0156111	1.29779	0.0423807	1.00457	0.0235704	1.31944	0.0448448	1.82026	0.108742	1.19681	0.0592704	1.35062	0.0813075	0.871576	0.0301212	0.65945	0.0258853	0.660397	0.0381502
141654_at	1	0.743742	0.103341	0.812175	0.0651514	0.937934	0.0454323	1.03991	0.0142969	0.954311	0.0342294	1.03256	0.0194414	0.911409	0.0308508	1.89366	0.232563	1.39596	0.114668	1.41779	0.0989892	1.16093	0.0321578	0.78299	0.109684	0.853842	0.0676642
141655_at	1	0.560262	0.0209662	0.83202	0.0312101	0.79824	0.0324122	0.941613	0.0102268	0.768712	0.0156666	1.01865	0.0281219	0.785607	0.0138726	3.10353	0.0851306	0.919302	0.02529	2.19749	0.0956724	0.96457	0.044967	0.296519	0.00875874	0.441608	0.0187026
141656_at		0.931334	0.0561749	1.25365	0.0727802	1.36979	0.0500365	0.950919	0.00979896	1.31883	0.0346017	1.05408	0.0205747	1.30377	0.0327826	1.60669	0.0952431	1.31593	0.0789768	1.08504	0.0412293	1.18002	0.0276618	0.827247	0.0653813	1.09707	0.0393781
141657_at		1.36356	0.201974	1.29024	0.069072	1.06243	0.0527032	1.08819	0.0196466	0.943841	0.0212431	1.17832	0.0425885	0.904881	0.0150113	1.03534	0.130059	1.13319	0.0541068	1.24669	0.094171	1.37353	0.064553	1.18662	0.164402	1.1318	0.0644917
141658_at	1	1.74646	0.264609	1.09126	0.0654351	1.10009	0.0338508	0.996709	0.0207525	1.12636	0.0393707	1.01165	0.0223226	1.09532	0.0312213	0.801105	0.095821	0.802352	0.039988	1.19092	0.0925255	0.785426	0.0332936	1.0708	0.134471	0.698239	0.0695843
141659_at	1	1.14498	0.0630633	1.31796	0.0506984	1.00575	0.0408352	1.10839	0.0181358	1.1181	0.0230736	0.971054	0.0266822	1.03849	0.0189462	0.892966	0.0523419	1.05365	0.0373994	1.01242	0.0377011	1.38542	0.0610043	1.19687	0.0781297	1.36978	0.038637
141660_at	1	1.09977	0.123507	1.03358	0.0568436	1.31544	0.0930724	1.03495	0.0251357	0.968046	0.0265964	1.41295	0.0735165	0.94262	0.0315675	1.39798	0.0547525	1.42889	0.0869094	1.20346	0.128006	1.13315	0.0717972	1.02305	0.070352	1.00206	0.0910335
141661_at	1	1.45756	0.13456	2.39019	0.177872	1.2847	0.0346138	1.74245	0.0275568	1.71988	0.0621104	1.35128	0.0282304	0.956551	0.0239081	1.32795	0.0618759	1.12691	0.0976536	1.49902	0.102465	1.99829	0.0410533	0.853884	0.0948363	1.38153	0.0938398
141662_at	1	1.76002	0.106582	1.83166	0.191367	1.4748	0.104169	1.20241	0.0159156	1.28035	0.0505593	1.51734	0.0649681	0.977911	0.0342138	0.875732	0.065888	0.806574	0.0706853	1.05676	0.0636496	0.983736	0.0934764	0.933999	0.103244	0.935125	0.0749848
141663_at	1	0.941014	0.0652881	1.32578	0.0563268	1.04378	0.0258242	1.03551	0.0148078	0.937929	0.0337083	1.17051	0.0183098	0.893384	0.014436	1.78122	0.0901526	0.85979	0.0330374	1.59326	0.0717203	1.08466	0.0336536	0.487689	0.0305117	0.690552	0.0345102
141664_at	1	0.819263	0.0864513	1.12338	0.0531804	1.18215	0.0687401	0.976672	0.017498	1.10348	0.0171557	1.0414	0.0450373	1.14074	0.0199049	1.68375	0.0451294	1.00507	0.0157029	1.1983	0.124576	0.982426	0.0771327	0.598909	0.0189411	0.860271	0.0743894
141665_at	1	0.530193	0.0652235	0.790932	0.0217548	0.827578	0.0588353	1.10568	0.014476	0.74118	0.0146662	1.22872	0.0590235	0.675519	0.0137928	2.55733	0.283925	0.871344	0.0230711	1.59771	0.124952	0.860206	0.0575199	0.361506	0.0393579	0.548669	0.0306337
141666_at	1	1.60275	0.113928	2.04884	0.0899151	1.55485	0.0770229	1.35805	0.0146872	1.05207	0.0364179	1.97079	0.0678053	0.790498	0.0112494	1.06635	0.0464512	0.688711	0.0126766	1.1127	0.0783302	0.924902	0.0625136	0.651065	0.0279706	0.847061	0.0558842
141667_at	1	1.08677	0.102024	1.20389	0.0455376	1.10141	0.0699581	1.1519	0.0137329	1.37472	0.0538561	0.9327	0.0236818	1.1857	0.0493425	1.7076	0.153854	1.21174	0.078864	1.67118	0.111763	1.32274	0.04768	0.720086	0.0484837	0.812626	0.0473829
141668_at		1.34046	0.141565	0.966947	0.0521575	0.981874	0.0260986	1.0602	0.0175337	1.2329	0.0251172	0.84769	0.0187135	1.16359	0.0227577	0.902681	0.0584294	1.06558	0.0549123	1.21363	0.0860795	1.03119	0.0232677	1.20332	0.10578	0.885699	0.0672732
141669_at		1.60382	0.124455	1.24805	0.0628219	1.04766	0.0247838	1.04255	0.0154451	0.967778	0.0229488	1.1469	0.01489	0.915654	0.0177614	0.820047	0.0662475	0.854487	0.0319285	1.22015	0.0193381	1.0107	0.0401474	1.07256	0.0907797	0.829629	0.0343807
141670_at	1	1.13756	0.086531	1.0259	0.0436231	1.10232	0.0144549	1.0615	0.0133513	1.04927	0.0198019	1.17859	0.0158083	0.9381	0.0149977	1.39108	0.102905	1.04248	0.0142189	1.39829	0.0266329	0.970102	0.0410808	0.769518	0.0559609	0.695663	0.0319725
141671_s_at	1	1.56497	0.229959	1.3787	0.11829	1.40712	0.0871849	0.88327	0.0274859	1.0385	0.0643699	1.12404	0.035374	1.258	0.0468881	0.442839	0.0357894	0.617395	0.0521243	0.491221	0.0561238	0.585592	0.0294984	1.41373	0.144314	1.32683	0.166699
141672_r_at	1	1.59094	0.19523	0.935708	0.0647895	1.77176	0.166302	1.03716	0.0136409	1.04438	0.0222697	1.67071	0.10885	1.0641	0.0187241	0.90063	0.0750863	0.845717	0.0529821	0.842307	0.103672	0.464948	0.0457693	0.971196	0.109775	0.573191	0.0374361
141673_at	1	0.937993	0.0595603	0.961637	0.0280339	0.851551	0.0423995	0.98735	0.0186913	0.962218	0.0250106	0.887364	0.0268306	0.961197	0.0201657	0.973417	0.0334105	0.97456	0.0381597	1.08616	0.0689769	1.10764	0.0430193	1.00118	0.0356867	1.03887	0.0478325
141674_at	1	0.822476	0.124273	0.489956	0.0163222	0.75331	0.0477871	0.984226	0.0236239	0.815549	0.0292914	0.877851	0.0350732	0.860163	0.0205354	0.844892	0.0349286	1.50485	0.0582901	0.947497	0.128508	1.00167	0.066076	1.7835	0.0623324	1.20069	0.157772
141675_at	1	0.842974	0.073288	0.626813	0.0343703	0.67182	0.0413407	0.828859	0.0155021	0.734617	0.0111509	0.778465	0.0363462	0.869804	0.0201169	0.885975	0.035236	1.60776	0.0981851	1.13658	0.0984458	1.50446	0.0912003	1.82701	0.15417	1.36734	0.0899909
141676_at	1	1.23464	0.172633	1.13295	0.0778732	1.15478	0.0423088	0.885088	0.014923	0.828219	0.0184023	1.25436	0.0304028	0.923661	0.0192361	1.33569	0.038309	1.85943	0.0528808	1.43729	0.164378	1.83162	0.132219	1.39212	0.0303074	1.40212	0.176772
141677_at		1.12211	0.0910187	1.0676	0.0543272	1.04564	0.0377771	1.20409	0.0350455	1.12791	0.0425649	1.07586	0.0195885	0.974673	0.0242227	1.06886	0.0727423	1.11426	0.0572933	1.13241	0.0564388	1.12437	0.0352702	1.05869	0.0804139	1.01012	0.0533874
141678_at	1	1.13515	0.0808082	1.58824	0.0364293	1.28044	0.132603	1.40629	0.0280867	0.899141	0.035875	2.05218	0.144357	0.629157	0.0206147	1.11087	0.067445	1.12325	0.0410099	1.06225	0.123377	1.51447	0.163673	1.0197	0.0435061	1.44803	0.0681116
141679_at	1	0.810764	0.0422841	0.995451	0.0370526	1.23261	0.0700141	0.99153	0.00859156	1.09803	0.021853	1.11655	0.0414277	1.10476	0.016578	1.7224	0.0736066	1.11242	0.0368116	1.15171	0.070246	0.913371	0.0530654	0.649775	0.0314691	0.798715	0.03033
141680_at	1	1.0027	0.0480697	1.13094	0.0257973	1.12639	0.0271509	1.06897	0.0196958	1.05536	0.0238513	1.13552	0.0159052	0.994929	0.0206033	1.73953	0.0701183	0.968894	0.0273645	1.54315	0.0488247	0.971145	0.0171027	0.559081	0.0189914	0.633986	0.0215121
141681_at	1	1.0472	0.0750982	1.23733	0.0656867	0.744389	0.0618875	0.958772	0.0262276	0.747914	0.0311524	0.925294	0.0460419	0.807539	0.0279354	0.618334	0.056069	0.635858	0.0407775	0.881657	0.0612297	1.07842	0.0765039	1.05397	0.0953788	1.22486	0.0286853
141682_at	1	1.52929	0.288489	1.96263	0.108638	1.39343	0.0941537	1.27006	0.0294881	1.24258	0.0403834	1.42537	0.0658148	0.981115	0.0205843	0.875505	0.0240947	0.827337	0.0219754	0.991728	0.16197	1.2005	0.098089	0.945051	0.0188693	1.55458	0.310794
141683_at	1	0.961207	0.130148	1.3844	0.164551	1.16241	0.0602589	1.04961	0.0251546	0.995175	0.0310205	1.22883	0.044327	0.949069	0.0177795	3.46322	0.104536	1.32806	0.0642413	2.91616	0.345897	1.58622	0.191154	0.384198	0.0229949	0.587815	0.0835056
141684_at	1	1.24356	0.0481265	1.01365	0.0368823	0.991085	0.0344108	1.0927	0.0142726	1.18065	0.0275656	0.930256	0.0139759	1.06622	0.0221828	0.942408	0.0433274	1.09214	0.0366688	1.18154	0.0344931	1.11779	0.042134	1.16354	0.0418674	0.949252	0.0357214
141685_at	1	1.75829	0.138126	1.46739	0.0792927	1.54895	0.084845	1.19691	0.0127186	1.80101	0.0649035	1.00989	0.02129	1.53817	0.0555129	1.31693	0.100088	1.0824	0.0771882	1.48751	0.0842972	1.01039	0.0362835	0.82975	0.0649862	0.694667	0.0421647
141686_at	1	1.04598	0.22237	1.37717	0.113836	1.03986	0.0504368	1.02561	0.0429333	0.385958	0.0275821	2.75546	0.0992632	0.382026	0.0135278	1.38179	0.0670118	1.12407	0.0774475	1.40037	0.24038	1.45542	0.0867799	0.815101	0.0631176	1.43209	0.316563
141687_at	1	3.19974	0.754452	1.99134	0.185032	1.69902	0.218862	1.18631	0.037306	1.15493	0.0469752	1.738	0.171895	1.00615	0.040779	1.18696	0.0101047	1.3917	0.0522147	2.52558	0.572637	1.82291	0.264097	1.17272	0.0557439	0.90522	0.14807
141688_at	1	1.38824	0.0745937	1.30256	0.0687907	1.6688	0.127848	1.03494	0.0138234	1.30756	0.0392136	1.41897	0.0712743	1.17724	0.0219717	0.922765	0.0396526	1.72378	0.0570935	0.793451	0.0579335	1.39114	0.110929	1.87621	0.07618	1.7702	0.103403
141689_at		0.865055	0.0687515	0.970315	0.0742912	0.820778	0.0397007	0.964317	0.0154045	0.72942	0.0222798	1.08908	0.024752	0.755185	0.0216626	1.0141	0.0511114	0.966364	0.0672969	1.07481	0.0730763	1.12201	0.0693522	0.953714	0.0706796	1.07833	0.0924367
141690_at	1	0.950047	0.0317613	1.02925	0.0242055	1.12245	0.0329724	1.08429	0.0161581	1.18847	0.0260884	1.01928	0.0143149	1.10218	0.0194651	1.26756	0.0501352	1.1706	0.030027	1.0718	0.0254585	1.07505	0.0291161	0.926658	0.0270404	1.0053	0.0272269
141691_at	1	1.53335	0.231973	1.28111	0.0450147	1.59918	0.155173	1.37751	0.0382319	1.39124	0.0549348	1.70521	0.119549	0.948339	0.027967	2.56212	0.0798438	1.50994	0.0611323	2.63794	0.408866	1.28817	0.121715	0.589335	0.0238985	0.548833	0.0655785
141692_at	1	0.961459	0.0214583	1.28244	0.0607886	1.50932	0.0567976	1.1419	0.00975109	1.04036	0.0121134	1.65953	0.0441099	0.910647	0.00955652	0.900707	0.011963	0.758386	0.0237696	0.580062	0.0241334	0.646879	0.0341035	0.842229	0.0327163	1.11763	0.0444954
141693_at	1	1.37307	0.103819	1.47129	0.0592303	1.27344	0.0666314	0.895136	0.0217092	1.10499	0.0405926	1.03423	0.0330761	1.238	0.0372145	1.21422	0.0533433	0.989249	0.0400008	1.32434	0.0932453	1.15207	0.0577989	0.814728	0.0213248	0.893782	0.0588445
141694_at	1	0.864024	0.0401007	1.2053	0.0724522	1.16786	0.085846	1.06514	0.00690797	0.943928	0.0251716	1.32599	0.0646219	0.881531	0.0143792	1.80125	0.0656074	0.99155	0.0367102	1.38577	0.111677	1.05988	0.0969292	0.552123	0.0250564	0.770691	0.0469661
141695_at		1.09777	0.0845919	1.13357	0.0588026	1.04493	0.0255202	1.12363	0.017902	1.0991	0.0182708	1.05526	0.0231804	0.993878	0.0152036	1.23538	0.0655533	1.02571	0.0297838	1.28545	0.0639913	1.10987	0.0531605	0.841961	0.0539317	0.876016	0.0514629
141696_at	1	1.94502	0.182019	1.44795	0.0789824	1.19357	0.0643114	1.11201	0.0139792	1.43998	0.0407368	0.981033	0.0326323	1.22298	0.0361011	1.0023	0.0443251	1.52223	0.0608189	1.65559	0.140993	1.86627	0.1229	1.51969	0.0441264	1.17321	0.0989026
141697_at	1	2.15331	0.271044	1.23782	0.0664089	1.69965	0.0855974	1.4824	0.0332613	2.29131	0.0586452	1.04061	0.044092	1.64923	0.0386919	1.69908	0.0224155	1.30282	0.0560976	2.19968	0.251628	0.956663	0.062348	0.76734	0.0426235	0.477101	0.0566563
141698_at	1	1.57313	0.204492	1.5886	0.0799038	1.3744	0.0708482	0.94287	0.0191559	0.975092	0.0243403	1.35072	0.0481376	1.02077	0.0192444	0.628465	0.0156774	0.572415	0.0128311	0.733936	0.0853617	0.674422	0.04861	0.911046	0.0153357	1.00492	0.118641
141699_at	1	0.679251	0.0577654	1.27705	0.0374715	1.0977	0.0506115	1.06276	0.0216675	0.848153	0.0139812	1.42714	0.0550739	0.77494	0.0155599	2.60557	0.145109	1.17327	0.0245005	1.6175	0.116155	1.38624	0.0762278	0.457347	0.0280988	0.876372	0.0516206
141700_at	1	1.35494	0.0868185	1.32031	0.0402007	1.35861	0.0631829	0.956478	0.015664	1.03417	0.0209955	1.26332	0.0379476	1.07597	0.0141733	1.16733	0.0410943	0.8546	0.0184519	1.17605	0.0717793	0.841054	0.0410758	0.734849	0.0233086	0.726285	0.0365629
141701_at	1	1.32628	0.0259473	1.60506	0.0575467	1.26479	0.0576745	1.57848	0.0275825	2.40939	0.0452312	0.872245	0.0324765	1.46054	0.0309426	0.893171	0.00563153	0.832235	0.0123426	0.95188	0.0448554	1.07165	0.0594009	0.931777	0.0164755	1.12793	0.040767
141702_at	1	1.24105	0.0451324	1.16975	0.0626935	1.31669	0.0417399	1.13078	0.0146055	1.11793	0.0235053	1.28151	0.0274203	1.03041	0.0193753	1.36334	0.0346581	1.09683	0.0441876	1.29129	0.0490878	0.969682	0.0461338	0.804634	0.035994	0.755593	0.0367425
141703_at	1	1.41471	0.247028	1.12171	0.0688006	1.26564	0.0823066	0.855515	0.0189943	0.808982	0.0202531	1.39458	0.0661987	0.913905	0.0218301	0.738509	0.0173082	0.647588	0.0270631	0.852468	0.131455	0.586356	0.0477501	0.876889	0.0415082	0.790659	0.104013
141704_at	1	1.22408	0.0642222	1.47958	0.0436716	1.21359	0.0626837	1.33423	0.0354332	0.549214	0.0203899	2.86836	0.108418	0.427699	0.0142331	0.930748	0.0597125	0.805148	0.0264759	0.938473	0.0369862	0.993045	0.0464277	0.876959	0.0485522	1.05835	0.0274357
141705_at	1	0.946343	0.0766527	1.38649	0.0348747	1.12389	0.0535644	1.04177	0.0254516	0.972843	0.0343005	1.19239	0.028073	0.944603	0.0261765	1.32126	0.117651	1.02956	0.0447675	1.08906	0.0423743	1.2745	0.0425435	0.802081	0.0650153	1.17537	0.0308425
141706_at	1	1.1448	0.1109	1.25767	0.083345	1.13902	0.0786432	0.920373	0.0121931	1.08889	0.0212099	0.976799	0.0465821	1.17062	0.0243088	1.30733	0.083961	0.719143	0.0472898	1.3408	0.125546	0.799931	0.0607521	0.559906	0.0557438	0.613578	0.0392818
141707_at	1	1.01035	0.0549152	2.28544	0.126989	1.6745	0.116513	1.17916	0.0204979	1.29154	0.0270302	1.55797	0.0777798	1.08161	0.0250691	1.36347	0.031867	1.23447	0.0425184	0.850396	0.0637936	1.72914	0.132922	0.905449	0.0335781	2.06156	0.125971
141708_at	1	0.56397	0.0567812	0.92595	0.0147168	1.10301	0.0562798	0.936162	0.0123474	1.01443	0.0281363	0.99095	0.0345477	1.11497	0.0161171	2.87005	0.173024	1.56474	0.0326667	1.46892	0.116263	1.33452	0.0600903	0.55424	0.0332576	0.945129	0.0708079
141709_i_at	1	0.565903	0.0294879	0.719478	0.0352104	0.659123	0.00551516	0.572629	0.00495289	0.396561	0.00608238	0.971127	0.00899097	0.679407	0.00552743	1.5623	0.0311285	0.850901	0.00532398	1.33942	0.0521477	0.92904	0.0457499	0.545662	0.0110585	0.701432	0.0428348
141710_r_at	1	0.668333	0.0581634	0.761585	0.0253843	0.718659	0.0326373	0.68761	0.00935995	0.603374	0.0120429	0.850948	0.0265916	0.846432	0.0135905	1.40545	0.0899608	0.907472	0.0305694	1.30095	0.0831259	0.968261	0.0420234	0.657702	0.0467774	0.758489	0.0382346
141711_at	1	1.03978	0.0405262	1.21685	0.0608361	1.11603	0.0887942	1.01057	0.0170903	1.05469	0.0294566	1.05395	0.0541057	1.0635	0.0308356	0.98723	0.0466311	1.07985	0.0431632	0.954482	0.0692105	1.21975	0.0992994	1.09521	0.0315876	1.28579	0.0688456
141712_at	1	1.03178	0.200335	1.16864	0.0349042	1.33251	0.0553026	0.967857	0.0169114	0.946183	0.0262308	1.27346	0.0346989	1.04849	0.0183482	2.62132	0.117569	1.01265	0.0342985	2.03597	0.314895	0.891876	0.0330096	0.388962	0.0196612	0.580799	0.120472
141713_at	1	1.32606	0.0721465	1.38537	0.058467	1.34848	0.0298056	1.10582	0.0124167	1.39494	0.038677	1.09253	0.0150496	1.23642	0.0193121	1.52382	0.0405236	1.0491	0.040882	1.49898	0.0651181	1.0695	0.0316261	0.689247	0.0321306	0.723974	0.0371684
141714_at	1	1.24881	0.097057	1.00789	0.0548693	1.11527	0.0341949	0.985106	0.00961428	1.05228	0.0161246	1.00298	0.0226824	1.1147	0.0166282	0.97377	0.0379036	0.939965	0.0344026	1.08996	0.0661963	0.846216	0.0414696	0.971312	0.0542685	0.793434	0.0511578
141715_at	1	1.06813	0.0419921	1.48946	0.0882848	1.23691	0.0150982	0.900272	0.00916252	1.12574	0.0195552	1.04636	0.0169102	1.18611	0.0171109	1.38875	0.0542012	1.27814	0.0350149	1.19154	0.015296	1.53147	0.0818808	0.927362	0.048279	1.28549	0.0672025
141716_at	1	1.08494	0.210098	1.16446	0.0820563	1.11791	0.101793	1.00145	0.0303074	0.954225	0.0661615	1.28341	0.0442525	0.87916	0.054209	2.26779	0.462605	1.28485	0.12132	1.90332	0.149967	1.33429	0.092444	0.662728	0.1196	0.728334	0.0659288
141717_at	1	1.55298	0.143851	1.51853	0.0731512	1.48303	0.0586489	1.17186	0.0280211	1.04927	0.0347649	1.64452	0.0534066	0.909329	0.0233949	1.31305	0.0980735	0.939972	0.0454969	1.35292	0.0773653	0.957078	0.0394229	0.733798	0.0657281	0.720434	0.0393908
141718_at	1	0.988254	0.091277	0.967452	0.0418714	1.09284	0.0681688	1.01518	0.0146242	1.03661	0.0422956	1.12805	0.0386526	0.974078	0.0350282	1.35935	0.147202	1.19048	0.0632932	1.19442	0.0497358	1.06207	0.0557772	0.913777	0.0895257	0.890127	0.0317665
141719_at	1	0.862981	0.0769512	1.06077	0.0467582	1.02468	0.0487469	0.997964	0.0231985	1.0881	0.0290463	0.920876	0.0335088	1.12182	0.0297891	2.02389	0.11439	1.1034	0.0255886	1.7104	0.12781	1.15968	0.07357	0.551716	0.0270875	0.699015	0.0545731
141720_at		1.04277	0.0942369	0.92107	0.0186064	0.871094	0.0372802	0.920819	0.00883311	0.829983	0.0215506	0.997751	0.0202453	0.873818	0.0204975	1.17898	0.0517634	0.887423	0.0293018	1.41825	0.107324	0.943793	0.0316219	0.753576	0.0126206	0.693538	0.0521948
141721_at	1	1.17926	0.0757936	1.01026	0.0380599	1.05041	0.0373107	0.997276	0.00744992	1.02268	0.0253847	1.0011	0.0133362	1.05093	0.0258418	0.930163	0.0647958	0.981543	0.0463459	1.02961	0.0296066	0.936337	0.0172268	1.07187	0.07548	0.91382	0.0245553
141722_at	1	0.891123	0.127853	1.0816	0.0475785	1.10368	0.0579457	0.960016	0.016719	1.02607	0.0417162	1.04171	0.0377978	1.06418	0.023837	1.9724	0.098151	1.08107	0.0383623	1.61109	0.195339	1.07425	0.0671926	0.55251	0.0289246	0.740743	0.0912758
141723_at	1	0.881348	0.0346455	1.13941	0.0174141	1.02628	0.0480585	1.01747	0.0138086	0.973152	0.0108231	1.11137	0.0409497	0.928737	0.0174631	1.39816	0.0414435	0.983607	0.016008	1.215	0.0579284	1.1075	0.0470786	0.706333	0.0239443	0.915065	0.0206525
141724_at	1	1.00521	0.0526122	1.08863	0.088628	0.876589	0.024268	0.910016	0.0105122	1.01854	0.0203999	0.797097	0.0122283	1.10253	0.0227449	1.13036	0.052531	0.978948	0.0707956	1.29014	0.0431389	1.16562	0.0294972	0.871384	0.081152	0.910761	0.0356227
141725_at	1	1.00137	0.0765598	0.925772	0.03116	0.967389	0.00789302	1.00463	0.0203003	0.917333	0.0204666	1.10207	0.0246107	0.885348	0.020661	1.30795	0.0848066	1.16082	0.0344922	1.32614	0.0434402	1.10316	0.0158549	0.906525	0.0680009	0.8383	0.0273145
141726_at	1	1.46377	0.206146	1.66279	0.0908991	1.46973	0.111442	1.10102	0.0181745	1.09671	0.0357993	1.48406	0.0762387	0.997148	0.0294416	1.29957	0.118292	0.859991	0.0522555	1.30338	0.152512	0.992251	0.0755026	0.684479	0.0720049	0.825404	0.0913822
141727_at		1.04392	0.0212887	0.935056	0.0520565	1.23208	0.0128524	1.18829	0.0153361	1.23137	0.0213475	1.15424	0.0133465	1.06951	0.0129165	1.10363	0.0241296	1.49105	0.0694909	0.933671	0.00782042	1.11383	0.0386687	1.3535	0.0826645	1.19327	0.0413411
141728_at		1.29292	0.0693905	1.21622	0.0560065	1.07408	0.0285113	1.02431	0.0177944	1.088	0.0203765	1.01466	0.0232359	1.06374	0.0207819	1.02615	0.0518366	1.07172	0.0399944	1.22621	0.0361809	1.20718	0.0466776	1.05622	0.0682511	0.987746	0.037639
141729_at	1	1.3055	0.0871063	1.15743	0.0296873	1.34272	0.0673321	1.00653	0.0070895	1.00668	0.0166847	1.3779	0.0458769	0.976033	0.0158411	1.10053	0.031353	0.968544	0.0250523	1.08801	0.0767294	0.847861	0.0437083	0.88117	0.0242513	0.79491	0.0411014
141730_at		0.992996	0.0735653	0.913836	0.0262977	0.981874	0.0344775	1.02512	0.0107239	0.942524	0.0138122	1.0721	0.027653	0.918592	0.0150741	1.20882	0.033768	1.15476	0.0169267	1.2301	0.0801816	1.08378	0.0473234	0.957603	0.0220999	0.902937	0.0556119
141731_at	1	1.08426	0.110146	1.02986	0.0627162	0.954597	0.029074	1.31175	0.0244986	1.02495	0.0214161	1.21502	0.0249876	0.786822	0.0107577	1.08426	0.0204958	1.14004	0.0354126	1.23887	0.105635	1.23031	0.0760994	1.05157	0.0368704	1.04109	0.0951979
141732_at	1	1.15879	0.119524	1.82612	0.109697	1.40117	0.0910088	1.70102	0.055378	1.59881	0.103049	1.72778	0.0906435	0.823026	0.0260915	2.29959	0.07517	1.25053	0.0552652	1.95627	0.198488	1.66064	0.129028	0.544659	0.0281981	0.88885	0.0760575
141733_at		1.10413	0.120793	0.997207	0.065753	1.0389	0.0460349	0.982478	0.0149611	0.910753	0.0286639	1.12113	0.0299754	0.932068	0.0279528	1.10587	0.106856	1.10352	0.0655188	1.13874	0.0672817	1.046	0.0547978	1.03549	0.108602	0.938582	0.0640704
141734_at	1	1.26079	0.0408281	1.66199	0.121169	1.09964	0.0118968	1.22758	0.0121819	1.27335	0.0213591	1.11426	0.0160766	0.989452	0.0122908	1.26191	0.0100427	1.05066	0.0102046	1.44777	0.0393172	1.58829	0.116111	0.832773	0.0109815	1.10238	0.0842069
141735_at	1	0.556645	0.0335722	0.971607	0.0359546	1.09146	0.0294794	0.968979	0.0137928	1.20914	0.0141586	0.864226	0.0207994	1.26867	0.0219581	3.91388	0.0335064	1.36149	0.0458266	2.00756	0.110618	1.20897	0.0410437	0.347862	0.0145054	0.613917	0.0332117
141736_at	1	1.72986	0.190339	1.25982	0.080514	1.72913	0.0990434	1.21704	0.0198714	1.33192	0.030785	1.51106	0.0658118	1.15413	0.0296265	1.35988	0.053994	1.2939	0.0550784	1.38675	0.139841	0.953691	0.0708161	0.956123	0.0546824	0.72249	0.0635428
141737_at	1	0.953296	0.0545246	0.980582	0.0413704	0.904978	0.0391103	0.857088	0.00670161	0.812395	0.0148804	0.988329	0.0286056	0.917289	0.0144949	1.12315	0.0266148	0.933901	0.0428153	1.19673	0.0698371	1.01009	0.0399342	0.831696	0.0446913	0.856838	0.0376166
141738_at	1	1.4883	0.0309224	1.46372	0.110401	0.909246	0.0304993	0.894453	0.0197694	0.907723	0.0222386	0.896948	0.0229643	1.01979	0.0245364	0.647589	0.0187601	0.623026	0.0292976	1.06495	0.0307526	0.994749	0.068147	0.962127	0.0501025	0.93606	0.0619434
141739_at	1	1.11628	0.104447	1.73646	0.110514	1.44406	0.10743	1.07751	0.0223376	1.36095	0.0444535	1.17415	0.0579626	1.23441	0.0301465	2.1312	0.138555	1.36959	0.0411401	1.68302	0.150106	1.70605	0.155624	0.65202	0.0356765	1.04198	0.0889818
141740_at	1	0.929968	0.143081	0.691151	0.0368459	1.11643	0.0997853	0.790398	0.017569	0.738043	0.0262898	1.26121	0.0773874	0.889335	0.020748	1.66192	0.051099	1.25072	0.0757836	1.48158	0.235201	0.809813	0.078957	0.752941	0.0537918	0.627859	0.0862774
141741_at	1	1.85259	0.182497	1.37989	0.0196888	1.12704	0.0244327	1.29638	0.00864879	1.23035	0.0213823	1.13848	0.0128934	0.991358	0.0160075	0.791995	0.068972	0.991421	0.0205656	1.25747	0.0526002	1.21423	0.0188861	1.29702	0.109092	0.979187	0.0434966
141742_at	1	0.911697	0.0439103	1.19493	0.0458438	1.1643	0.053403	1.01145	0.0129024	1.06206	0.0265679	1.09856	0.0286041	1.06479	0.0312653	1.52602	0.0691124	1.18229	0.0604446	1.20231	0.0560881	1.20837	0.0371324	0.775163	0.0373596	1.0158	0.0384287
141743_at		0.911465	0.0620441	0.924345	0.0126951	0.999108	0.0158067	0.946783	0.0171747	0.978795	0.0154056	0.953738	0.019397	1.05355	0.0203602	1.19025	0.0718561	1.02296	0.0107816	1.06817	0.0311462	0.947435	0.01692	0.874824	0.0522233	0.891639	0.0249308
141744_at		1.21375	0.0403371	0.992264	0.050816	0.952761	0.0175165	1.06551	0.028407	1.12119	0.0365138	0.916668	0.0119455	1.04207	0.0178837	0.939749	0.0317895	1.25373	0.0488711	1.19356	0.0211058	1.2942	0.0514318	1.33845	0.0680611	1.08673	0.0464347
141745_at	1	1.04614	0.0593994	1.59314	0.118464	0.923306	0.0540253	1.09809	0.0168999	1.00256	0.0257873	1.05328	0.0418627	0.880934	0.0218024	1.27016	0.0606022	0.699735	0.0479802	1.46264	0.0932889	1.1974	0.0824614	0.554237	0.0485171	0.826601	0.0459146
141746_at	1	1.00243	0.117575	0.966378	0.026814	1.4008	0.0755458	0.981324	0.0164928	0.892148	0.0246367	1.44834	0.0500562	0.96809	0.016252	1.29347	0.0404248	0.931493	0.0275218	0.944932	0.101926	0.654569	0.0377659	0.720887	0.0207339	0.747235	0.0765607
141747_at	1	1.0778	0.167459	0.892675	0.064956	1.33867	0.0554962	1.09118	0.0229251	1.03652	0.0364739	1.432	0.0275067	0.937765	0.0266858	0.783553	0.0597549	1.88504	0.100507	0.621196	0.070748	1.24475	0.0780018	2.45022	0.190529	2.19184	0.251498
141748_at	1	0.845436	0.0581297	0.177495	0.0120494	0.201356	0.004538	0.418362	0.0107155	0.280202	0.0077676	0.306303	0.0095815	0.665835	0.0184535	0.234801	0.00304045	2.18337	0.0825714	0.989228	0.0577915	1.9117	0.118318	9.30545	0.45646	1.97387	0.149591
141749_at	1	1.37279	0.255667	1.09463	0.0819451	1.35294	0.127789	0.881576	0.0157628	1.00815	0.0531988	1.32329	0.0814708	1.03192	0.0397866	0.932801	0.0697463	1.21067	0.107054	0.988328	0.164839	0.990687	0.0845835	1.31416	0.143257	1.16934	0.15537
141750_at		1.05674	0.140858	0.998854	0.0605007	1.01312	0.0622272	1.0003	0.02003	1.12669	0.0442242	0.898716	0.0264515	1.13445	0.0461238	0.918817	0.0954814	1.10286	0.083309	0.93538	0.0831496	1.06902	0.039164	1.23948	0.130917	1.22352	0.124007
141751_at	1	0.589136	0.112169	1.00419	0.0730948	0.854156	0.0350397	0.946393	0.0292517	0.51798	0.0212404	1.53557	0.0348946	0.558846	0.016067	3.00253	0.14162	1.4882	0.106709	2.07614	0.315239	1.70519	0.0820216	0.49665	0.0408547	1.00129	0.16406
141752_at	1	0.884208	0.0405291	0.997043	0.040904	1.16733	0.035085	0.993952	0.0180173	1.32242	0.0344839	0.887888	0.0214442	1.32376	0.0336943	1.48912	0.0591553	1.19725	0.0536923	1.12709	0.0391538	1.01301	0.0212667	0.807268	0.046107	0.904922	0.0276819
141753_at	1	1.0381	0.0534052	1.13455	0.0342305	1.17714	0.0316865	1.01319	0.011229	1.36112	0.035051	0.914901	0.00861995	1.28836	0.0261188	1.54616	0.0694606	1.14377	0.0357116	1.35771	0.0453513	1.10024	0.0284495	0.743015	0.0268404	0.817117	0.0329819
141754_at		0.866065	0.0421347	1.0639	0.0534093	0.854936	0.0217497	1.03305	0.0158411	0.959947	0.0220735	0.913913	0.0152745	0.939123	0.0206791	1.08279	0.0378691	1.02566	0.0449827	1.09587	0.0404564	1.26311	0.0433714	0.948888	0.0478651	1.16358	0.0544123
141755_at	1	1.0479	0.14183	1.2536	0.0763769	1.39513	0.102175	0.900458	0.0109308	0.993204	0.0194316	1.24565	0.0605673	1.12065	0.0166782	1.51031	0.166798	1.21644	0.0340259	1.10753	0.0987431	1.12883	0.0958881	0.854664	0.0942954	1.05614	0.0957889
141756_at	1	1.02129	0.0237179	1.49307	0.0947358	1.35357	0.0688438	0.988221	0.00432904	0.932472	0.00786312	1.46862	0.0511737	0.921857	0.00487307	1.43707	0.018469	0.959401	0.0362217	1.10417	0.0538712	1.06631	0.0735465	0.667985	0.0323227	0.967714	0.0517538
141757_at	1	1.65473	0.218923	1.09628	0.0620377	1.31613	0.0772482	0.890351	0.0135549	1.05608	0.029948	1.13397	0.0450849	1.16479	0.0250349	0.988883	0.0672762	0.861781	0.0374919	1.25239	0.138896	0.728405	0.0530604	0.887889	0.06787	0.620833	0.0600425
141758_at	1	1.15708	0.0348589	1.34744	0.0499589	1.2703	0.0808871	0.864559	0.0134644	1.02402	0.018784	1.0733	0.0473374	1.18655	0.0191972	0.495678	0.0103113	0.487178	0.0149505	0.465358	0.0305496	0.529673	0.035124	0.983003	0.0331045	1.14328	0.0395887
141759_at	1	1.39584	0.113879	1.85256	0.198591	1.26555	0.0606371	1.15707	0.0176867	1.15022	0.0320292	1.2991	0.0369775	0.979274	0.0291282	1.69819	0.114921	1.00974	0.0467487	1.86538	0.113583	1.48023	0.160244	0.602352	0.0382389	0.808792	0.0917341
141760_at	1	2.90621	0.261014	1.5108	0.0582669	1.4926	0.0411654	1.11735	0.0157503	1.38753	0.0345108	1.1826	0.0139151	1.26338	0.0231591	0.796754	0.0426202	1.42088	0.0588884	1.53858	0.0970627	1.42704	0.0317191	1.80054	0.109919	0.953443	0.0553922
141761_at	1	1.10962	0.0992358	1.08366	0.0423638	1.10594	0.0629964	1.14242	0.0272896	0.975459	0.0354704	1.32726	0.0432299	0.835486	0.0232553	0.914406	0.0694945	1.03911	0.0415953	0.913877	0.0606412	1.03057	0.0557736	1.15748	0.0742881	1.15434	0.0764061
141762_at	1	1.55099	0.080232	1.65584	0.037344	1.27048	0.0327794	1.24888	0.0124231	1.00044	0.0147572	1.60142	0.0271528	0.794405	0.0107397	0.918307	0.0177091	1.00483	0.0180569	1.12513	0.0521814	1.3134	0.0391463	1.09435	0.015158	1.18255	0.0525667
141763_at	1	1.02019	0.167747	0.964594	0.0593694	0.974036	0.0761934	1.01698	0.0108283	0.962554	0.0444954	1.09216	0.0376923	0.893684	0.0389993	1.68367	0.3055	1.28559	0.0952231	1.55951	0.0772798	1.2788	0.0837306	0.878042	0.149683	0.823508	0.0441888
141764_at	1	0.942554	0.101689	1.00321	0.024	1.22269	0.0284816	0.984943	0.0106696	1.09713	0.0180321	1.08184	0.0166001	1.13252	0.0183591	1.81198	0.175324	1.091	0.0282111	1.3375	0.058287	0.89412	0.0180808	0.629966	0.0612308	0.678018	0.0305977
141765_at	1	1.03957	0.0855997	1.12424	0.0620675	1.27733	0.04304	1.07864	0.0249775	1.03197	0.0544605	1.53224	0.0403677	0.840686	0.0243282	1.66652	0.080822	1.59009	0.046148	1.35256	0.0841626	1.40265	0.0807974	0.960369	0.0383886	1.06317	0.0802471
141766_at	1	0.972803	0.0501284	1.36086	0.0846767	0.859395	0.0351122	0.999661	0.0129789	0.827349	0.0144275	1.05941	0.0332437	0.814202	0.0125591	1.5032	0.0170418	0.883211	0.0296268	1.72339	0.0985333	1.40444	0.0929513	0.587639	0.0244326	0.826551	0.0564613
141767_at	1	1.13919	0.0718554	1.11644	0.0464403	0.966739	0.0324354	0.992701	0.0203531	0.834468	0.0234818	1.18909	0.0271549	0.815464	0.0155574	1.25077	0.0756856	0.997934	0.046719	1.46043	0.0541473	1.14378	0.0345202	0.810192	0.0626458	0.786753	0.0204407
141768_at	1	1.13572	0.0663098	1.06253	0.0636214	1.48659	0.109922	0.8801	0.00925213	0.909246	0.0277736	1.48004	0.066317	1.00555	0.0262227	1.28786	0.080599	0.867679	0.0580083	1.01252	0.0801404	0.629494	0.049945	0.679905	0.0563739	0.626394	0.02737
141769_at		0.985999	0.0546148	0.959442	0.067884	0.898426	0.012723	1.06435	0.0153044	1.08679	0.0214885	0.845567	0.00631425	1.06305	0.0105358	1.06356	0.0246008	1.18319	0.0512012	1.16598	0.049206	1.24523	0.0681135	1.11416	0.0616986	1.08357	0.0756039
141770_at	1	1.02473	0.130761	1.01076	0.0356786	0.842755	0.0628573	0.854954	0.0196903	0.819044	0.0366801	0.949988	0.0447044	0.890956	0.0267305	2.63145	0.212732	1.01252	0.0429264	3.22903	0.339364	1.24824	0.0824545	0.393164	0.0276071	0.407031	0.032208
141771_at		1.19314	0.0973315	0.956936	0.0328381	0.966532	0.021833	0.96644	0.0130438	2.16046	0.119386	0.499971	0.0109124	1.94328	0.0378967	0.994106	0.0135421	1.08521	0.0293131	1.23115	0.0833822	1.07257	0.0332803	1.09181	0.0352708	0.904334	0.068016
141772_at	1	1.485	0.312491	1.87064	0.0667355	1.26044	0.14506	0.981098	0.0189017	0.596407	0.0138478	2.14066	0.170198	0.592621	0.0154664	1.0973	0.110793	1.25593	0.0424251	1.41348	0.298774	2.12651	0.309002	1.19891	0.118935	1.94599	0.389011
141773_at	1	1.01101	0.0188443	0.896208	0.0329779	0.639951	0.0250629	1.17801	0.0123396	1.05089	0.0292335	0.710326	0.00961211	0.902303	0.0241896	0.488359	0.0228261	0.473686	0.0238301	0.772573	0.015272	0.658357	0.0139557	0.970254	0.043048	0.853372	0.0173511
141774_at	1	1.50154	0.0151844	1.41475	0.0960915	1.27513	0.0296825	1.12179	0.00983906	1.26993	0.0184189	1.11389	0.0145728	1.14617	0.0173305	0.95804	0.0226657	0.923373	0.0332062	1.12986	0.0179029	1.0183	0.063031	0.963975	0.0382261	0.901578	0.0545634
141775_at		1.13159	0.143802	1.14734	0.0750654	1.17954	0.0854365	1.08937	0.020773	1.32639	0.0498185	0.968488	0.0425395	1.22938	0.0497835	1.03186	0.109783	1.09256	0.0733847	0.973025	0.0850926	1.06814	0.0742064	1.10075	0.117226	1.15264	0.111805
141776_at	1	1.02383	0.152435	0.729394	0.0521455	0.992866	0.0608209	0.751822	0.0213575	1.52307	0.0435932	0.515048	0.0275755	1.97321	0.0807046	1.29153	0.0916295	1.19334	0.0621568	1.34114	0.164819	0.885097	0.0712409	0.940873	0.0761366	0.721973	0.0848511
141777_at	1	1.07823	0.0629852	1.16797	0.0455531	1.15312	0.0447068	1.0603	0.0193508	0.998277	0.0170251	1.23621	0.0354963	0.934949	0.0117379	1.54282	0.081995	1.27706	0.0438174	1.43835	0.0587496	1.29576	0.0522888	0.839372	0.0570932	0.903819	0.0252143
141778_at	1	0.951699	0.108375	1.00632	0.0314734	0.976313	0.0508376	0.996337	0.00969233	0.978836	0.0293685	0.999846	0.0366016	0.978903	0.014882	0.877724	0.0798575	1.03342	0.0289315	0.840048	0.0656367	1.08388	0.0629988	1.22632	0.116231	1.32484	0.0829153
141779_at	1	1.00167	0.115577	0.7921	0.042907	1.31696	0.0719084	1.03521	0.0151713	1.29818	0.0286399	1.06685	0.0381909	1.23985	0.0312666	0.837882	0.0786093	1.1459	0.0558513	0.625428	0.0493655	0.693789	0.0437911	1.42091	0.142999	1.14534	0.087037
141780_at	1	0.957544	0.129122	1.04815	0.0320525	1.38457	0.0157003	0.908973	0.0191841	2.35447	0.0566142	0.51495	0.00697963	2.69687	0.0410296	0.876481	0.0189198	0.891406	0.01829	0.605368	0.0640314	0.673194	0.0168544	1.01836	0.0275176	1.22173	0.136434
141781_at	1	1.09307	0.0827039	1.16687	0.0364875	1.02916	0.0450866	1.0113	0.00781744	0.974933	0.0246859	1.11291	0.0283527	0.926248	0.0194845	0.941462	0.0347295	0.898974	0.0339613	1.00793	0.0678236	1.0228	0.0376247	0.955754	0.0343029	1.04055	0.0578718
141782_at	1	1.29881	0.0612453	1.68317	0.161577	1.22902	0.0320557	1.24377	0.0225004	1.30502	0.0577929	1.20455	0.0260683	1.02433	0.0182024	1.29741	0.0236751	0.750374	0.0319206	1.37632	0.0596037	1.01936	0.0926897	0.578397	0.029395	0.749553	0.0728655
141783_at	1	1.14315	0.144086	0.860741	0.0714857	0.758423	0.0516422	0.779651	0.0148134	0.688923	0.0175517	0.907617	0.0426004	0.839193	0.0184186	0.972053	0.0638822	0.806012	0.0738837	1.48556	0.159492	0.891998	0.0596952	0.844073	0.107988	0.640391	0.0609226
141784_at	1	1.54246	0.192174	1.37538	0.0573483	1.33676	0.0530525	0.953051	0.0117828	1.14912	0.0352596	1.14957	0.0269793	1.16807	0.0313877	1.96058	0.220276	1.04549	0.03725	2.14819	0.122967	1.07825	0.0486196	0.564021	0.0600518	0.512091	0.0314485
141785_at	1	1.17569	0.129385	1.72128	0.111623	1.40381	0.109989	1.26757	0.0162796	1.32625	0.033421	1.34007	0.071987	1.04894	0.0131176	1.13917	0.053951	0.85471	0.0440392	0.993739	0.113947	1.08039	0.0981525	0.757761	0.0586121	1.13964	0.0957479
141786_at	1	0.613278	0.0427489	0.290804	0.00991387	0.420681	0.0327763	1.26481	0.0118896	0.444372	0.0140936	1.27368	0.0635565	0.330946	0.00801946	0.707628	0.0465857	3.09993	0.106448	1.05491	0.0764548	2.21826	0.15526	4.44104	0.243529	2.12539	0.102613
141787_at	1	0.798621	0.115048	0.837751	0.0739712	0.814973	0.0453767	0.766793	0.0158096	0.807221	0.0182185	0.789865	0.033917	1.0406	0.0259504	1.21416	0.0790854	1.00274	0.0732843	1.19152	0.135321	1.01454	0.0790782	0.841862	0.0923978	0.950537	0.136159
141788_at	1	0.951284	0.0407715	1.09182	0.0483677	1.11866	0.046123	1.02678	0.00994559	1.03006	0.0304305	1.12412	0.0179866	0.997513	0.0286394	1.52081	0.0958203	1.22311	0.0568853	1.28534	0.0254265	1.18917	0.0453665	0.810856	0.0426467	0.926109	0.0335701
141789_at	1	1.49814	0.116533	2.78014	0.241883	1.86763	0.153276	1.46853	0.0205429	1.56531	0.049503	1.74781	0.0875626	1.06899	0.0279109	0.970014	0.059418	1.5471	0.120618	0.811129	0.0803736	2.32694	0.22661	1.60698	0.152141	2.92939	0.205682
141790_at	1	1.26378	0.120039	1.48242	0.0443151	1.74499	0.113749	1.28785	0.0288618	1.02923	0.0298961	2.12242	0.0993722	0.827335	0.0194518	2.42493	0.0832222	0.931288	0.0263721	1.8013	0.166525	0.811123	0.0490282	0.384946	0.0124168	0.468415	0.0331509
141791_at	1	1.40794	0.0390907	2.81302	0.102179	1.11949	0.131129	1.06731	0.0305553	0.821795	0.0238718	1.52947	0.126717	0.736969	0.0154197	0.587235	0.00781699	0.898703	0.0334933	0.825819	0.0979774	2.50057	0.292921	1.53105	0.0720593	3.03878	0.0725614
141792_at	1	1.74135	0.0725702	1.56588	0.10025	1.67187	0.126762	1.26972	0.0193025	1.57964	0.0616627	1.28576	0.0518284	1.30117	0.0437735	1.21312	0.0739271	1.01481	0.0718899	1.30286	0.095375	0.960971	0.0751839	0.83653	0.0544526	0.743668	0.0393524
141793_at	1	5.21287	1.11338	2.02416	0.129752	2.02789	0.203561	1.20981	0.0213681	1.74991	0.080696	1.32078	0.078641	1.54133	0.0615342	0.653385	0.0543303	1.33608	0.0726236	1.78077	0.352068	1.42925	0.171975	2.06767	0.0986573	1.17896	0.301349
141794_at	1	1.00509	0.0284435	1.01038	0.0199795	0.822278	0.0405985	0.91773	0.0163994	0.982184	0.0356565	0.821204	0.019889	1.00727	0.0358033	1.19788	0.0671722	1.17543	0.0546505	1.46949	0.0450409	1.44738	0.0368853	0.981778	0.0223617	0.988462	0.0241966
141795_at	1	1.07906	0.0871026	1.09121	0.0678449	1.32367	0.0521055	1.05244	0.0112622	0.987439	0.0300835	1.35071	0.0208691	0.981007	0.0242956	1.11355	0.0485285	0.974613	0.0634055	0.910297	0.0605086	0.785184	0.0222641	0.875346	0.06116	0.893543	0.0641736
141796_at	1	0.900062	0.0777542	0.858071	0.0647993	0.918925	0.0701159	1.11607	0.0184693	1.06099	0.0628036	1.07524	0.0224611	0.860639	0.0482925	1.61309	0.156953	1.35334	0.130497	1.57881	0.106687	1.23369	0.0674903	0.840236	0.0638957	0.809537	0.0691222
141797_at	1	0.904235	0.0747809	1.18275	0.0407223	1.11269	0.0490897	1.09081	0.054979	1.0322	0.0634549	1.11876	0.029627	1.00516	0.0384981	1.42317	0.120906	0.85502	0.0421489	1.13312	0.0468743	0.905262	0.0234503	0.613728	0.0441403	0.80923	0.0376692
141798_at	1	1.1745	0.183227	0.978803	0.0731673	0.916595	0.0600971	1.02406	0.00618178	1.0908	0.0295669	0.853044	0.033719	1.07578	0.0261404	1.43319	0.190504	1.15857	0.0733334	1.73127	0.151395	1.23977	0.0945629	0.87753	0.126321	0.75085	0.0753879
141799_at	1	1.46007	0.0978626	1.05459	0.0255217	1.01685	0.00959845	1.00691	0.0127032	0.846061	0.0126877	1.2318	0.0121805	0.82673	0.00902827	0.62042	0.0124082	0.866107	0.0108776	0.889698	0.045744	0.897762	0.0204491	1.39795	0.028362	1.03315	0.0632689
141800_at		0.925566	0.0613906	0.921956	0.0608176	1.02445	0.041814	0.942783	0.00700135	0.793365	0.0191756	1.27076	0.0297188	0.807583	0.0169732	1.09553	0.0669589	0.996149	0.0518976	0.984883	0.0460358	0.887919	0.0485387	0.921168	0.0701927	0.909683	0.0502794
141801_at	1	1.4594	0.140402	1.29444	0.0297939	1.58403	0.117454	1.24685	0.0267349	1.56925	0.0597876	1.25004	0.0529879	1.27066	0.0420274	1.7931	0.134436	1.77813	0.0795857	1.67705	0.146419	1.49284	0.0921041	1.00393	0.0503401	0.917721	0.0570253
141802_at	1	0.965483	0.097246	1.04906	0.0333699	0.874911	0.042189	1.10116	0.0258831	0.93571	0.0461532	1.0659	0.0295858	0.829519	0.0328979	1.09709	0.105271	0.978899	0.0509706	1.17788	0.0632605	1.1703	0.030005	0.918645	0.0753174	1.0142	0.0546096
141803_at	1	0.839561	0.0594299	0.697142	0.0355769	0.938363	0.0356799	1.0277	0.0317356	0.654243	0.0277142	1.52694	0.0361917	0.6185	0.0182986	1.75598	0.105928	1.47956	0.0489812	1.56083	0.0751032	1.10235	0.0601381	0.8508	0.037978	0.717423	0.0486873
141804_at	1	0.933515	0.170354	0.991247	0.0403314	1.03642	0.0290871	1.07857	0.0112992	1.04691	0.0149821	1.07734	0.0204388	0.962349	0.00688703	1.69677	0.082634	1.08729	0.0237791	1.52007	0.21536	1.04273	0.0469739	0.64814	0.0351024	0.806189	0.116952
141805_at	1	1.35161	0.256727	1.30538	0.0352202	1.92135	0.070501	1.16447	0.0301991	1.56556	0.0489153	1.48667	0.0367511	1.29989	0.0345619	1.77279	0.102065	1.04575	0.0338196	1.24009	0.182925	0.712349	0.023446	0.596087	0.0300075	0.686618	0.102241
141806_at	1	1.44112	0.142186	1.5296	0.105719	1.60524	0.106129	1.40427	0.0303529	1.85781	0.0533317	1.2612	0.0610033	1.28237	0.0316288	1.72856	0.0456201	1.0701	0.0381617	1.60904	0.17155	1.05045	0.100599	0.619361	0.0241794	0.69196	0.0773113
141807_at	1	0.892728	0.021607	1.31932	0.0463369	1.10627	0.0688056	1.02391	0.0145273	0.983074	0.0321478	1.21878	0.0463531	0.908124	0.0186647	1.62532	0.0595055	1.16725	0.0443601	1.34101	0.0719529	1.41617	0.0788433	0.718173	0.0223165	1.0592	0.0328558
141808_at	1	0.945261	0.0443133	1.02927	0.0440549	0.950869	0.0229767	0.979067	0.00978227	0.856487	0.0157853	1.05054	0.0161821	0.907292	0.0162238	0.833685	0.0238492	1.04141	0.0264347	0.829216	0.0314326	1.12666	0.0471998	1.25052	0.031815	1.37305	0.0746227
141809_at	1	0.973032	0.0558551	1.02067	0.0224786	0.985923	0.0231092	1.15865	0.0121459	1.19586	0.0239689	0.953888	0.0104582	1.03452	0.0161999	1.15179	0.0614009	1.24037	0.0344641	1.12558	0.0323277	1.28189	0.0213961	1.08878	0.0572825	1.14497	0.0321379
141810_at	1	1.013	0.261662	0.689888	0.0865667	0.702703	0.084145	0.807001	0.0261719	0.584956	0.036473	0.914778	0.0616495	0.777956	0.0467321	0.728081	0.0954738	1.42802	0.17454	1.09618	0.247375	1.39498	0.171445	2.03838	0.302706	1.76468	0.368481
141811_at	1	0.965581	0.041118	1.64529	0.0838836	0.792509	0.0310356	0.765378	0.0121089	0.632917	0.016468	0.985534	0.0237298	0.806787	0.0185489	0.728749	0.0245407	0.391526	0.0189845	0.894114	0.040612	0.806878	0.032081	0.537284	0.0275676	0.910997	0.0395358
141812_at		1.09932	0.0515823	0.970554	0.025761	1.20707	0.0111968	0.996682	0.0203073	1.162	0.0236124	1.024	0.0119789	1.18155	0.0158821	1.64116	0.0375469	1.16169	0.0122875	1.49179	0.0502124	0.93388	0.0243328	0.709259	0.01509	0.631503	0.0262577
141813_at		0.996166	0.0371323	1.31676	0.0263156	1.18704	0.0318402	0.854311	0.0145451	0.93076	0.0336379	1.24147	0.0265049	0.959626	0.0168948	1.22129	0.0249392	1.05382	0.0187206	1.02872	0.0376796	1.17284	0.0335587	0.863126	0.0122989	1.14754	0.0381716
141814_at	1	1.0657	0.116817	1.19376	0.0322501	1.37992	0.0481913	0.938636	0.024455	1.12545	0.0336635	1.20443	0.0280607	1.14586	0.00779723	1.25646	0.0453724	0.983587	0.0150502	0.973647	0.086948	0.857749	0.0358839	0.787436	0.029638	0.941665	0.0953458
141815_at	1	1.6007	0.254405	1.76429	0.0617789	1.51376	0.0931936	1.21316	0.0224373	1.30163	0.0336226	1.39143	0.0554827	1.08976	0.0214949	0.611739	0.0205667	1.32752	0.0350927	0.66534	0.0945514	1.59152	0.114641	2.17161	0.0356164	2.85893	0.48023
141816_at		0.959215	0.0388713	1.1562	0.0300895	1.14871	0.0796893	1.17599	0.0129427	1.07237	0.0404738	1.19368	0.0416209	0.964435	0.0346345	1.08311	0.0707567	0.943177	0.0516746	0.919879	0.0516245	0.963107	0.0480197	0.87218	0.0296376	1.05395	0.0333761
141817_at	1	1.0701	0.109904	1.02789	0.044301	1.21808	0.027077	0.992487	0.0298777	1.0629	0.0385244	1.14847	0.015636	1.06151	0.0128418	1.34325	0.0971197	1.26857	0.0422797	1.15381	0.0705316	1.06489	0.0362509	0.968109	0.0773612	0.95268	0.0695328
141818_at	1	1.36171	0.0697786	1.44463	0.0502765	1.55362	0.100977	1.12619	0.0156537	1.19715	0.0428843	1.49118	0.0480755	1.04427	0.0362746	1.2657	0.0867789	1.11001	0.0535814	1.12237	0.0644198	1.04927	0.0617877	0.881639	0.0299243	0.941887	0.0425947
141819_at		1.11747	0.0632263	1.01276	0.0480248	1.09978	0.0431111	1.12858	0.0175906	1.43383	0.0538554	0.88797	0.0171879	1.24495	0.0386052	1.14055	0.0553844	1.21779	0.0465073	1.15942	0.0525472	1.12206	0.053962	1.06887	0.0215655	0.981251	0.0599191
141820_at		1.28031	0.141201	0.796992	0.0362852	1.19717	0.0504823	1.21533	0.0192022	1.14216	0.0249631	1.25733	0.0343282	0.95496	0.0199736	1.10542	0.0943615	1.22308	0.0569728	1.15546	0.079142	0.81222	0.0348728	1.14281	0.108508	0.725768	0.0519678
141821_at		1.07906	0.103743	0.805362	0.0118419	0.918367	0.036754	0.976849	0.0053881	0.966527	0.0222827	0.979258	0.0250575	0.938424	0.0123714	1.02091	0.0718459	1.32031	0.0225154	1.18548	0.0781174	1.17047	0.0470307	1.3229	0.0885657	1.01273	0.0608997
141822_at		1.15636	0.0409775	0.880335	0.0547244	1.23425	0.0686571	1.24682	0.0382791	1.30391	0.049944	1.08876	0.0437821	1.13771	0.0185534	1.11152	0.0320327	1.40133	0.0409447	1.0608	0.0562326	1.01526	0.0756133	1.26479	0.0539554	0.960005	0.0564589
141823_at	1	1.3309	0.142048	0.765746	0.0262194	1.16463	0.0849903	0.970823	0.0079548	0.982999	0.0191112	1.147	0.0553314	1.01644	0.0175211	1.20766	0.0810695	1.34166	0.0324026	1.40427	0.133185	0.913894	0.0661662	1.13184	0.069959	0.679168	0.0567009
141824_at	1	0.678013	0.0635767	0.935475	0.0341413	1.17301	0.0316899	1.07082	0.013424	1.15449	0.0447227	1.11288	0.014798	1.05631	0.0216783	1.90989	0.160825	1.13113	0.0378176	1.07137	0.0449503	0.89936	0.0278899	0.610731	0.0505502	0.851783	0.0454649
141825_at		0.984661	0.051809	0.870351	0.0545885	1.09032	0.0432026	0.973749	0.0115483	1.21184	0.0289197	0.86289	0.0188547	1.26865	0.0343991	1.12014	0.0605475	1.28607	0.0760089	1.00935	0.0381731	1.0113	0.0461456	1.15524	0.0827507	1.00983	0.0516958
141826_at	1	1.14166	0.185438	0.867531	0.065897	0.732969	0.0508316	0.943119	0.0176103	0.943037	0.0353625	0.763842	0.0285839	0.96339	0.0349662	0.905038	0.0939857	1.14733	0.0711095	1.38979	0.169173	1.37083	0.11637	1.31323	0.127287	1.11345	0.167119
141827_at		1.03704	0.0934931	0.979159	0.0449317	1.14787	0.0318167	1.15179	0.018312	1.32329	0.0298199	0.933288	0.0233564	1.2374	0.0263173	1.12109	0.0556475	1.19962	0.0385062	1.00661	0.0659648	1.02083	0.0428057	1.08113	0.0620977	1.04441	0.0724536
141828_at	1	1.00843	0.029535	0.858252	0.0535765	1.48302	0.0687745	1.00282	0.0172258	1.0567	0.020503	1.35285	0.0494754	1.10521	0.0279395	1.64108	0.0506091	1.44341	0.074316	1.12937	0.0501335	0.830367	0.044796	0.881647	0.0574243	0.736626	0.0275237
141829_at		1.11318	0.156635	0.779739	0.0461214	1.09213	0.0194624	1.29333	0.0355274	1.1963	0.0437627	1.0967	0.0141219	0.998407	0.0169424	1.34754	0.112686	1.55101	0.101673	1.32907	0.119398	1.07567	0.0172918	1.1897	0.136193	0.859376	0.0717652
141830_at	1	1.02587	0.105293	0.953242	0.0529666	1.07951	0.01808	1.08274	0.0100726	1.04149	0.0138683	1.12152	0.0154291	0.963556	0.00787977	1.51099	0.0732937	1.18743	0.0530469	1.42227	0.104105	1.03254	0.032076	0.795158	0.0592615	0.753581	0.0526561
141831_at	1	1.09926	0.147943	0.906295	0.0532572	1.56061	0.195876	0.976267	0.0181051	1.20808	0.0642275	1.24286	0.102338	1.26899	0.054314	2.15294	0.257086	1.11468	0.072088	1.58772	0.20082	0.704187	0.0793425	0.545352	0.0620882	0.458892	0.0338943
141832_at		1.11975	0.0540856	0.819434	0.0418112	0.897202	0.0495715	1.02091	0.014309	0.893836	0.0188242	1.03258	0.0370499	0.871011	0.0181379	0.934853	0.0349897	1.13	0.0437865	1.18534	0.0674959	1.04285	0.0630658	1.21127	0.0518406	0.888801	0.0484127
141833_at	1	0.98125	0.0681453	0.818825	0.0429722	0.924489	0.0173139	1.07734	0.0212244	1.14541	0.0332137	0.850567	0.00882845	1.08731	0.0109182	1.48712	0.0471799	1.26929	0.0502763	1.57497	0.0824492	1.11269	0.0415042	0.856676	0.0467911	0.721186	0.0444521
141834_at		1.09902	0.0426273	0.945576	0.0215404	0.997581	0.0366445	1.05007	0.0148028	1.05899	0.0155134	0.964294	0.0263318	1.03681	0.0127396	1.32793	0.0300691	1.10302	0.0170972	1.47446	0.0637399	1.05441	0.0411932	0.832416	0.0225284	0.718799	0.0220914
141835_s_at		0.993824	0.102474	0.902721	0.0182001	0.913939	0.0352826	1.10521	0.0240601	1.00241	0.030626	1.01704	0.0183419	0.901053	0.0237247	1.06059	0.046058	1.09596	0.0421541	1.15626	0.0967061	1.08269	0.0226776	1.0338	0.0264572	0.982135	0.0711772
141836_at		1.27011	0.11711	0.961548	0.0494864	1.09187	0.0417988	1.18983	0.0171548	1.24932	0.0226963	1.04258	0.0288274	1.04975	0.0149829	0.874484	0.0432653	1.11452	0.013478	1.01667	0.0736413	0.991925	0.0626856	1.28881	0.0608927	1.00435	0.0779466
141837_at	1	1.56742	0.0978843	0.89529	0.0556253	1.37342	0.1137	0.896013	0.0110459	1.08705	0.0399691	1.12649	0.0512303	1.22211	0.0457844	1.02502	0.0714413	1.36837	0.0907942	1.20818	0.0993653	0.910255	0.0733943	1.3387	0.0764443	0.767357	0.0505933
141838_at		1.19007	0.145445	0.841478	0.0424621	0.873088	0.0245415	1.17964	0.0158512	1.27548	0.0356249	0.88158	0.0173293	0.992837	0.0165825	1.04478	0.0243297	1.25563	0.056135	1.42953	0.142036	1.19951	0.047106	1.20244	0.0643007	0.916374	0.105844
141839_at	1	1.02728	0.0370785	0.98659	0.0483457	1.1482	0.0577242	0.996653	0.0181703	1.12656	0.0351311	1.06558	0.0317898	1.0837	0.0337747	1.12041	0.0575566	1.22868	0.0730793	1.01011	0.0435286	1.04738	0.0395406	1.09927	0.069133	1.04119	0.0256061
141840_at		1.4087	0.172229	0.907635	0.0319887	1.38864	0.0995036	1.1741	0.0146932	1.11614	0.0250963	1.45726	0.0675428	0.955042	0.0218502	1.18918	0.0515429	1.20082	0.0525456	1.24089	0.139421	0.802977	0.0487954	1.01256	0.0483344	0.709316	0.0831689
141841_at		0.825962	0.0645312	1.00078	0.0355153	0.831418	0.0260017	0.952532	0.0147827	0.939451	0.0261727	0.852346	0.0173321	0.981381	0.0271567	1.44341	0.0571352	0.978699	0.0390218	1.43393	0.0885609	1.17203	0.0282662	0.67825	0.0223929	0.843322	0.0568438
141842_at	1	1.35277	0.115766	0.95746	0.0532871	1.25409	0.092674	1.09792	0.0225224	1.20698	0.0425391	1.08008	0.0501297	1.16835	0.0394283	1.16157	0.0606728	1.27667	0.083307	1.29155	0.119288	0.985408	0.0669521	1.09949	0.0710839	0.791899	0.0584576
141843_at		1.08715	0.0985598	0.938608	0.0211084	1.41963	0.103726	1.08629	0.0225133	1.04912	0.0303165	1.38132	0.0701628	1.03293	0.0237848	1.50753	0.0863311	1.18476	0.0358773	1.19232	0.118971	0.816361	0.0648671	0.795428	0.0435292	0.703139	0.0393805
141844_at		0.944623	0.0471276	0.952306	0.0295453	1.1509	0.0378925	1.14113	0.0139335	1.14666	0.0211389	1.10816	0.0278779	1.04273	0.0194918	1.05472	0.054649	1.1606	0.0240149	0.861231	0.0254379	0.965072	0.037879	1.11316	0.0567508	1.12165	0.0337405
141845_at		1.13474	0.131537	0.75461	0.0282293	1.02888	0.0306034	1.18214	0.0232467	1.11545	0.0211784	1.10033	0.0306411	0.942203	0.0219275	1.20399	0.0782604	1.50041	0.0193763	1.30958	0.10687	1.1072	0.052145	1.272	0.0820526	0.883153	0.0708124
141846_at		1.0788	0.0707215	0.919014	0.0306936	1.14315	0.0457502	0.863336	0.0105971	1.12517	0.022234	0.863649	0.0250984	1.32676	0.018195	1.0293	0.0421048	1.05212	0.0362592	0.976389	0.0571759	0.849601	0.0361246	1.02983	0.0583772	0.883159	0.0404659
141847_at		0.961731	0.138598	0.827934	0.061254	0.794017	0.0396671	1.03541	0.0212564	1.06448	0.0423643	0.807107	0.0187537	0.988299	0.0338865	1.04046	0.0990315	1.34682	0.078696	1.22892	0.120993	1.39332	0.0922286	1.33339	0.1208	1.24276	0.164511
141848_at		0.924463	0.0904281	0.963442	0.118804	0.9362	0.0237966	0.921958	0.0186865	0.902726	0.0235955	1.01234	0.0268193	0.93142	0.0196129	1.22687	0.0562691	1.34763	0.0864174	1.20492	0.0875051	1.35027	0.146463	1.10933	0.102081	1.17172	0.157411
141849_at		1.02896	0.0979145	0.803406	0.0275804	0.869038	0.0581279	0.765944	0.0200544	1.27563	0.0843129	0.500636	0.0155398	1.74473	0.0726935	0.697935	0.0491168	0.92428	0.0531981	0.835388	0.0702991	0.862385	0.0418038	1.32459	0.0272859	1.07447	0.0779056
141850_at		1.27499	0.10827	0.779836	0.0414828	1.15224	0.0345631	0.954668	0.0224265	1.22427	0.0368373	0.872134	0.021106	1.32673	0.0242039	1.16772	0.051368	1.42018	0.069911	1.28875	0.0831247	0.949109	0.0329433	1.22607	0.0883392	0.755407	0.0439359
141851_at		0.895702	0.0307519	0.736716	0.0528035	1.02055	0.0483031	1.11798	0.0258362	1.06904	0.0409036	1.03199	0.0219228	0.99159	0.0300718	1.26061	0.0703015	1.38374	0.0992715	1.10885	0.0350827	0.976239	0.0466229	1.10062	0.0862627	0.883204	0.0402078
141852_at	1	1.19895	0.128496	0.765672	0.0646143	1.7093	0.226569	1.18478	0.0404933	1.38666	0.0853	1.27914	0.11587	1.35642	0.058107	1.58815	0.163134	1.21096	0.0931309	1.21644	0.162456	0.593271	0.078208	0.790128	0.0905251	0.497491	0.0336331
141853_at		1.09235	0.0621287	0.990051	0.0298973	0.943069	0.016913	0.968679	0.0149303	1.03615	0.0161307	0.878883	0.0160233	1.07884	0.0230125	1.09461	0.0417458	1.15875	0.0316225	1.26194	0.0477068	1.21219	0.0257818	1.06359	0.0427894	0.971603	0.0420357
141854_at		1.13822	0.112216	0.961658	0.0682862	1.10175	0.0507841	1.28855	0.0269052	1.51389	0.0560824	0.898434	0.0187275	1.22905	0.0353649	0.917905	0.0644322	1.2164	0.0772924	0.940972	0.0669811	1.04374	0.0537602	1.34235	0.109726	1.15286	0.0980653
141855_at		1.08966	0.0792249	1.02225	0.0535116	1.00546	0.0322076	1.25915	0.0495826	1.11194	0.0496182	1.04874	0.0326374	0.967181	0.0227099	1.15728	0.0165903	1.23137	0.0242218	1.26373	0.0830905	1.25887	0.0744336	1.06414	0.0228057	1.02046	0.073738
141856_at		1.1612	0.0828704	1.02323	0.0709083	0.997638	0.031528	1.13272	0.0334156	1.12617	0.0405521	0.983566	0.0194617	1.0168	0.019484	1.07514	0.032235	1.05338	0.0506455	1.25579	0.0756778	1.0703	0.0655168	0.980437	0.0543034	0.874417	0.0708486
141857_at	1	0.815758	0.0588245	0.951784	0.0417677	1.01154	0.0377297	1.06758	0.0139762	1.04653	0.0190655	1.05473	0.0291209	0.963793	0.0210354	1.48496	0.0424936	1.2184	0.0469095	1.20649	0.0786899	1.14539	0.0484542	0.82095	0.034533	0.973752	0.0606371
141858_at		1.10623	0.0548997	0.995079	0.0651938	0.958126	0.0132364	1.10592	0.0128655	1.10624	0.01706	0.93537	0.0109037	1.02549	0.00956562	1.09527	0.0392567	1.04949	0.0548038	1.25839	0.0383622	1.0661	0.0384446	0.964091	0.0718026	0.852186	0.036601
141859_at		0.923995	0.0357133	0.953186	0.0292726	1.01162	0.0302943	1.04322	0.0117862	1.20833	0.0267515	0.908761	0.0177057	1.11512	0.0175281	1.35255	0.0421781	1.26123	0.0236765	1.23848	0.044149	1.19379	0.0468242	0.934688	0.0216011	0.968677	0.0375282
141860_at		1.23343	0.299795	0.758985	0.0958557	0.68222	0.0557302	0.925303	0.0134409	0.684944	0.0294748	1.02033	0.04809	0.672332	0.02646	1.15275	0.242894	1.33045	0.146955	1.73446	0.21673	1.43396	0.166602	1.43851	0.345498	0.920778	0.146149
141861_at		0.987529	0.158707	0.742125	0.0344299	1.06061	0.0696845	0.805573	0.0106496	0.879072	0.0456129	1.08069	0.0173013	0.983569	0.0443507	1.36651	0.181206	1.3483	0.0908057	1.20647	0.11593	0.941879	0.0416009	1.04296	0.112449	0.834488	0.0801166
141862_at		1.03634	0.0190733	0.90808	0.0449744	1.08185	0.0287499	1.04311	0.017429	1.05339	0.0169757	1.07938	0.0221308	1.00447	0.0130805	1.11208	0.0148354	1.29797	0.0665813	1.07053	0.0310424	1.07364	0.0290792	1.16725	0.0744069	1.00447	0.0169442
141863_at		0.973756	0.0505369	0.798181	0.0453412	0.887949	0.036042	1.05261	0.0146993	1.04694	0.0207819	0.881117	0.025122	1.01503	0.0289697	1.01665	0.0352072	1.19386	0.0427339	1.12279	0.056844	1.07616	0.0642543	1.17431	0.0341595	0.972642	0.066625
141864_i_at		0.88366	0.0351848	0.781031	0.0557889	1.14333	0.0432756	1.15582	0.0245515	1.34004	0.0379876	0.972177	0.0358336	1.19006	0.0319409	1.40595	0.056974	1.21265	0.0865265	1.0897	0.0391335	0.807476	0.0396976	0.868977	0.0848515	0.741366	0.0260805
141865_r_at		0.844501	0.0815275	0.970637	0.039119	0.97406	0.0812244	1.03929	0.0210924	0.880206	0.0417423	1.12696	0.0435357	0.865108	0.0371597	1.43316	0.153298	1.01705	0.0709	1.2375	0.0878508	1.02759	0.0565393	0.72859	0.0604274	0.848583	0.049715
141866_at		1.07217	0.0730114	0.920384	0.0408776	1.12185	0.0323052	0.981614	0.0151449	1.26072	0.0266517	0.869746	0.0209735	1.29969	0.034432	1.12755	0.0356304	1.21516	0.0468409	1.07931	0.060004	0.991234	0.0342062	1.07847	0.0439062	0.937527	0.053432
141867_at		1.04215	0.0922161	0.944146	0.0552515	0.997962	0.0674118	1.01719	0.0155132	0.938507	0.0376306	1.11503	0.0331029	0.897307	0.0353913	1.12918	0.0813588	1.37715	0.0979345	1.19056	0.0925382	1.29561	0.0649036	1.22216	0.0740805	1.12831	0.0837039
141868_at	1	1.10669	0.125225	0.683715	0.0354402	1.35447	0.142187	1.01876	0.0207644	1.53634	0.0726931	0.877173	0.0528471	1.55217	0.0710089	1.17677	0.140118	1.34736	0.0982293	0.974487	0.0940457	0.709199	0.061386	1.19183	0.121034	0.743996	0.0456983
141869_at		1.05827	0.115182	0.823189	0.0582977	0.947002	0.044432	1.04688	0.0173638	1.08102	0.0344424	0.928459	0.020205	1.02519	0.0350018	1.24676	0.101575	1.36719	0.113472	1.37189	0.10102	1.14856	0.0391333	1.11674	0.120677	0.878664	0.0772396
141870_at		1.00706	0.0763241	0.922032	0.0396881	0.794855	0.0449356	1.06267	0.0122348	1.05144	0.037263	0.79783	0.0197155	0.999203	0.0351209	0.98665	0.062102	1.07992	0.0574683	1.2578	0.0838661	1.25675	0.0602982	1.09655	0.0394802	1.02879	0.0739243
141871_at		1.04233	0.20578	0.937429	0.0539596	0.858238	0.0366193	0.925946	0.0190557	0.853674	0.0279683	0.947184	0.0253661	0.907408	0.0159463	1.25981	0.166385	1.15481	0.0308971	1.419	0.171213	1.27336	0.086371	0.999711	0.13045	1.02302	0.152759
141872_at		0.912947	0.0840585	0.850483	0.0206101	0.894776	0.0375804	1.10827	0.0144254	1.08444	0.0291044	0.892981	0.0180738	1.00366	0.0248364	1.12143	0.0652858	1.1845	0.0445473	1.14121	0.0806049	1.12913	0.0350654	1.06486	0.049125	1.02021	0.0612797
141873_at	1	0.875849	0.0863186	0.695917	0.0208683	0.744299	0.0312552	1.05484	0.0224198	0.932712	0.032226	0.874051	0.0189079	0.855064	0.0248959	1.05177	0.0584012	1.30509	0.0571661	1.23606	0.0949631	1.2186	0.0325594	1.247	0.0552926	1.0351	0.085833
141874_at		1.05484	0.159751	0.820737	0.0382675	0.732562	0.0267451	1.16934	0.0308663	0.964727	0.0258832	0.88518	0.0263564	0.83461	0.0226703	0.886951	0.0568401	1.02339	0.0314951	1.265	0.144759	1.15058	0.0594417	1.17284	0.0733924	0.988429	0.0994014
141875_at	1	0.863456	0.0889935	0.907095	0.0260474	1.02561	0.0276571	1.0492	0.0124012	1.11997	0.0130558	0.986511	0.0216921	1.04294	0.0159316	1.43522	0.124584	1.29847	0.0229718	1.16955	0.0593767	1.15221	0.0404512	0.939374	0.0826444	1.00042	0.0499839
141876_at	1	0.910373	0.056931	0.836954	0.025043	1.0103	0.045096	0.920759	0.0198828	1.0676	0.0389777	0.960842	0.0231237	1.05256	0.0230081	1.42734	0.0603092	1.2799	0.0459134	1.29458	0.0733669	1.06569	0.0407305	0.89836	0.0285613	0.837787	0.043076
141877_at	1	0.849327	0.0646567	0.755529	0.0382745	0.919718	0.0490812	1.06011	0.0206408	0.871594	0.0283979	1.08835	0.0328849	0.848791	0.0260776	1.39717	0.0679443	1.26879	0.0487427	1.30384	0.0914396	1.0533	0.0654024	0.908496	0.0117093	0.829465	0.0619001
141878_at		1.12713	0.107346	0.89277	0.0333403	1.12957	0.063298	0.99085	0.0168472	1.0643	0.0446368	1.06105	0.0259897	1.06987	0.0409248	1.30108	0.141481	1.31537	0.0829231	1.25503	0.0490106	1.03375	0.029264	1.05122	0.105328	0.829674	0.0273865
141879_at		0.978176	0.0777047	0.870861	0.0316559	0.900878	0.0427279	1.16565	0.027361	1.19088	0.0403729	0.927239	0.0253635	0.97695	0.0302714	1.03386	0.0886218	1.19725	0.0482001	1.10129	0.0432669	1.16282	0.0503846	1.18851	0.0886428	1.06172	0.0439893
141880_at		1.0535	0.0728025	0.891976	0.0478063	1.38052	0.0942322	1.00449	0.0120855	1.3522	0.0461167	1.03424	0.0381561	1.34164	0.0506457	1.50137	0.0926537	1.37852	0.0860097	1.16583	0.0834679	0.894641	0.0507896	0.918629	0.0466325	0.785947	0.0502916
141881_at	1	1.39059	0.142915	0.992016	0.0434473	2.23998	0.387657	1.13738	0.0342371	1.52333	0.0884815	1.53268	0.174558	1.48227	0.0760044	1.58758	0.153733	1.09876	0.0736669	1.22525	0.230514	0.611365	0.108114	0.703112	0.0453616	0.516645	0.0377359
141882_at		0.901447	0.108793	0.81256	0.0355654	0.845391	0.0181934	1.07291	0.0224867	1.16134	0.0291602	0.764916	0.0130857	1.10932	0.0211406	1.16411	0.0796485	1.32872	0.0545234	1.21691	0.0983295	1.26373	0.0283686	1.16571	0.0932757	1.08752	0.0799041
141883_at	1	1.12085	0.0889704	0.764615	0.0430884	1.33205	0.0789566	1.04174	0.0213814	1.01855	0.0383992	1.26935	0.0446307	1.05104	0.0256249	1.26627	0.100441	1.22138	0.0488777	1.06405	0.067726	0.713494	0.0538208	0.987008	0.0726812	0.676196	0.0412144
141884_at		1.32901	0.134004	1.1427	0.0887851	1.17117	0.0841302	1.00273	0.0180012	1.40022	0.0627909	0.825481	0.0247049	1.42095	0.0584963	0.828811	0.0933737	1.14796	0.10775	0.920509	0.0566488	1.09427	0.0675624	1.43574	0.180363	1.20834	0.0776005
141885_at	1	0.809835	0.0556352	0.857576	0.0479834	1.00449	0.0249211	0.898406	0.0176409	1.00478	0.0287671	0.893989	0.0150332	1.12866	0.0261368	1.05246	0.0397735	1.02929	0.0310833	0.846641	0.0437346	0.876673	0.0466156	0.980495	0.0318741	1.05681	0.0768479
141886_at		1.05953	0.0513374	0.858554	0.0268079	1.18925	0.0503676	1.06269	0.0178576	1.04666	0.0316879	1.21502	0.0362493	0.984817	0.0256374	1.18039	0.0382922	1.35544	0.0519045	1.06064	0.0527536	0.980781	0.0342784	1.14834	0.0414625	0.93517	0.0369848
141887_at		0.961484	0.0918103	0.818234	0.0492426	0.825128	0.00872762	1.06501	0.0250389	1.21349	0.0239137	0.767728	0.0224718	1.08995	0.0316179	1.1021	0.0816862	1.32597	0.0412625	1.25012	0.0601918	1.30614	0.0690264	1.23632	0.102228	1.06376	0.0751817
141888_at		1.05251	0.141182	0.950496	0.0499273	1.13762	0.0376597	1.19569	0.0222055	1.32606	0.0403183	0.950556	0.0229376	1.20439	0.0314238	1.08315	0.116923	1.22013	0.0496831	0.952685	0.0667229	1.01541	0.0489544	1.18958	0.132226	1.10757	0.092757
141889_at	1	1.09632	0.104547	0.780265	0.055114	0.877985	0.0414925	1.05968	0.0279848	1.17802	0.0463931	0.775589	0.0201038	1.13878	0.0374719	0.896592	0.0455146	1.20725	0.0812237	1.12524	0.0897492	1.05551	0.0594207	1.34778	0.0952868	0.981034	0.0878238
141890_at		0.983887	0.0650078	0.822906	0.0523242	1.10676	0.039703	0.885298	0.00745324	1.14397	0.0175164	0.887383	0.021124	1.24914	0.0185062	1.18971	0.0694513	1.40592	0.0455729	1.05096	0.047075	1.04792	0.0697638	1.19947	0.0778367	1.00402	0.0646849
141891_at		1.15483	0.050451	0.823693	0.0254804	1.03148	0.0444171	1.06183	0.0209689	1.20623	0.035829	0.869511	0.0239023	1.19582	0.0389733	1.03404	0.0495194	1.11869	0.0482055	1.16178	0.0473251	0.893679	0.0290501	1.08371	0.0398738	0.775508	0.0293293
141892_at		1.26772	0.0517595	0.929611	0.0417389	0.923501	0.0240012	1.03064	0.0178953	1.16344	0.0277645	0.844936	0.017791	1.09848	0.0236822	1.03417	0.0268672	1.16554	0.0286824	1.42255	0.0513663	1.17389	0.0535818	1.12768	0.0258162	0.832076	0.0445269
141893_at		1.36702	0.221717	0.94443	0.0709052	1.10197	0.0567247	1.13825	0.0289936	1.22308	0.0468575	1.0163	0.025398	1.08644	0.0316727	0.921202	0.125664	1.31075	0.0989859	1.06104	0.0898048	1.09586	0.0546565	1.54588	0.234357	1.07799	0.0835052
141894_at		1.08086	0.0817834	0.849284	0.0431325	0.874907	0.0258614	0.947298	0.0198106	0.957494	0.0204069	0.8993	0.0219078	0.976286	0.0148136	0.989731	0.0124784	1.23877	0.0269477	1.23059	0.0819102	1.20676	0.0668722	1.25202	0.0336815	1.01299	0.0833911
141895_at		0.993845	0.0664452	0.919633	0.0409003	0.983182	0.0392088	1.12142	0.0184184	1.31207	0.0380244	0.793225	0.0194796	1.2441	0.0300675	1.11953	0.0414252	1.17447	0.0628229	1.13794	0.066891	1.08809	0.0318969	1.04968	0.0614211	0.979712	0.0576328
141896_at	1	1.07735	0.0805944	0.695176	0.0394648	1.11092	0.0494194	1.01563	0.0136544	1.15174	0.0407209	0.970356	0.0191771	1.1493	0.0363074	1.221	0.0885816	1.50673	0.0922369	1.17178	0.054672	0.930488	0.03797	1.25028	0.0966281	0.805285	0.0440882
141897_at	1	0.95965	0.0750304	1.08327	0.0581657	1.60083	0.175713	0.82545	0.0316695	0.907895	0.0363495	1.41594	0.10804	1.13499	0.0203326	2.0593	0.0806368	1.05609	0.0490631	1.3577	0.172759	0.779412	0.0928112	0.5161	0.0344859	0.58946	0.0407627
141898_at		1.12422	0.101111	0.859349	0.0600753	0.860282	0.0464583	1.06477	0.0148792	0.994877	0.0348445	0.923607	0.023235	0.93335	0.0291642	0.862534	0.0611894	1.22176	0.0686939	1.12452	0.0770436	1.2169	0.0806574	1.43162	0.0936302	1.11825	0.0997616
141899_at		0.980932	0.0615983	0.878893	0.0512944	1.05067	0.0475573	1.04527	0.0140006	1.05434	0.0250384	1.00829	0.028143	1.04594	0.0261494	1.10395	0.0631835	1.25733	0.0698366	1.0302	0.0499815	1.04406	0.0532271	1.14973	0.0847655	1.02474	0.0563323
141900_at	1	0.629395	0.0405446	0.820328	0.0349624	1.04114	0.0524983	1.01124	0.0153021	1.28829	0.0407097	0.83904	0.0196568	1.24382	0.037801	2.234	0.150157	1.33803	0.0687269	1.34762	0.06521	1.05335	0.0434016	0.604453	0.0350851	0.791399	0.0392883
141901_at		1.17601	0.10984	0.997952	0.0806658	1.12529	0.0418815	1.28092	0.0342472	1.35705	0.0579128	0.978874	0.0210243	1.15652	0.0347048	1.02875	0.0790783	1.02951	0.0715133	1.05537	0.0587608	0.88657	0.045039	1.02124	0.101823	0.860467	0.0638416
141902_at		1.11645	0.101966	0.80801	0.0456221	1.1626	0.054314	0.983427	0.0227488	1.12913	0.038078	1.04621	0.0332384	1.12455	0.0425505	1.38296	0.0848647	1.49286	0.0796135	1.32611	0.0938838	1.03121	0.0495379	1.08725	0.0657227	0.809577	0.0694032
141903_at		1.10631	0.0355585	0.885445	0.0447849	0.976517	0.0316807	1.05659	0.0237607	1.31948	0.048409	0.838135	0.0210841	1.17227	0.0284646	1.00041	0.0253835	1.16816	0.0556034	1.13924	0.0408515	1.05011	0.0421579	1.16778	0.0640316	0.926609	0.0375017
141904_at	1	0.99467	0.0309802	0.765808	0.0349617	1.11378	0.0312074	1.03581	0.016706	1.00788	0.0165081	1.10793	0.0287114	1.01313	0.0250773	1.05916	0.0269976	1.41636	0.0457624	0.948675	0.029461	0.971966	0.041867	1.33753	0.0443791	1.02937	0.0468079
141905_at		0.992417	0.116691	1.04178	0.0262067	1.02371	0.0373861	0.947659	0.0159965	1.20754	0.023511	0.807799	0.0200132	1.27042	0.022187	1.12921	0.0267476	1.21074	0.0327561	1.10291	0.107995	1.23758	0.0417269	1.07227	0.0269237	1.19173	0.0956447
141906_at	1	0.565029	0.0767516	0.660032	0.050324	1.11701	0.0400506	0.876692	0.0238155	1.04373	0.0377661	0.889035	0.0272291	1.27167	0.0419742	3.68863	0.150157	1.93616	0.130221	1.86941	0.202895	1.11032	0.0440719	0.525681	0.0412125	0.642646	0.061682
141907_at		0.970969	0.0575153	0.878134	0.0531098	1.03465	0.0783238	1.02514	0.0127359	1.07539	0.0381848	0.984189	0.041505	1.05522	0.038612	1.04902	0.0770746	1.26991	0.0747184	1.00039	0.0623295	1.09507	0.080535	1.22023	0.0703066	1.10453	0.0677394
141908_at		0.951826	0.0798331	0.846202	0.0460433	1.00814	0.0480975	0.832766	0.0153712	0.920151	0.0286656	0.942235	0.0272981	1.07557	0.0313556	1.00505	0.0473805	1.10916	0.0510569	0.956159	0.0705871	0.932494	0.0528224	1.10548	0.0474831	1.00528	0.0735729
141909_at	1	1.02421	0.0826217	0.800567	0.0666435	0.994652	0.0364205	1.08319	0.0181972	1.07232	0.0267484	0.985873	0.0220901	1.01204	0.0225209	1.33651	0.0553324	1.53174	0.0941918	1.37921	0.0909287	1.2106	0.0836154	1.15014	0.0871815	0.903101	0.0787373
141910_at		1.01794	0.0595325	0.968557	0.0481803	0.952019	0.0464255	1.0599	0.0137523	1.03845	0.0295606	0.966311	0.0264481	0.990765	0.031878	1.13206	0.0683714	1.09267	0.0537236	1.21087	0.0559018	1.11042	0.0524796	0.97184	0.052848	0.926093	0.046902
141911_at		0.881593	0.0596316	0.871523	0.0737641	0.975432	0.0409674	1.01356	0.0158519	1.12184	0.0309921	0.900739	0.0206705	1.08605	0.0275247	1.08102	0.0437976	1.26432	0.066574	0.982635	0.0587452	1.11895	0.0848246	1.16966	0.0619633	1.16299	0.100721
141912_at		1.10437	0.0453452	0.862841	0.0341323	0.948789	0.0319892	1.0881	0.0115076	1.01953	0.0228929	0.995413	0.0171661	0.95494	0.02041	0.959348	0.0347711	1.10615	0.0300565	1.11961	0.0419022	1.00927	0.0450982	1.15387	0.0145978	0.908403	0.0456299
141913_at		1.27901	0.100421	0.86137	0.0422491	1.11493	0.0349363	1.02405	0.0138482	1.10866	0.0217491	1.04871	0.0244181	1.06749	0.0213948	1.09628	0.0561672	1.18536	0.0540629	1.25128	0.0712961	0.908466	0.0351728	1.09267	0.0765582	0.739983	0.0406217
141914_at	1	1.06349	0.0754719	0.691771	0.0436048	1.07618	0.0577771	1.07287	0.0171079	1.17948	0.0293062	0.979968	0.0338896	1.10089	0.0233034	1.24532	0.0412388	1.4705	0.0865055	1.25309	0.0931092	0.939509	0.0518013	1.18116	0.0795321	0.771311	0.0524433
141915_at	1	1.04614	0.103499	0.801727	0.0333647	1.55852	0.237864	1.22587	0.0332702	0.825999	0.0356882	2.24266	0.237563	0.710685	0.0350368	2.33522	0.262213	1.67214	0.0840341	1.79352	0.272615	1.02735	0.159689	0.747482	0.06859	0.576763	0.0295541
141916_at		1.15381	0.132239	0.989369	0.026623	0.852218	0.0272689	1.20792	0.0249264	1.17707	0.0303219	0.832754	0.0215396	1.0271	0.0160098	0.942404	0.0417365	1.12745	0.0154819	1.27331	0.113117	1.31718	0.0504546	1.20732	0.0536847	1.08798	0.084951
141917_at		1.0179	0.0434745	0.903257	0.034226	0.828885	0.0313529	1.08655	0.0166412	1.1354	0.0294054	0.7778	0.0193888	1.07237	0.0301385	0.974131	0.0385632	1.27974	0.0503015	1.20038	0.0473022	1.3933	0.0506513	1.31423	0.0426371	1.17164	0.0538701
141918_at		0.9688	0.110669	0.867678	0.0776114	0.909986	0.0519119	1.08052	0.0146283	1.05366	0.03539	0.931787	0.0311934	0.982142	0.0322197	1.36539	0.14606	1.14363	0.0557308	1.40738	0.0898484	1.09774	0.103183	0.87604	0.087899	0.796838	0.0803903
141919_at		1.1147	0.0984219	0.928355	0.0630948	1.03017	0.0472314	0.994271	0.0158645	1.20649	0.0355514	0.865713	0.021207	1.19663	0.0387421	0.898891	0.0750487	1.13616	0.06757	0.955406	0.0492469	1.01092	0.0538895	1.29328	0.114543	1.07504	0.0694471
141920_at		0.867779	0.0792466	0.745496	0.0422912	0.891699	0.0240845	1.14558	0.0216794	1.04924	0.0242791	0.971589	0.0194479	0.922341	0.0211789	1.24391	0.0758718	1.28507	0.0657449	1.19512	0.0715147	1.05909	0.0412328	1.04832	0.0833663	0.911711	0.0646513
141921_at		1.17903	0.0969056	0.942625	0.0368515	0.971974	0.0352639	1.06908	0.0172129	1.12709	0.0244982	0.928823	0.0233324	1.05384	0.0301172	1.04507	0.0673655	1.12973	0.0515249	1.25468	0.0677209	1.08822	0.0266039	1.09622	0.0756098	0.883826	0.0431589
141922_at		1.11201	0.0652566	1.01637	0.0369955	1.04248	0.0497333	0.968677	0.00932035	1.09115	0.0281454	0.948308	0.0247908	1.0997	0.0226952	0.998731	0.0382671	1.03067	0.0354558	1.07634	0.0626187	1.01318	0.0486042	1.03246	0.0254245	0.958318	0.0558864
141923_at		1.02498	0.0271015	0.902048	0.0285364	1.12434	0.0615008	1.03429	0.0163232	1.36428	0.0468149	0.853273	0.0232586	1.32069	0.0402513	1.1058	0.0578023	1.25782	0.0577129	1.01811	0.041267	1.01603	0.0434333	1.13755	0.0291747	1.00131	0.0319737
141924_at		1.13778	0.0707836	0.7665	0.0774263	0.931587	0.0672789	1.0395	0.0122487	0.88902	0.0426874	1.12655	0.0228514	0.828186	0.0389561	0.961881	0.0956111	1.30688	0.116896	1.1661	0.0452142	1.05435	0.0936437	1.37646	0.123554	0.910277	0.0818251
141925_i_at		0.813437	0.0183155	0.934816	0.0106921	1.08953	0.0665738	1.06406	0.0329715	1.09248	0.0462467	1.04826	0.0378711	1.04367	0.0318476	1.41268	0.0724699	1.16281	0.0460312	1.07096	0.0486232	1.01371	0.0448204	0.824337	0.0177861	0.947577	0.012247
141926_at		1.10118	0.0399801	0.718336	0.0465401	1.15843	0.0333933	0.979325	0.0144694	1.11432	0.0326735	0.950912	0.0144956	1.22268	0.0296801	1.17277	0.0418703	1.61786	0.0916836	1.1151	0.0326298	0.982995	0.0376698	1.37983	0.086509	0.887515	0.0426637
141927_at		0.918022	0.0407159	0.95532	0.0309299	1.34905	0.0605756	1.1207	0.0229252	1.3398	0.0335996	1.09719	0.035143	1.23378	0.02235	1.32012	0.0283774	1.16925	0.0222162	0.909928	0.0474083	0.838203	0.0415723	0.885772	0.0105649	0.930943	0.0455058
141928_at		0.721616	0.0464097	0.776601	0.0470204	0.962175	0.0594616	1.15055	0.0156178	0.965363	0.0415607	1.13384	0.0317945	0.853849	0.0355817	1.63388	0.111237	1.40617	0.104976	1.23451	0.0736038	1.11826	0.0459518	0.860645	0.0557212	0.926702	0.0573428
141929_at		1.07581	0.0561962	0.862539	0.0284768	1.07001	0.0505985	1.02727	0.00940288	1.18813	0.0359325	0.898258	0.0165362	1.19327	0.0361063	1.02881	0.0675584	1.24385	0.053479	1.03082	0.0371679	1.00595	0.0392723	1.21843	0.0510453	0.981371	0.0396511
141930_at	1	1.03779	0.0882877	0.868397	0.0491427	1.68362	0.251384	1.38838	0.0676719	1.5722	0.0962765	1.34453	0.139225	1.25694	0.0198604	1.78592	0.0700339	1.4455	0.0901265	1.31538	0.213133	0.872872	0.130098	0.815114	0.0707479	0.68173	0.0389581
141931_at		0.870414	0.0691332	0.852771	0.0226424	0.952701	0.0433958	0.983484	0.013242	1.24987	0.0168612	0.750972	0.024342	1.27192	0.0194267	1.23569	0.0204295	1.26905	0.0269404	1.14812	0.0911472	1.1526	0.0600061	1.02723	0.0238579	1.03806	0.071793
141932_at		1.25626	0.0823084	0.771001	0.0366376	1.20529	0.0949369	1.14276	0.0295125	1.33177	0.0679724	0.962976	0.0381008	1.25683	0.0536055	0.956299	0.0893505	1.37787	0.100138	1.00144	0.0561019	0.887595	0.0494259	1.46486	0.116636	0.890548	0.0302453
141933_at	1	0.867454	0.141806	0.873943	0.106117	1.04944	0.122037	1.08073	0.0646934	1.43711	0.15103	0.676022	0.0436856	1.62781	0.145694	1.69942	0.357614	1.32001	0.208719	1.25464	0.0713484	1.02264	0.087767	0.88299	0.190675	0.824306	0.0686687
141934_at	1	0.927712	0.0917118	0.784328	0.0337835	0.930262	0.035173	1.00376	0.016255	1.04333	0.0305011	0.875385	0.0245405	1.06809	0.0235167	1.28798	0.130694	1.25349	0.0501843	1.23263	0.0407573	1.05455	0.0406303	1.02239	0.110206	0.856153	0.020451
141935_at		0.952834	0.0542894	0.672446	0.0267168	0.917505	0.0411243	1.1671	0.0219741	1.04122	0.0244276	0.989308	0.0326707	0.932845	0.0217355	1.10156	0.0489932	1.31125	0.0458283	1.15179	0.0626967	0.968029	0.0494317	1.19809	0.0606834	0.848459	0.0381325
141936_at		1.08095	0.139601	0.894875	0.0208088	0.964431	0.0473729	1.1859	0.0357874	1.15021	0.0403499	0.974859	0.0317225	0.992163	0.0202202	1.05205	0.069301	1.0917	0.0285963	1.17489	0.116338	1.02585	0.0455817	1.05615	0.064853	0.926581	0.0770572
141937_at	1	0.919614	0.0949786	0.828002	0.0734626	0.92803	0.0596174	1.05239	0.0291865	1.27128	0.0551397	0.725915	0.0348365	1.30254	0.0559447	1.53544	0.0802485	1.22577	0.102131	1.55065	0.148081	1.07257	0.081707	0.79886	0.0738429	0.733366	0.0781935
141938_at		1.16053	0.0361324	0.964748	0.0312134	1.07433	0.0486627	1.07653	0.0235016	1.36924	0.0430677	0.841529	0.0224788	1.28407	0.0392607	1.02445	0.0459533	1.10203	0.046034	1.11395	0.0426306	0.992157	0.0368772	1.07575	0.0299778	0.894885	0.0296752
141939_at	1	1.11021	0.10134	1.07015	0.0535939	0.913081	0.0304597	0.980937	0.0105432	1.2852	0.0292399	0.703815	0.0113129	1.30024	0.0299152	1.12052	0.090028	1.11274	0.0380374	1.33075	0.0632791	1.30369	0.0648459	1.01875	0.0758741	0.995761	0.065346
141940_at		0.997189	0.0665793	0.849321	0.0129344	0.965994	0.055928	1.09676	0.0216318	1.11475	0.0251336	0.947326	0.0388913	1.02449	0.0216193	1.14089	0.0618986	1.20843	0.0255658	1.19508	0.0839017	1.09022	0.0667039	1.07161	0.0526658	0.921371	0.0335649
141941_at		1.10728	0.163873	0.719089	0.05394	0.703107	0.0442978	1.01524	0.0280836	0.901004	0.0596656	0.917558	0.0169478	0.769432	0.0345391	0.979945	0.112749	1.4393	0.116339	1.4915	0.143078	1.44514	0.0852767	1.52264	0.164034	1.04986	0.125213
141942_at	1	1.01375	0.105325	0.918437	0.0592728	0.946489	0.0496406	1.04066	0.0137082	1.16825	0.0264487	0.861696	0.0310791	1.10285	0.0239012	1.07259	0.0466786	1.28772	0.0402757	1.16159	0.103849	1.26535	0.0943826	1.20734	0.0529052	1.13669	0.103319
141943_at		0.900733	0.0785328	1.03876	0.0268725	1.06447	0.0343108	1.07322	0.0128505	1.08626	0.0294128	0.995904	0.0147684	1.07158	0.0255812	1.45439	0.0604539	1.04851	0.0340912	1.23027	0.0844144	1.02305	0.0261307	0.722	0.0170287	0.859995	0.0563815
141944_at		0.941104	0.0638219	0.917472	0.0328715	1.04828	0.0523261	1.13259	0.0233829	0.909272	0.0269337	1.28032	0.0400034	0.822943	0.0232073	1.1751	0.0731763	1.04678	0.0388966	1.05656	0.0597282	0.925281	0.0477079	0.900841	0.0477355	0.88689	0.0455098
141945_at		1.19917	0.103504	0.893287	0.0209688	0.993284	0.0700171	1.07143	0.0179439	1.24351	0.0560544	0.832571	0.0234031	1.19759	0.0534005	0.953142	0.100138	1.19449	0.0747117	1.13298	0.0588328	1.08281	0.0420712	1.28487	0.0928694	0.967251	0.0412296
141946_at	1	1.29953	0.111488	0.923515	0.0572287	1.08928	0.0687922	1.01955	0.0180645	0.989801	0.0256764	1.17491	0.0492427	0.928613	0.0162593	1.02098	0.0840589	1.09751	0.059781	1.21963	0.0881886	0.943108	0.0741301	1.10841	0.111777	0.778303	0.0392819
141947_at	1	0.933271	0.0783558	0.8639	0.0278796	0.931152	0.0400403	0.939075	0.0191791	1.12265	0.0355465	0.75653	0.0204824	1.24619	0.0500529	1.0022	0.0551147	1.13884	0.0475866	1.00416	0.0663415	1.05745	0.0357886	1.13782	0.0194232	1.0893	0.0785563
141948_at	1	1.27589	0.0758142	1.11199	0.0333625	1.10386	0.0381124	0.9579	0.015209	0.980261	0.022109	1.1448	0.0312612	0.969204	0.0199383	0.959273	0.0468945	1.07944	0.0199365	1.1056	0.046872	1.09434	0.0444024	1.13654	0.0524581	0.997588	0.0424197
141949_at		0.984154	0.0834532	0.746778	0.0630572	1.06259	0.0654612	0.934212	0.0254458	0.991811	0.0325374	0.999097	0.0424842	1.0754	0.0386087	1.45294	0.0901829	1.29982	0.113559	1.36277	0.108194	0.890704	0.0609581	0.902588	0.098448	0.673858	0.0524151
141950_at		1.002	0.0787111	0.978992	0.0351361	1.02213	0.0253921	1.04669	0.016861	1.09723	0.0144846	0.965525	0.0237967	1.06585	0.0234889	1.13017	0.0757103	1.13886	0.0304586	1.08829	0.043694	1.08957	0.0362104	1.02965	0.0743291	1.01039	0.0427104
141951_at		0.938529	0.0559855	0.798762	0.0435842	0.823916	0.0328288	1.09195	0.0245772	1.02063	0.0322784	0.877977	0.0191803	0.939068	0.0175337	1.11396	0.042754	1.30888	0.0366894	1.27627	0.0700486	1.27765	0.0798809	1.17746	0.0295377	1.01826	0.0732712
141952_at		0.989986	0.130756	0.935688	0.0383571	1.07593	0.0603848	1.0208	0.0125486	1.16569	0.0350249	0.925428	0.0259835	1.16429	0.0340244	1.15082	0.0945459	1.17896	0.0634853	1.04979	0.103782	1.02653	0.0427507	1.04582	0.0818983	1.03523	0.0809738
141953_at	1	1.03085	0.0992315	0.959381	0.0119418	0.886359	0.0183543	0.990043	0.008986	0.89249	0.0189868	1.01615	0.013318	0.873502	0.0122408	1.2374	0.0255126	1.03692	0.0201781	1.44102	0.111325	1.12281	0.0161703	0.838157	0.0135636	0.821492	0.0701635
141954_at		0.870644	0.0286295	0.798227	0.0411633	1.01457	0.0351256	1.09519	0.0166748	1.04561	0.0238673	1.09733	0.0266367	0.929228	0.0221398	1.16495	0.0414667	1.32295	0.0478377	1.00279	0.0324507	1.04002	0.0527093	1.13706	0.0413924	1.04139	0.0525692
141955_at		1.22764	0.0962701	0.969482	0.0277368	1.0048	0.0211711	1.11457	0.0143177	1.27379	0.0240565	0.850198	0.0134179	1.18557	0.0215523	0.882936	0.0278667	1.0459	0.0289948	1.07719	0.0651255	1.0065	0.0222198	1.18751	0.0415206	0.958875	0.0548545
141956_at		0.992321	0.110886	0.828156	0.061887	0.960171	0.0251411	0.933304	0.0133868	0.976145	0.0242038	0.910995	0.0170875	1.05691	0.0182465	1.10797	0.0676127	1.32686	0.0573403	1.12988	0.0879583	1.13288	0.0733882	1.21752	0.093251	1.05834	0.114488
141957_at		1.01259	0.0696312	0.826762	0.0454064	0.894588	0.0155361	0.988198	0.00518716	1.03548	0.0129133	0.840083	0.00742512	1.0657	0.0132426	1.0796	0.0342014	1.3346	0.0372277	1.21882	0.0624393	1.22896	0.0624301	1.24013	0.0482369	1.02844	0.0721315
141958_at		1.10549	0.103061	0.947661	0.0789792	0.847967	0.0267065	1.04919	0.011177	0.967144	0.0198123	0.963902	0.0233719	0.882817	0.0151269	0.961116	0.0568314	1.16304	0.0919591	1.2407	0.0799643	1.25135	0.0657058	1.22951	0.139986	1.03905	0.0808875
141959_at	1	1.44911	0.199047	0.830847	0.0457682	2.29495	0.321559	0.892748	0.0413107	1.22386	0.0897436	1.54616	0.131301	1.50962	0.0938959	1.50293	0.175909	1.1059	0.0966866	1.03662	0.158608	0.44048	0.0537055	0.751061	0.0617622	0.453886	0.0420206
141960_at	1	1.0234	0.219157	1.05876	0.0501263	1.21188	0.0632343	0.940236	0.0172993	0.987376	0.0442706	1.14765	0.0274008	1.06378	0.0423302	2.24918	0.282613	1.122	0.0752597	1.79259	0.256835	0.966963	0.0234935	0.529973	0.0654634	0.619354	0.0718819
141961_at	1	0.954379	0.142179	0.880395	0.0213554	0.936928	0.0507487	0.982203	0.0225003	1.07033	0.0311161	0.863165	0.0304581	1.09051	0.0284744	1.51088	0.147515	1.32503	0.0478882	1.50005	0.153285	1.26022	0.056063	0.914109	0.0861299	0.902709	0.0871234
141962_at		1.22103	0.0710702	0.822464	0.0268625	0.923958	0.0409121	1.04463	0.0220597	0.870068	0.0197805	1.11387	0.0357152	0.833534	0.0180199	0.905536	0.0226856	1.0583	0.0386195	1.21297	0.0762713	0.94775	0.0417605	1.16871	0.0452734	0.794578	0.0372707
141963_at		1.01063	0.0349182	0.988042	0.0646851	0.951397	0.0205104	1.01293	0.0102614	1.01238	0.0149926	0.919831	0.0144477	1.03557	0.0110654	1.15933	0.022125	1.09989	0.0352874	1.23398	0.0392162	1.13769	0.0704788	0.949796	0.0395166	0.926487	0.0590129
141964_at		0.991133	0.122847	1.05598	0.0424048	1.19722	0.0207682	0.976663	0.0107627	1.22383	0.016942	0.969085	0.0131582	1.23636	0.0084904	1.58801	0.108156	1.25989	0.0257136	1.28723	0.106625	1.1102	0.042841	0.812184	0.0591585	0.9034	0.0707962
141965_at		1.03064	0.042748	0.99581	0.0402124	1.33127	0.0533883	1.0802	0.0245837	1.00484	0.0288436	1.40511	0.0517823	0.959619	0.029105	1.4058	0.0451971	1.14165	0.0314731	1.09736	0.0512914	0.860293	0.044179	0.812663	0.0174081	0.789925	0.0382751
141966_at	1	0.931115	0.078626	1.08256	0.0549664	1.06105	0.0321199	1.02939	0.0133162	1.21296	0.0304837	0.899899	0.00436634	1.17949	0.0249794	1.74957	0.10578	1.11017	0.0445791	1.51863	0.0840742	1.12633	0.0485564	0.641543	0.0369263	0.759974	0.0531656
141967_at		0.866319	0.0188318	0.88859	0.0243922	0.942492	0.0335744	1.15201	0.0195536	1.04483	0.0291547	1.03036	0.0151812	0.916069	0.0215406	1.24377	0.0497456	1.08175	0.0381185	1.14564	0.0268934	1.02003	0.0281552	0.869828	0.0179667	0.892415	0.02505
141968_at		0.859661	0.106879	0.907965	0.059208	0.866499	0.0379217	1.13229	0.0230612	0.967653	0.0296759	1.02437	0.0223474	0.848411	0.0236353	1.34761	0.134463	1.36162	0.066195	1.29118	0.0935343	1.42241	0.0890944	1.05149	0.102956	1.1468	0.107366
141969_at	1	0.958055	0.0684408	0.840892	0.0511172	1.00406	0.0506207	1.04757	0.0122962	1.00276	0.0255987	1.03321	0.0292644	0.97402	0.0250347	1.07208	0.0799095	1.27544	0.0640007	1.01491	0.0472628	1.0681	0.0645747	1.21226	0.0937007	1.05993	0.0605788
141970_at	1	1.0351	0.035197	0.804799	0.0383741	0.918594	0.0225079	0.991018	0.013723	1.10401	0.0125034	0.845279	0.0193802	1.09202	0.0198548	0.935486	0.0222133	1.2276	0.0242229	1.05619	0.0327676	1.0772	0.0533677	1.31545	0.0422211	1.02344	0.0497195
141971_at	1	1.0141	0.0431824	0.814444	0.0361598	0.802279	0.0240007	0.934076	0.0140893	0.881377	0.020173	0.838926	0.0129973	0.958065	0.0190767	0.784494	0.0258904	0.996816	0.0483878	0.993355	0.0366187	1.00047	0.0242131	1.27119	0.0677458	1.01544	0.0362337
141972_at		1.07587	0.0465178	0.859926	0.0474501	1.10492	0.0444931	1.11206	0.0213344	1.08644	0.0349653	1.12649	0.0287472	0.985706	0.0259512	1.34128	0.0602841	1.39053	0.0718425	1.31	0.0520176	1.07196	0.0443533	1.04026	0.0624993	0.82344	0.0340189
141973_at		0.935173	0.082094	0.847167	0.0428219	0.903803	0.0229654	0.954227	0.0132754	1.10075	0.0219786	0.809366	0.017969	1.12345	0.0257179	1.22458	0.0812284	1.23169	0.0292528	1.24577	0.0645001	1.15525	0.0593201	1.02541	0.0661859	0.946769	0.0680425
141974_at	1	1.05585	0.0686494	0.850064	0.0119188	0.909094	0.0181376	0.969818	0.0255812	0.951422	0.0227184	0.912309	0.023003	1.0049	0.0234074	1.119	0.028869	1.29159	0.0224616	1.29942	0.0664546	1.20862	0.0204352	1.15651	0.0284613	0.946669	0.0429973
141975_at		1.10153	0.0484631	1.12472	0.0378656	0.918394	0.022394	1.08422	0.024672	0.972875	0.0265431	0.976322	0.02788	0.949912	0.0236405	0.966812	0.0339901	0.996976	0.0135075	1.15782	0.0367227	1.22489	0.0479077	1.03745	0.0397786	1.06191	0.0406494
141976_at		1.11312	0.0905243	1.02761	0.0419035	1.04587	0.0223003	1.06444	0.017938	1.30617	0.0230553	0.836923	0.0159761	1.25347	0.0181103	0.899473	0.0550155	1.06103	0.0379657	0.942723	0.0441437	1.0361	0.0319015	1.2016	0.0904301	1.1156	0.0556713
141977_at		0.922709	0.049586	0.746692	0.0466896	0.956022	0.0301636	1.10023	0.0242019	1.0742	0.0260889	0.950789	0.0257648	1.0164	0.0323012	1.13345	0.0454586	1.36244	0.065876	1.09378	0.0460932	1.05237	0.0521433	1.20546	0.0688837	0.9733	0.0582123
141978_i_at		1.22484	0.313833	0.816719	0.110467	0.590198	0.0567506	1.10117	0.027181	0.625784	0.0415554	1.09596	0.0346459	0.54416	0.0368746	1.04277	0.231478	1.10827	0.106679	1.8115	0.242905	1.5335	0.207397	1.27768	0.239725	1.03779	0.238568
141979_r_at		0.985248	0.111693	0.963131	0.0714951	0.831404	0.0517207	1.02903	0.0150126	0.917438	0.024322	0.971901	0.0370313	0.856012	0.0179457	1.10157	0.0789706	1.13021	0.0780883	1.31046	0.119909	1.30157	0.0914988	1.04563	0.105139	1.04792	0.10478
141980_at		1.12844	0.0781271	0.860351	0.0140654	1.00162	0.0583842	1.07835	0.017842	0.985505	0.0363195	1.08847	0.0311909	0.922672	0.0304001	1.32842	0.0754988	1.07802	0.050089	1.51207	0.0983322	0.934469	0.034007	0.811814	0.0156602	0.634575	0.038579
141981_at		1.04857	0.0236009	0.918757	0.0400646	0.991587	0.03039	1.04626	0.0181865	1.03702	0.029401	0.991115	0.0150244	1.00425	0.0257375	1.00897	0.0396228	1.1299	0.0393125	1.06674	0.0182306	1.04465	0.0421377	1.12041	0.0271587	0.981364	0.0423868
141982_at		1.05326	0.0489125	0.866014	0.0321339	0.97234	0.0350268	1.10693	0.0127995	1.00955	0.0160544	1.08078	0.0280641	0.90183	0.0133715	1.00591	0.0296623	1.10458	0.0264075	1.09698	0.0523466	0.990092	0.0469483	1.10142	0.0390551	0.909379	0.0391712
141983_at	1	1.10333	0.0899738	0.889845	0.0805905	0.866175	0.044214	1.12533	0.0128633	0.861531	0.0345467	1.11107	0.012881	0.780272	0.0269695	1.06442	0.0664686	1.17197	0.113846	1.35771	0.0894082	1.14882	0.0650429	1.10111	0.11555	0.879636	0.0816299
141984_at	1	1.14661	0.129774	0.933015	0.0307308	1.20866	0.0717174	1.12826	0.031873	1.39227	0.0806648	1.04749	0.0260992	1.15644	0.0415734	1.37605	0.121925	1.27593	0.0669065	1.29086	0.104439	0.990706	0.0418962	0.945341	0.0618553	0.80099	0.0614364
141985_at	1	0.880055	0.110258	0.921355	0.0487406	0.888353	0.0353436	0.925923	0.0140848	0.951827	0.028911	0.873056	0.0179335	1.02409	0.0337101	1.65323	0.161172	1.04805	0.0539139	1.58136	0.115416	1.07778	0.0446265	0.656946	0.0618438	0.707513	0.0534132
141986_at	1	0.928994	0.0616696	0.998252	0.05887	0.808861	0.0301641	1.13317	0.0118813	1.11288	0.0338872	0.825188	0.0190176	0.983194	0.0215617	1.22263	0.0905125	1.16522	0.071158	1.38096	0.0355068	1.41165	0.0488212	0.974476	0.0944216	1.02227	0.023799
141987_at		1.10017	0.0540421	0.90949	0.024949	0.975073	0.0189149	1.03371	0.0156845	1.02526	0.0169289	0.966029	0.0183743	1.0151	0.0224071	1.02304	0.0197332	1.13091	0.0340808	1.15564	0.0470543	1.05019	0.0140787	1.10545	0.0363673	0.920353	0.0377703
141988_at		1.10751	0.0277713	0.866676	0.0311034	1.21105	0.0648046	1.1273	0.0163191	1.2039	0.0309274	1.08318	0.035997	1.11887	0.0201808	1.12561	0.0367408	1.23926	0.0484809	1.04661	0.050684	0.89576	0.0442851	1.10153	0.0437876	0.858122	0.0235987
141989_at	1	0.878768	0.0776767	0.863519	0.0527146	0.896092	0.0308054	1.0357	0.0115785	1.1581	0.0242514	0.797043	0.01472	1.12629	0.0232558	1.35377	0.0580831	1.17256	0.0594336	1.32816	0.093556	1.11676	0.0519866	0.869338	0.0531443	0.87114	0.0677569
141990_at	1	1.16706	0.071088	1.0068	0.0703774	1.06489	0.0437278	1.03182	0.0152518	1.41063	0.023293	0.775892	0.0240766	1.37877	0.0265529	1.14024	0.0611555	1.19944	0.0708304	1.24849	0.0587086	1.11749	0.0614891	1.06538	0.0942187	0.900622	0.0437532
141991_at	1	1.05265	0.0879718	0.766825	0.0392708	0.902668	0.0282458	1.10356	0.0175691	1.06412	0.016877	0.918382	0.0236014	0.987684	0.0191154	1.06502	0.0748983	1.34534	0.0557854	1.22073	0.0572802	1.13478	0.0451772	1.29302	0.108832	0.940221	0.0444023
141992_at		1.13787	0.139616	0.80996	0.0278085	0.826616	0.0289633	1.21072	0.0170187	1.08185	0.0224007	0.916933	0.0229408	0.903483	0.0131133	1.00629	0.110983	1.17435	0.0296566	1.31346	0.0699698	1.15581	0.0476501	1.24062	0.139522	0.894231	0.0480365
141993_at		1.09739	0.0772496	0.942918	0.0309275	1.08476	0.0305557	0.976982	0.00748774	1.09837	0.0217598	0.979588	0.0127664	1.10841	0.0196745	1.23517	0.0451455	1.14721	0.042562	1.24921	0.0691959	0.992416	0.0211407	0.930915	0.0392599	0.811648	0.0423705
141994_at		1.27015	0.127046	0.946905	0.030946	1.25769	0.039239	0.977579	0.012028	1.1388	0.024516	1.0676	0.0166936	1.18077	0.0260268	1.12537	0.0843258	1.23275	0.0440103	1.11349	0.0672707	0.92579	0.0251032	1.12022	0.0816838	0.852963	0.0501258
141995_at	1	0.90309	0.101062	0.938254	0.0273636	1.03794	0.0604185	1.00542	0.0166365	1.1756	0.027428	0.911156	0.0344118	1.14156	0.0232564	1.52458	0.048162	1.17715	0.039181	1.35354	0.136936	1.08144	0.055183	0.772111	0.0214472	0.847249	0.0707604
141996_at		1.20021	0.109122	0.85654	0.0503563	1.10775	0.0156445	1.12839	0.0176443	1.08476	0.0316075	1.08288	0.0117869	1.02497	0.0146969	1.02542	0.073268	1.16816	0.0548693	1.08446	0.0500381	0.88835	0.031977	1.16711	0.104839	0.833005	0.0482869
141997_at		1.01621	0.149986	1.00618	0.0433072	1.02529	0.0618467	1.16907	0.0268433	1.28198	0.0603617	0.885058	0.0201036	1.16552	0.051082	1.11403	0.118427	1.22943	0.0855159	1.07455	0.107462	1.19607	0.0348578	1.13649	0.102781	1.19961	0.115537
141998_at		1.08761	0.0553363	0.864991	0.0307837	0.878425	0.0245236	1.07022	0.0135855	1.01951	0.0198208	0.888557	0.0146909	0.98953	0.0141344	0.969001	0.0331431	1.23606	0.0335869	1.20005	0.0484953	1.21743	0.0435785	1.27985	0.0468956	1.02389	0.045334
141999_at	1	1.17975	0.013651	0.971708	0.0226918	1.3516	0.127173	1.12186	0.0261473	1.27963	0.041588	1.14441	0.0709509	1.18473	0.0306859	1.21155	0.0515323	1.13466	0.0411736	1.11703	0.0859588	0.86036	0.0677588	0.937159	0.022202	0.770223	0.0126409
142000_at	1	1.01686	0.0929486	1.0665	0.0662753	1.2063	0.102035	1.13289	0.0194535	1.40948	0.0587869	0.877076	0.0465604	1.3839	0.0491262	1.05058	0.0840944	1.09513	0.0736322	0.914633	0.0923373	0.995456	0.0897189	1.05966	0.0910951	1.11978	0.0802638
142001_r_at		0.876884	0.0986477	0.878581	0.0409021	0.844337	0.0518334	1.02	0.0188967	0.854081	0.0342479	1.00328	0.0273506	0.846751	0.0354489	1.16728	0.128675	1.01128	0.0648423	1.17621	0.075967	1.05031	0.0473253	0.899129	0.0862335	0.918113	0.0636239
142002_at		1.06849	0.0519311	0.827715	0.0417058	1.05283	0.0473304	0.983026	0.0165927	1.15969	0.0383553	0.896622	0.0181507	1.17746	0.0346335	1.01051	0.0529771	1.28184	0.067454	1.02815	0.0437793	1.00223	0.0436983	1.27081	0.0621274	0.984238	0.0492613
142003_at		1.06968	0.0819487	1.05178	0.0571731	1.0415	0.0395278	1.084	0.0242447	1.11725	0.0363813	0.976652	0.0173011	1.06994	0.0294039	1.13826	0.0672977	1.10819	0.0572748	1.16222	0.0629501	1.10741	0.0434353	0.981516	0.0622728	0.973687	0.0617198
142004_at		0.936522	0.0301941	0.730464	0.0522006	1.16686	0.038528	1.0309	0.0108886	1.13049	0.0264777	1.03936	0.0171789	1.12429	0.0227563	1.44829	0.0606573	1.53737	0.117573	1.16233	0.0293992	0.930696	0.0362269	1.06492	0.100309	0.802351	0.02985
142005_at		1.07425	0.129217	0.80872	0.0454671	0.884011	0.0458365	0.994319	0.0275224	1.10096	0.0402705	0.834523	0.0301745	1.0663	0.0288977	1.03019	0.0585812	1.29429	0.0699924	1.25756	0.12282	1.18251	0.0655287	1.26907	0.0939178	1.01377	0.111878
142006_at		1.2189	0.13619	0.912064	0.0430777	0.759424	0.03327	1.0017	0.020894	1.00204	0.035561	0.789066	0.011502	0.96387	0.0283588	0.840101	0.0689834	1.11787	0.063674	1.32388	0.0976461	1.32795	0.0377662	1.35813	0.110464	1.04951	0.0851928
142007_at	1	0.788569	0.0273108	0.802898	0.0216305	0.89548	0.0375142	0.963355	0.0108974	0.917948	0.0143644	0.980163	0.0315757	0.916926	0.0135495	1.25462	0.0164062	1.24264	0.0163781	1.12032	0.0568818	1.12915	0.0562403	0.99107	0.0187482	1.01344	0.0362597
142008_at	1	1.14225	0.0816114	0.879322	0.0354201	1.3343	0.150621	1.17337	0.048297	1.28095	0.0926044	1.07788	0.0767724	1.24965	0.0556652	1.23939	0.0910539	1.24898	0.0809571	1.14972	0.135656	0.886679	0.095098	1.01082	0.0507083	0.787515	0.043041
142009_at		1.06262	0.0554193	0.96772	0.0413864	0.991302	0.0570243	1.05075	0.0144616	1.1162	0.0394896	0.948836	0.0250326	1.04995	0.0398872	1.02186	0.0651587	1.07586	0.0691875	1.10182	0.0541942	1.04268	0.0301433	1.05379	0.0563789	0.958932	0.0398279
142010_at		1.04912	0.0858496	0.772709	0.0496655	0.791163	0.0279391	1.04597	0.0199777	0.921195	0.030085	0.95644	0.0296939	0.834446	0.0213554	1.03313	0.0470121	1.29919	0.0430616	1.36886	0.086869	1.26936	0.0810461	1.26776	0.0686316	0.953814	0.0806024
142011_at		1.04825	0.057041	0.957303	0.0240348	0.992659	0.0385767	0.954373	0.0140868	1.05627	0.0225441	0.901134	0.0232819	1.10452	0.0209102	1.03427	0.0587667	1.18893	0.0333951	1.08755	0.0393037	1.15295	0.0414429	1.16431	0.0650685	1.06235	0.0239687
142012_at		1.16425	0.158271	0.768655	0.0288452	0.822846	0.0243664	1.182	0.0302032	1.04299	0.0229108	0.908099	0.0307097	0.920162	0.0303904	0.954924	0.0482615	1.28216	0.0264845	1.34308	0.139117	1.20191	0.0514735	1.35801	0.0699092	0.975529	0.108478
142013_at		1.06043	0.0848398	0.92929	0.0330683	1.02577	0.0496891	1.04421	0.0165662	1.05744	0.0377891	0.946605	0.0206265	1.08589	0.0320785	1.06473	0.0689845	1.07455	0.0523509	1.09839	0.0672315	0.973053	0.0334806	1.01755	0.0547116	0.90998	0.058457
142014_at		0.948057	0.116047	0.87952	0.0307687	0.966236	0.0597073	1.09762	0.0192456	0.943839	0.0259293	1.15518	0.0466454	0.843355	0.0284369	1.21114	0.121186	1.1135	0.0429757	1.16347	0.094258	1.03127	0.0587488	0.956436	0.085322	0.915056	0.0625028
142015_at	1	1.10396	0.0792193	0.794305	0.0361035	0.850302	0.0161309	1.04252	0.00706067	1.0735	0.0139897	0.83633	0.00821803	1.01798	0.0151152	0.916456	0.0338757	1.19798	0.0371239	1.18515	0.0617459	1.11344	0.0415806	1.31284	0.0571497	0.961204	0.0637007
142016_at	1	1.06515	0.102044	0.748035	0.0501719	1.59775	0.109322	0.945589	0.0158074	1.32664	0.0586405	1.06913	0.0467427	1.50482	0.0500052	1.57902	0.124676	1.26207	0.0853397	1.05713	0.0821245	0.590329	0.0380652	0.814916	0.0766309	0.575245	0.0429358
142017_at		1.05636	0.0835324	0.870046	0.0587471	1.11378	0.0778843	0.984908	0.0169392	1.04586	0.0376166	1.09097	0.0419871	1.0239	0.0346992	1.13484	0.0826356	1.36316	0.0935229	1.08965	0.0803857	1.06542	0.0715543	1.21307	0.0951363	0.998051	0.0649017
142018_at		1.07869	0.0692475	0.816575	0.0410337	1.04613	0.0439733	1.07903	0.0118989	1.22595	0.0296194	0.939355	0.0198109	1.11559	0.0270747	1.09929	0.0459424	1.45853	0.0516618	1.13929	0.0643285	1.1428	0.0622623	1.32742	0.0281301	1.02453	0.073136
142019_at		1.14054	0.139072	0.788486	0.0145958	1.04146	0.0561366	1.02451	0.0124446	1.13713	0.0125552	0.962394	0.0389331	1.08686	0.0171341	1.0779	0.00565515	1.32553	0.0110812	1.20581	0.131356	1.02468	0.0531563	1.22977	0.0121579	0.907635	0.077034
142020_at		0.900536	0.0814816	0.806875	0.0850636	0.801602	0.0410522	0.980818	0.0162408	0.8301	0.029421	0.991427	0.0277822	0.814359	0.0293226	1.2585	0.108169	1.31509	0.128602	1.39199	0.0789665	1.24208	0.0589922	1.06883	0.139392	0.910209	0.0576691
142021_at		1.04835	0.0807239	1.08704	0.0778213	1.05407	0.0526923	1.10279	0.0189377	1.12165	0.0341979	1.02635	0.0289958	1.03054	0.0287943	1.11812	0.052728	1.07815	0.0537227	1.12122	0.0767067	1.11073	0.0773108	0.965786	0.0470094	1.0204	0.0890636
142022_at		0.873873	0.0310391	0.982391	0.0314386	0.931153	0.0226626	1.08305	0.0124401	1.0099	0.0220381	0.998714	0.0130606	0.934106	0.0169471	1.12472	0.0394759	1.0485	0.0328154	1.05401	0.0259347	1.1028	0.0279476	0.934492	0.0337321	1.05024	0.0328756
142023_at	1	0.842006	0.0950016	0.839551	0.0263478	1.10146	0.0627569	0.921413	0.0138726	1.19873	0.0529164	0.903794	0.0258057	1.2252	0.044781	1.80135	0.200198	1.27807	0.0696944	1.32892	0.0799781	0.976491	0.0353428	0.74192	0.0744343	0.750027	0.0397852
142024_at	1	0.909523	0.0627866	0.856971	0.0446857	0.78206	0.0307194	1.03818	0.0138299	1.12035	0.0266986	0.730327	0.0145827	1.07236	0.0238146	1.04697	0.0589516	1.12535	0.0489449	1.21304	0.0603561	1.22966	0.059664	1.08443	0.0632232	1.0297	0.0635423
142025_at		1.04136	0.076836	1.00845	0.0318182	0.892678	0.0361637	1.19014	0.020042	1.04143	0.035277	0.946805	0.0195984	0.94708	0.0280209	1.03981	0.0754614	1.00513	0.0478162	1.19716	0.0503027	1.1303	0.0244704	0.982465	0.0683181	0.95536	0.0388013
142026_at		0.962364	0.0350807	0.897883	0.0203995	0.845146	0.0381726	1.04162	0.0290876	1.0088	0.026496	0.86479	0.0308336	0.982399	0.0172749	1.03996	0.0198783	1.09742	0.0127932	1.20004	0.058005	1.18238	0.0543795	1.05678	0.0218817	0.990461	0.0327208
142027_at		0.983258	0.0837537	0.894849	0.0265337	0.983076	0.0407689	1.06638	0.0111736	1.06981	0.00934509	0.969684	0.0298074	1.01672	0.0144977	1.16348	0.0320906	1.27455	0.0223617	1.17433	0.0878107	1.17242	0.053606	1.09909	0.0356694	1.03033	0.0681561
142028_at		1.07883	0.0612412	0.874191	0.0370234	1.23623	0.0590363	1.12935	0.0235596	1.20241	0.0253385	1.11945	0.0421389	1.11268	0.0261566	1.18254	0.0357583	1.24653	0.0263454	1.04788	0.0674549	0.895931	0.0569515	1.05638	0.0271107	0.866744	0.0499416
142029_at		1.11318	0.107504	0.837093	0.0339328	1.06333	0.0309941	1.04188	0.0153667	1.16807	0.0289884	0.911504	0.0159198	1.17137	0.02823	1.37233	0.0979534	1.34967	0.0538742	1.40992	0.0827256	1.05643	0.0325143	1.0035	0.0742419	0.770695	0.0518427
142030_at		1.29447	0.085465	0.806318	0.0284113	1.08159	0.0349257	0.983267	0.0098521	1.15528	0.0227248	0.920306	0.0155268	1.17768	0.0249399	1.14648	0.0388586	1.38422	0.0568213	1.3756	0.075827	1.02652	0.0244783	1.20754	0.0482793	0.764509	0.0455845
142031_at	1	1.34098	0.0729179	0.963544	0.0745189	1.27837	0.118619	1.11677	0.0496867	1.39887	0.104035	1.10336	0.0727952	1.16467	0.0212187	1.29338	0.014824	1.22604	0.0425115	1.44851	0.141381	0.9774	0.109568	0.948334	0.0419929	0.684915	0.0558807
142032_at		1.01515	0.0845621	0.751102	0.0550186	0.917027	0.0495517	1.00095	0.0111586	1.0074	0.0354216	0.958772	0.0216933	0.959055	0.0329205	1.26967	0.101942	1.34802	0.106638	1.39326	0.0793018	1.07017	0.0324758	1.07757	0.104962	0.783361	0.0398764
142033_at	1	1.04281	0.0716823	0.862039	0.0130485	1.10719	0.0483256	1.14026	0.0343421	1.3612	0.0505465	0.902255	0.0248347	1.2303	0.0258618	1.36997	0.0842983	1.22071	0.0350568	1.28514	0.0632386	0.958358	0.0335446	0.903692	0.0506802	0.753019	0.0265487
142034_at		1.05138	0.0649637	0.773564	0.0582804	0.811531	0.041181	1.12194	0.0237615	0.869091	0.0240357	1.04901	0.035454	0.776352	0.0170927	0.901881	0.05374	1.21794	0.0617739	1.17166	0.0611868	1.16153	0.0884503	1.36836	0.104568	0.997121	0.0668274
142035_at		0.989419	0.0745258	0.802937	0.0506639	0.793103	0.0772472	1.02087	0.0145814	0.840094	0.0558256	1.03613	0.0309497	0.768741	0.0489573	1.22985	0.160332	1.19864	0.119968	1.52239	0.0791278	1.20959	0.0733078	0.994146	0.083199	0.801525	0.0450717
142036_at	1	1.05154	0.0600238	0.802198	0.0326289	0.80828	0.020889	1.11167	0.0174487	1.00549	0.0209935	0.865534	0.0188911	0.938529	0.0194181	0.913923	0.0220442	1.37697	0.0358998	1.19197	0.0579803	1.36659	0.0557093	1.50717	0.038132	1.16448	0.0658117
142037_at		0.912059	0.100956	0.875733	0.071745	0.850401	0.0476998	0.93628	0.017539	1.01447	0.0337216	0.836007	0.0286971	1.01821	0.0206654	1.04308	0.0801957	1.11795	0.0814071	1.11187	0.0909065	1.13043	0.0742074	1.09745	0.120631	1.06049	0.0960289
142038_at		0.888496	0.0584645	0.779477	0.0549186	0.882176	0.0499677	1.00923	0.0208638	1.01394	0.0381433	0.854921	0.0236727	1.03642	0.0367722	1.21381	0.0845658	1.39021	0.102882	1.22388	0.0649646	1.20237	0.0520483	1.15332	0.0940521	0.998069	0.0547835
142039_s_at	1	0.877059	0.121541	0.993945	0.0436904	1.03948	0.0248146	1.00079	0.00842607	0.967894	0.00930765	1.04339	0.0201393	0.998449	0.012403	1.41599	0.0535778	1.12371	0.0479907	1.19184	0.128916	1.06474	0.0322281	0.799001	0.051885	0.999466	0.128647
142040_at		0.874627	0.124863	0.88467	0.0514889	0.952457	0.0407641	1.18218	0.022898	1.05162	0.032241	1.0186	0.0273742	0.941539	0.0291021	1.48851	0.164144	1.41948	0.068063	1.30442	0.107816	1.31466	0.0735455	1.00532	0.111316	1.05522	0.0930215
142041_at		0.962593	0.133741	0.872429	0.0371058	1.05121	0.0448152	1.07979	0.0188125	1.34944	0.0409496	0.841742	0.0202356	1.25118	0.027847	1.21005	0.0492233	1.28216	0.0618411	1.11537	0.127231	1.06012	0.0393883	1.06142	0.0556295	1.03118	0.0947386
142042_at	1	0.944819	0.0767458	0.930134	0.0578601	0.933465	0.0298881	1.09382	0.0157643	1.10805	0.0304776	0.890571	0.012591	1.04888	0.0199566	1.28947	0.082322	1.37007	0.0717571	1.28918	0.0652156	1.34804	0.0661647	1.0785	0.085544	1.06328	0.0676195
142043_at	1	0.89263	0.0477648	0.936252	0.030319	1.01556	0.0288698	0.955374	0.013527	1.04595	0.0194182	0.935695	0.0200098	1.08833	0.0170333	1.23984	0.0228021	1.05149	0.0350851	1.09472	0.0528833	0.967084	0.0267277	0.848351	0.0335968	0.895589	0.0385302
142044_at	1	0.889217	0.125248	0.806726	0.0452361	0.865824	0.0756421	1.06973	0.0193723	0.975236	0.0600336	0.918533	0.0247549	0.947822	0.0561862	1.44362	0.199494	1.4689	0.143597	1.43445	0.129758	1.34633	0.0401867	1.05871	0.11653	0.99162	0.0788114
142045_at	1	0.932062	0.0700582	0.982577	0.0326827	0.928763	0.0328347	1.06928	0.011354	1.05076	0.0130996	0.929682	0.0234142	1.00082	0.0129213	1.16039	0.0474944	1.14492	0.0295329	1.16589	0.0702332	1.21631	0.0480724	0.99399	0.0481001	1.06602	0.0615324
142046_at	1	0.888049	0.084859	0.984985	0.0551566	0.849003	0.0594432	1.05539	0.0168124	1.03394	0.0340528	0.909578	0.0366141	0.934726	0.0270383	1.2152	0.0842897	1.15489	0.0710273	1.28902	0.110658	1.35061	0.0855503	0.96102	0.0725319	1.09024	0.0885641
142047_at	1	1.32459	0.134728	0.826581	0.0167817	1.13469	0.0409305	1.20121	0.0215974	1.31455	0.0339382	1.00326	0.0222745	1.13228	0.0179282	0.940916	0.085595	1.35132	0.0333544	1.06408	0.0534644	0.98974	0.0324696	1.4931	0.133442	0.942473	0.0405048
142048_at		0.859939	0.0859302	0.997084	0.0579022	0.81414	0.0325146	1.06844	0.0208905	0.982315	0.0371181	0.854235	0.0167857	0.958086	0.0300848	1.15617	0.118424	1.18336	0.0452907	1.17322	0.0421343	1.45076	0.0858743	1.06675	0.0963373	1.24748	0.0830446
142049_at		0.901738	0.0825021	0.845853	0.0224711	1.01445	0.0430394	1.19834	0.0110089	1.09174	0.0253269	1.05719	0.0273574	0.961411	0.0192735	1.22632	0.0750716	1.22505	0.0427138	1.086	0.0755876	1.02709	0.0397289	1.013	0.0621354	0.97004	0.0530339
142050_at		1.21223	0.12235	0.936809	0.0298889	0.961941	0.0333089	1.0555	0.00778548	1.08445	0.0153585	0.95008	0.0207911	1.01391	0.0160665	1.01678	0.0633177	1.23232	0.0456005	1.26853	0.0902716	1.19853	0.0350729	1.2323	0.0866217	0.981625	0.0713529
142051_at		1.05119	0.0857559	0.925274	0.0560106	1.01037	0.0334669	0.992658	0.0149313	1.26439	0.0279479	0.822413	0.022133	1.23549	0.0263954	1.19165	0.0767837	1.33412	0.0218699	1.22536	0.0642645	1.2304	0.0836688	1.14093	0.0701277	1.01882	0.0757938
142052_at	1	1.02263	0.0291854	0.86907	0.0171968	0.925798	0.027709	1.07615	0.0104215	1.06846	0.0190562	0.896733	0.0177637	1.03528	0.0195349	0.944501	0.0333748	1.14944	0.029184	1.04441	0.0269188	1.0814	0.0285134	1.22052	0.0375306	1.03664	0.0187352
142053_at		1.3976	0.159407	0.873769	0.0621073	0.972502	0.0461136	1.08235	0.0159155	1.26019	0.0373134	0.874715	0.0240118	1.11901	0.0365499	0.932871	0.0908093	1.26955	0.0580715	1.30108	0.0855286	1.14145	0.0812883	1.41045	0.126383	0.902767	0.0805868
142054_at	1	1.09806	0.141099	0.929131	0.0604374	0.827253	0.031048	1.09417	0.017554	1.02168	0.0359408	0.975146	0.0157081	0.850095	0.0216231	1.01955	0.073149	1.15798	0.0593652	1.33376	0.122181	1.28775	0.0698436	1.15499	0.0876698	1.03059	0.10699
142055_at		1.08912	0.109203	0.939255	0.0545721	1.04048	0.0327635	1.11401	0.0191017	1.24085	0.0292129	0.916391	0.0198623	1.13713	0.0150276	1.02919	0.0709716	1.19411	0.0398744	1.06024	0.0693373	1.07643	0.0603954	1.18668	0.0917592	1.04154	0.0756518
142056_at	1	0.793819	0.0157915	0.968882	0.0257552	0.984801	0.0248458	0.953762	0.0144608	0.926618	0.0168593	0.968583	0.0205556	1.01944	0.012947	1.43847	0.0137301	0.992211	0.0117433	1.16472	0.0327058	0.979931	0.0335393	0.690006	0.0113788	0.842706	0.0236432
142057_at		1.06203	0.0667561	0.855172	0.0523681	0.894917	0.033852	0.90507	0.0165451	0.956034	0.0247559	0.906025	0.0233565	0.988965	0.0122957	1.07105	0.0211917	1.19767	0.0768468	1.2825	0.0763271	1.1226	0.0455372	1.11886	0.0896343	0.894295	0.0526349
142058_at		1.03702	0.135247	0.752742	0.0381674	1.01797	0.0480779	0.939447	0.0173538	0.903043	0.022969	1.09972	0.0369935	0.929505	0.0187291	1.17807	0.113419	1.43599	0.05895	1.16693	0.0995276	1.06856	0.0641485	1.27436	0.133256	0.958715	0.0847119
142059_at		0.935218	0.0959321	0.843953	0.0607473	0.929842	0.0477789	1.17772	0.0249812	1.08595	0.0381753	1.0202	0.0262568	0.917199	0.0334007	1.21197	0.122832	1.34496	0.0946111	1.18283	0.0632306	1.19858	0.0641961	1.14957	0.124381	1.03221	0.0703855
142060_at		1.03881	0.0564854	0.94611	0.0510769	0.948222	0.0434377	0.925483	0.0147514	0.981307	0.0286422	0.913606	0.0219266	1.04352	0.0338102	1.02043	0.0638869	1.23502	0.0768832	1.11502	0.0438762	1.21653	0.0465204	1.21884	0.0868911	1.09969	0.0478359
142061_at		1.04585	0.0958372	0.960678	0.0384391	0.982198	0.0292183	1.02749	0.0125229	1.17959	0.0247171	0.823926	0.0168154	1.19727	0.0270388	1.01002	0.0400731	1.17975	0.0404363	1.07458	0.0770101	1.15146	0.0424395	1.17224	0.0489005	1.10962	0.0778171
142062_at		1.01452	0.0340013	1.01682	0.0541301	1.07476	0.018493	1.14996	0.0159719	1.2625	0.0278966	0.975686	0.00753218	1.10184	0.0116152	1.14998	0.0212722	1.10461	0.0602144	1.08623	0.0303962	1.023	0.0144975	0.960629	0.064018	0.94704	0.0269154
142063_at		1.01256	0.0604489	1.00712	0.0503255	1.09778	0.0525441	0.963214	0.0142713	1.05495	0.0278181	1.00908	0.0258123	1.08856	0.0241157	1.23853	0.0557802	1.21296	0.0732707	1.15095	0.0639455	1.10165	0.040435	0.981699	0.0676245	0.972985	0.0472667
142064_at	1	0.964157	0.116639	0.850936	0.035086	0.889979	0.0615108	1.04036	0.0217135	1.09377	0.0311218	0.873812	0.0405427	1.02137	0.021009	1.22203	0.0504193	1.27354	0.0486746	1.36425	0.156425	1.25067	0.088739	1.04647	0.0500423	1.00114	0.117401
142065_at		0.805469	0.028266	0.854355	0.0217696	0.996719	0.0207846	1.01531	0.0168411	1.08113	0.0282505	0.873223	0.0167429	1.14759	0.0249269	1.31011	0.0525577	1.14758	0.0266944	1.05391	0.0149965	0.982869	0.0231051	0.880509	0.0321781	0.933506	0.0227695
142066_at		1.10687	0.136883	1.14839	0.064653	1.54734	0.14635	1.10866	0.0172818	1.406	0.0464271	1.18365	0.0712397	1.3119	0.040967	1.05467	0.0977291	0.963475	0.0589932	0.771912	0.0837742	0.741023	0.0612185	0.941395	0.0911978	1.01151	0.0917218
142067_at		1.05579	0.0856993	1.01815	0.0337812	0.951307	0.0349661	1.09162	0.0228009	1.20335	0.0356809	0.836516	0.019593	1.14094	0.0247792	1.05587	0.0575071	1.03587	0.0399507	1.1674	0.0707207	1.10721	0.0334091	0.991106	0.0585243	0.969489	0.0505479
142068_at		1.09342	0.150227	0.834081	0.0276483	1.03771	0.0270016	1.26001	0.0356334	1.3737	0.0484919	0.882754	0.0211807	1.18325	0.0268167	1.08925	0.15128	1.26116	0.0379377	1.04316	0.0218119	1.01198	0.0304975	1.27778	0.180002	0.970566	0.0234796
142069_at		1.04313	0.0842146	0.907692	0.0661647	1.00053	0.0600078	1.14577	0.0213144	1.29683	0.0473438	0.849301	0.0273147	1.18565	0.0445511	1.16773	0.0789567	1.31432	0.0833921	1.22433	0.084571	1.18764	0.081717	1.13188	0.0724365	0.994081	0.0777651
142070_at		0.966171	0.0855438	0.893277	0.0645775	0.850103	0.0243557	1.02179	0.0166906	1.03694	0.0247083	0.816216	0.0154887	1.04553	0.0228807	1.09829	0.0323464	1.25122	0.0820106	1.25097	0.0900128	1.27716	0.0487547	1.13935	0.0883883	1.05828	0.076508
142071_at		1.13311	0.0842622	0.930647	0.0466976	1.06223	0.030031	1.06736	0.015107	1.14025	0.0258819	0.936801	0.0191894	1.13784	0.0217911	0.994042	0.0447706	1.14963	0.0656583	1.05653	0.0579718	0.989332	0.0225614	1.1651	0.0914462	0.955751	0.0487998
142072_at	1	0.886365	0.0533196	0.853725	0.0435592	0.943004	0.0290575	0.998935	0.0135636	0.92059	0.0225867	1.07244	0.0180597	0.883266	0.02326	1.17486	0.0750243	1.18589	0.064541	1.09026	0.0281382	1.05523	0.0182275	1.02292	0.0791645	0.972486	0.02786
142073_at		1.13681	0.0272553	0.976464	0.036422	1.18374	0.0499944	1.05919	0.0202252	1.21758	0.0378859	0.984853	0.025548	1.21081	0.0390073	1.10841	0.0515051	1.27568	0.0628614	1.06827	0.0306519	1.0468	0.0280835	1.15093	0.0476392	0.982649	0.0240414
142074_at		0.939025	0.0517756	0.926585	0.0328665	0.922574	0.0147738	0.989033	0.00948777	0.969	0.0156928	0.946974	0.0150516	0.976574	0.0119918	1.0884	0.0376065	1.05807	0.0384493	1.10341	0.041225	1.05422	0.0192333	0.977881	0.0560236	0.96436	0.0342674
142075_at		0.972772	0.033551	0.910614	0.0265829	1.11428	0.0416079	1.06132	0.0173661	0.995892	0.026677	1.12708	0.0312199	0.996848	0.0292697	1.20175	0.0440355	1.15781	0.0390825	1.05361	0.0373736	0.948036	0.031251	0.963722	0.0235079	0.904994	0.0322499
142076_at		0.976167	0.0873205	1.03347	0.0365342	1.1018	0.0297227	1.03714	0.0117982	1.03146	0.0241814	1.07447	0.0138127	1.02702	0.0194802	1.38965	0.104146	1.17033	0.0421023	1.20386	0.0562335	1.09308	0.0298771	0.862286	0.0658148	0.922028	0.045154
142077_at		0.928688	0.0686046	0.847831	0.0316384	0.979992	0.0236105	1.03389	0.00980743	1.09588	0.0247582	0.923065	0.0122316	1.06427	0.0209038	1.13432	0.0603207	1.26142	0.0303526	1.06477	0.0500696	1.09134	0.0408032	1.12339	0.0519929	1.04177	0.0594876
142078_at		1.03464	0.0801997	0.856183	0.045432	0.929395	0.0163875	1.11311	0.0259744	1.1329	0.0283538	0.947547	0.0211475	0.988005	0.022174	1.0349	0.0156742	1.22182	0.0569289	1.15366	0.0723548	1.10928	0.0356262	1.18062	0.0672346	0.991206	0.0677429
142079_at	1	0.928037	0.0457188	0.993654	0.0404769	0.89707	0.0269198	1.16773	0.0135275	0.986668	0.0210851	0.995076	0.0237328	0.904612	0.0145897	1.25575	0.0488873	1.04706	0.0308901	1.29909	0.0513827	1.16076	0.0497478	0.83933	0.0420813	0.898234	0.0358221
142080_at		0.859102	0.0233108	1.02136	0.0519185	1.0219	0.0592037	0.938748	0.0163037	1.04839	0.0406165	0.949868	0.0262733	1.07859	0.035912	1.27566	0.0799785	1.10286	0.055224	1.07949	0.0375551	1.10922	0.063989	0.867418	0.0325532	1.02793	0.0481144
142081_at	1	0.630213	0.053487	0.891008	0.0627718	0.913394	0.0818834	0.940355	0.0314716	1.11265	0.0825451	0.753083	0.0400252	1.22763	0.0597074	5.65551	0.527841	1.12979	0.0918197	3.96672	0.309357	1.1114	0.0835534	0.202835	0.0180576	0.285923	0.0195406
142082_at		0.881295	0.0482473	0.886944	0.0254234	1.03974	0.0496056	1.13126	0.0175195	1.29109	0.0356941	0.873977	0.0256071	1.19704	0.036778	1.31188	0.0566494	1.32307	0.0530289	1.12256	0.0630691	1.13523	0.0455689	1.00863	0.0273759	1.02556	0.0454815
142083_at	1	1.01535	0.090798	0.934852	0.0403896	0.973288	0.0551567	1.06602	0.0240541	1.03603	0.0262435	1.02955	0.0398306	0.94811	0.017902	1.35347	0.0919493	1.17987	0.0422251	1.4127	0.0981066	1.14815	0.0648241	0.889422	0.0654883	0.828764	0.0473888
142084_at		1.2493	0.0992925	1.04352	0.0874474	1.04472	0.0373685	1.04828	0.0264892	1.13523	0.0298371	0.994942	0.0348994	1.0644	0.0335957	1.10867	0.039118	1.2432	0.0390615	1.33082	0.0883723	1.24448	0.106239	1.12207	0.0272528	0.963946	0.0992242
142085_at		1.03219	0.0463192	1.00421	0.0110562	1.13401	0.0319171	1.28133	0.0339284	1.33444	0.0493937	1.01577	0.0185844	1.1203	0.0237096	1.18643	0.0352398	1.1971	0.0284787	1.08204	0.0421039	1.06205	0.0201167	1.00923	0.0108149	0.990638	0.0336258
142086_at	1	0.963482	0.108887	0.85476	0.0223693	1.15362	0.0699823	1.07197	0.0111722	1.35101	0.0245245	0.910171	0.0356733	1.26858	0.021746	1.5632	0.0740064	1.28323	0.0389636	1.32857	0.13396	0.971325	0.0553568	0.826745	0.0376072	0.77148	0.062264
142087_at	1	1.10471	0.0994058	1.10333	0.0602433	0.964077	0.0255282	1.14424	0.0096237	1.37386	0.024213	0.801436	0.0100954	1.20445	0.0215206	0.934524	0.0812092	1.01815	0.0467507	1.03648	0.0331426	1.15306	0.0482827	1.12718	0.108711	1.12003	0.0552161
142088_at	1	1.16313	0.15639	0.96134	0.0365034	1.40231	0.0772857	1.05798	0.0213408	1.25977	0.0505785	1.12061	0.0301998	1.25603	0.0423537	1.39393	0.0929595	1.23833	0.0719079	1.15915	0.125498	0.847469	0.031087	0.894151	0.0531406	0.785679	0.0675667
142089_at	1	1.06623	0.0645717	1.06236	0.049933	1.26678	0.0561644	1.10988	0.0266393	1.06233	0.042314	1.20371	0.0333469	1.05443	0.0206469	0.992964	0.0507932	0.957969	0.0246624	0.837778	0.0424641	0.811607	0.047825	0.972885	0.0412024	0.97792	0.0558295
142090_at	1	1.01942	0.0949642	0.910837	0.0335761	0.998206	0.0459524	1.07958	0.0126872	1.03309	0.0174286	1.01689	0.0331899	0.983185	0.0107765	1.05316	0.0182754	1.07579	0.0346112	1.09266	0.094681	0.989982	0.0483143	1.02251	0.0428335	0.946434	0.0718276
142091_at		0.986482	0.0394605	0.980359	0.0117928	1.00817	0.0459903	1.02181	0.0243771	1.2698	0.0313769	0.797072	0.0285622	1.27727	0.0373074	1.18951	0.0333324	1.15692	0.0272308	1.17784	0.0575877	1.13787	0.0434806	0.972611	0.00999477	0.973687	0.0314072
142092_at		0.991298	0.0868631	0.815398	0.0539995	1.00843	0.0394932	0.953582	0.00910832	1.04303	0.0211527	0.943872	0.0203935	1.06905	0.019284	1.13324	0.0417517	1.20753	0.0355035	1.12024	0.083363	0.981721	0.070117	1.06753	0.0296158	0.911912	0.0892926
142093_at		1.1026	0.0703328	0.890584	0.0342241	0.893573	0.025416	1.05469	0.0155729	1.11197	0.0294763	0.892116	0.0162195	1.00689	0.0260582	1.00306	0.0639129	1.2204	0.0329082	1.22069	0.0349138	1.21712	0.0481095	1.23462	0.0669007	1.00255	0.0461314
142094_at		0.96245	0.0458038	0.978578	0.0470438	1.04933	0.0350373	1.01195	0.00482737	0.993862	0.023137	1.09294	0.0106962	0.960693	0.0215228	1.24503	0.0716955	1.14404	0.0582539	1.13325	0.0243311	1.05395	0.028418	0.92687	0.0607511	0.932431	0.0281943
142095_at		0.959703	0.0319656	0.835139	0.0459416	1.0142	0.0486341	1.04511	0.0167806	1.00886	0.0197284	1.06809	0.0355534	0.95185	0.0153589	1.10827	0.034719	1.24507	0.0583562	1.06341	0.0528998	1.02743	0.0603827	1.12669	0.0684972	0.968752	0.0391653
142096_at		1.03855	0.0355296	0.834421	0.0237553	0.995725	0.0409926	0.980726	0.0137978	1.18241	0.023605	0.824278	0.0218374	1.21184	0.0262664	1.0974	0.0494171	1.33902	0.0378815	1.14883	0.0402189	1.13045	0.0476057	1.22672	0.0458045	0.984501	0.0254776
142097_at	1	1.29193	0.10863	1.35391	0.0343344	1.34919	0.0956522	1.0043	0.0143128	1.20422	0.0310886	1.08949	0.0571248	1.24621	0.0240451	1.353	0.104089	1.2141	0.0140117	1.3088	0.0983543	1.26693	0.0935087	0.92461	0.0722138	0.973761	0.0349588
142098_at		1.0086	0.0789293	0.810124	0.0543125	1.05767	0.0602282	1.03784	0.00967942	1.11811	0.0351507	0.962707	0.0266412	1.10062	0.0341938	1.13999	0.0984546	1.30889	0.0984447	1.07523	0.0540561	0.985514	0.0504274	1.17455	0.121476	0.924389	0.0435743
142099_at	1	1.18273	0.0837445	0.806362	0.0522626	0.917265	0.0479542	0.939806	0.0132601	1.02682	0.0345634	0.847699	0.0202949	1.08365	0.0321537	0.965414	0.0623746	1.25947	0.0747696	1.24561	0.0701619	1.09833	0.0597975	1.31421	0.0871121	0.896412	0.0561685
142100_at	1	1.14783	0.131244	1.16607	0.0521471	1.06684	0.0517581	1.32191	0.0197213	1.2056	0.0592703	1.03694	0.0228872	1.03619	0.0396549	1.49294	0.0964035	1.00709	0.0541502	1.60305	0.142516	1.09633	0.042691	0.676788	0.0284072	0.721978	0.0605722
142101_at		1.12031	0.0914467	0.964391	0.038728	0.925607	0.0286672	1.03771	0.0192294	1.03037	0.0273272	0.927242	0.0171671	0.999038	0.0142202	1.03104	0.0313176	1.02841	0.0424787	1.2517	0.0844127	1.06583	0.0342931	0.999422	0.0509506	0.883006	0.0656022
142102_at		0.862398	0.074123	0.749064	0.0406731	0.993905	0.0546874	1.04428	0.016539	1.07904	0.0451557	0.998199	0.0233744	0.997911	0.0336045	1.13809	0.0974756	1.40858	0.0936326	0.975642	0.0547198	1.04842	0.0365296	1.2622	0.109927	1.09274	0.0519088
142103_at		1.50549	0.102835	0.944244	0.0508	1.24976	0.0626153	1.10147	0.0099393	1.08915	0.0399918	1.23899	0.0156106	1.01084	0.0360946	1.31926	0.108955	1.1974	0.082562	1.56734	0.0538726	0.887702	0.017201	0.920833	0.0745725	0.571415	0.0214363
142104_at		1.05656	0.0892734	0.960028	0.025089	0.946946	0.0297105	1.03527	0.0308306	0.922692	0.0275719	1.04149	0.0313676	0.917522	0.0230798	1.26269	0.0331242	1.10229	0.0266196	1.41551	0.101131	1.12148	0.0383312	0.874148	0.0245069	0.823134	0.0613895
142105_at		1.24915	0.0942853	0.866151	0.0274725	1.17782	0.0363793	1.00556	0.0116449	1.35168	0.0204266	0.882005	0.0200837	1.33981	0.0239809	1.03705	0.0371503	1.38373	0.0419903	1.10092	0.0665676	1.0175	0.0314537	1.33999	0.0583316	0.945253	0.051014
142106_at		1.21254	0.0908797	0.932899	0.0369044	1.02865	0.0248898	1.14203	0.0249619	1.25355	0.0386902	0.915361	0.0103949	1.12543	0.0201526	1.19041	0.0908612	1.17161	0.0420846	1.36902	0.0292646	1.05671	0.0314542	1.00951	0.0801875	0.77425	0.0268056
142107_at		1.11568	0.111231	0.977044	0.0196702	1.1764	0.0296283	1.1373	0.0233317	1.22879	0.0257462	1.07664	0.0239824	1.09717	0.0185816	1.28693	0.0237835	1.32179	0.0246668	1.22486	0.10031	1.10053	0.0299811	1.028	0.0245427	0.938236	0.064803
142108_at		1.00183	0.0648951	1.02048	0.0409469	0.949185	0.0352338	1.08053	0.0271202	1.02649	0.0411092	0.9296	0.0141021	1.02434	0.0289116	1.29722	0.0784149	0.986473	0.0514683	1.35933	0.0562242	1.04872	0.0123837	0.766598	0.0480024	0.781015	0.0301121
142109_at	1	0.949892	0.0539503	0.97447	0.0331608	1.06634	0.0241957	1.07758	0.00987746	1.30466	0.0256018	0.88968	0.0135798	1.19928	0.0107068	1.30599	0.0183196	1.21466	0.0422998	1.16688	0.0569474	1.10372	0.0230855	0.930283	0.0398516	0.959914	0.0399583
142110_at		1.1433	0.130282	0.940569	0.0440139	0.952721	0.0429924	1.06382	0.0172683	1.10795	0.0229325	0.937222	0.0333417	1.02246	0.0199868	0.955928	0.0220441	1.27279	0.0195462	1.16301	0.115941	1.27495	0.0810023	1.33461	0.03745	1.15792	0.102101
142111_at		0.940027	0.0254562	0.970812	0.0589168	1.2222	0.0740692	1.14109	0.0149872	1.37405	0.0565102	1.00498	0.0198265	1.21797	0.0473472	1.29283	0.0947189	1.31335	0.0934909	0.996591	0.0265731	1.03286	0.052121	1.0185	0.0620777	1.03755	0.0476173
142112_at		1.19605	0.194557	0.76371	0.0650802	0.953561	0.0787316	0.944178	0.0232207	0.943555	0.0422182	0.963517	0.0453366	0.999678	0.0465119	0.951078	0.137399	1.42479	0.107941	1.13235	0.113066	1.14811	0.100984	1.62168	0.225834	1.07784	0.123686
142113_at		0.997652	0.0676806	0.864087	0.0387244	0.896967	0.0196686	1.03151	0.0185003	1.00149	0.0240908	0.955717	0.0161949	0.941841	0.0177266	1.19662	0.0599456	1.21184	0.0444658	1.31937	0.0556121	1.15869	0.0365088	1.02291	0.0617728	0.888924	0.0421425
142114_at		0.982391	0.058807	0.980882	0.0532483	0.909811	0.0272681	1.12733	0.0179006	1.18859	0.0306707	0.842432	0.0145239	1.08197	0.0200251	1.06019	0.0457587	1.09391	0.0250731	1.14222	0.0503926	1.18276	0.0679667	1.03721	0.0338799	1.04803	0.069402
142115_at		0.923008	0.0548005	1.02137	0.035137	1.22072	0.0445009	1.17933	0.0227115	1.32793	0.0401408	1.01882	0.0211272	1.20071	0.0252973	1.25512	0.0496593	1.15395	0.0439394	0.951764	0.0483705	0.964882	0.0326346	0.92163	0.0382691	1.03033	0.0526145
142116_at		0.755136	0.122747	0.960241	0.057674	0.852091	0.0408144	0.974359	0.0167704	0.769052	0.0276011	1.08138	0.0181556	0.79137	0.0286236	1.27785	0.159273	0.974134	0.0758904	1.06641	0.0996189	1.06626	0.0101331	0.810016	0.109231	1.08693	0.118087
142117_at		0.914279	0.0516035	0.871233	0.0342088	0.988162	0.0218068	0.914434	0.0120691	0.943405	0.0184234	0.985944	0.0158757	1.00665	0.0222155	1.1123	0.0653427	0.973965	0.0305568	1.01543	0.0182406	0.855134	0.0268957	0.887679	0.0530524	0.844038	0.0296246
142118_at		1.00467	0.0627435	1.03259	0.0233574	0.956233	0.0534266	1.16282	0.0137416	1.15595	0.023129	0.932465	0.0349528	1.02845	0.0206325	0.993157	0.0273235	1.02959	0.023947	1.06403	0.0729283	1.13309	0.0585111	1.03669	0.0109886	1.08415	0.0538734
142119_at	1	0.962555	0.036884	0.930029	0.0443223	1.012	0.0285597	1.05829	0.0187859	1.07605	0.0174887	0.96291	0.0260009	1.05817	0.0223957	1.17307	0.0332724	1.16905	0.0539149	1.11874	0.0402324	1.06259	0.0311828	0.999839	0.0625434	0.953676	0.0230956
142120_at	1	0.892075	0.0699934	0.93265	0.0670531	1.06464	0.093793	0.921397	0.0219612	0.987397	0.0408009	0.966468	0.0510169	1.10948	0.0454964	1.43448	0.0963151	1.27671	0.1101	1.24403	0.108665	1.11753	0.0762102	0.89146	0.0792348	0.92233	0.0559462
142121_at		0.903718	0.0469001	0.935706	0.0103792	1.00664	0.0227855	0.965282	0.0126791	1.04797	0.0190743	0.924227	0.013129	1.09291	0.0229975	1.31089	0.0492127	1.12738	0.0256251	1.17341	0.0425118	1.0479	0.0114322	0.862601	0.0215237	0.903123	0.0362014
142122_at	1	0.418933	0.0911818	0.712741	0.0350668	0.851304	0.0690056	0.94211	0.0320372	1.03721	0.0491258	0.726773	0.0388259	1.17523	0.0292463	6.56276	0.319206	1.27184	0.0600289	3.37893	0.650933	1.10716	0.0974802	0.194675	0.0106688	0.497783	0.127383
142123_at	1	1.55035	0.276963	1.70352	0.0289386	1.30562	0.0836693	1.12114	0.0151061	1.06774	0.0220161	1.35082	0.0592499	0.967599	0.011363	0.780185	0.0129463	0.85923	0.0114491	0.956858	0.150326	1.15786	0.0765936	1.10148	0.00905001	1.38458	0.157138
142124_at	1	0.808396	0.0564143	0.898213	0.0451574	0.574592	0.0283417	0.686213	0.0142699	0.513555	0.0115744	0.800818	0.0298909	0.722748	0.0179029	0.405397	0.0227385	0.418885	0.0222295	0.571838	0.0325289	0.653002	0.0307931	1.04655	0.0842578	1.15434	0.0476034
142125_at	1	1.06601	0.0859195	1.60954	0.0861338	1.14584	0.114101	0.969878	0.0220889	1.03639	0.0391675	1.1997	0.087501	0.973373	0.0393413	1.02664	0.0384777	1.16681	0.0416484	1.03641	0.128755	1.7729	0.207445	1.13717	0.0332396	1.76884	0.145667
142126_at	1	0.813773	0.0227564	1.25024	0.0491049	0.807843	0.0780081	0.952637	0.0148822	0.709767	0.0320183	1.0626	0.063533	0.7643	0.0286205	0.776841	0.0504748	1.04159	0.0524155	0.828729	0.0743175	1.70863	0.164609	1.34464	0.042015	2.06392	0.0780655
142127_at		1.00997	0.088498	1.15723	0.100426	1.27951	0.0881095	1.10864	0.0134631	1.29637	0.0630741	1.04333	0.031859	1.22784	0.0463156	1.15732	0.0987527	1.41855	0.129959	0.916086	0.0668971	1.24231	0.0696384	1.24204	0.132497	1.3885	0.0848578
142128_at	1	1.12556	0.123692	1.42655	0.0267656	0.968936	0.0620074	1.31263	0.0431575	1.04276	0.0485652	1.09534	0.0602524	0.901473	0.0308662	0.841323	0.0258173	1.01621	0.0239252	1.00496	0.106241	1.53887	0.0950553	1.20924	0.0241585	1.61335	0.12219
142129_at	1	0.856501	0.114442	0.71876	0.056687	0.644081	0.0146032	1.1612	0.0171138	0.747453	0.0170256	0.953519	0.0151746	0.677048	0.0109683	1.36809	0.0526886	1.7378	0.139845	1.81335	0.187784	1.85627	0.0674713	1.2771	0.134318	1.13015	0.137771
142130_at	1	1.04847	0.0802275	1.38246	0.107033	1.30176	0.0537095	1.0696	0.0132724	1.12797	0.0279887	1.23003	0.0247615	1.05924	0.0235897	1.32302	0.0529756	1.03849	0.0865992	1.07122	0.0702202	1.06097	0.0425911	0.785288	0.0770707	1.02308	0.0752202
142131_at	1	0.800151	0.0801725	0.997247	0.0340658	1.18957	0.0317966	0.922081	0.0175735	0.671661	0.0132106	1.62177	0.0398657	0.738698	0.0175234	0.508744	0.0252976	0.458444	0.0133022	0.339887	0.0249416	0.383868	0.0121176	0.910117	0.0484667	1.17636	0.0890589
142132_at	1	0.59236	0.00801987	1.24904	0.0764825	1.70996	0.117796	1.20972	0.0196369	1.0747	0.0340852	1.90166	0.0880923	0.90089	0.0157803	0.939246	0.0252335	0.328847	0.01779	0.33623	0.0212	0.243608	0.017946	0.35019	0.0222327	0.725043	0.0288698
142133_at	1	1.42342	0.0574467	1.50658	0.0713135	1.37773	0.052634	1.22747	0.0182453	1.14433	0.0207716	1.45122	0.0402463	0.951117	0.0111154	0.797541	0.0250433	0.863276	0.0219529	0.829051	0.0342164	0.94951	0.050966	1.08725	0.0464927	1.14957	0.0527184
142134_at	1	0.80889	0.0338839	0.967541	0.0289648	1.08256	0.067485	0.892288	0.0118888	1.00098	0.0230981	0.96487	0.0403205	1.12404	0.0193775	1.04358	0.0305025	1.01155	0.0253654	0.804251	0.0593876	0.931801	0.0669308	0.970392	0.0237808	1.16742	0.0469173
142135_at	1	0.781471	0.126763	0.844623	0.0419009	0.692426	0.0374781	1.07908	0.026771	0.848055	0.0227926	0.906409	0.0362512	0.769282	0.0189573	1.55789	0.218588	1.12691	0.0251454	1.62131	0.129222	1.39926	0.0938879	0.798722	0.109893	0.895782	0.0775608
142136_at		1.14763	0.0642658	1.03211	0.0554048	1.15313	0.091243	1.02748	0.006302	1.52319	0.0713426	0.781861	0.022257	1.47666	0.0701335	1.08155	0.0933555	1.1195	0.0887021	1.08942	0.0638265	1.00176	0.0533433	1.03525	0.0524321	0.934751	0.0554449
142137_at		0.841925	0.0402515	0.805245	0.0385541	0.739928	0.0406812	0.984582	0.0169335	0.882076	0.0315109	0.859293	0.0270309	0.863365	0.0234677	0.944698	0.0512971	1.02506	0.0565662	1.08473	0.0545499	1.11509	0.0524381	1.09029	0.0675164	1.03524	0.0393425
142138_at		0.765184	0.0551119	0.882935	0.0337905	0.99021	0.0186769	1.05026	0.0139112	1.0423	0.0215895	1.03459	0.0165162	0.960297	0.0167736	1.74153	0.0842533	1.31206	0.0462777	1.33382	0.06132	1.16093	0.0240061	0.760941	0.0458752	0.885803	0.0459694
142139_at	1	1.21825	0.182374	0.92979	0.0262063	1.25083	0.037757	1.32184	0.0223008	1.25971	0.0277948	1.33152	0.0269	0.942535	0.0191403	0.569612	0.0311464	0.789639	0.018911	0.55045	0.0625733	0.588471	0.0195043	1.40192	0.0686925	1.19365	0.146684
142140_at	1	1.28541	0.203146	1.18725	0.0518981	1.19413	0.0686337	1.05461	0.0240562	0.927356	0.0299171	1.32889	0.055624	0.902019	0.0144271	0.771429	0.00916753	1.23399	0.0384814	0.853513	0.119685	1.25256	0.0862201	1.59973	0.0607616	1.63289	0.175471
142141_at	1	1.83853	0.169532	1.14025	0.0731483	1.35332	0.063674	1.07898	0.0140368	1.55034	0.050009	0.999022	0.0250658	1.3556	0.0300646	0.805083	0.0316265	1.25008	0.0913167	1.10456	0.0896123	1.03043	0.0434727	1.55285	0.12966	0.973931	0.0749221
142142_at	1	2.36981	0.459729	1.25651	0.0788543	1.63789	0.0993061	1.429	0.0229656	1.50499	0.0288037	1.46717	0.0688975	1.12561	0.0254183	0.892162	0.0133686	1.423	0.0620372	1.32427	0.217053	1.105	0.0796285	1.59568	0.0871843	1.03641	0.181475
142143_at	1	0.880699	0.10498	1.17196	0.0847323	1.13285	0.0569571	1.09168	0.0138537	1.30049	0.0476516	0.983675	0.0232707	1.15322	0.0323319	1.48577	0.144022	0.985381	0.0621141	1.12373	0.0820956	1.0064	0.0589578	0.686978	0.0719501	0.924446	0.0718592
142144_at		1.13828	0.0905351	0.804703	0.0375915	0.925336	0.024957	1.18497	0.0331916	1.40481	0.0476573	0.805018	0.0155619	1.15335	0.0220949	0.993618	0.0593023	1.32578	0.041763	1.20772	0.0598577	1.15088	0.0514271	1.35451	0.0858254	0.967761	0.0565113
142145_at		1.22042	0.10319	1.14582	0.0445304	1.02387	0.0307594	1.08251	0.0180737	1.02444	0.0220009	1.09646	0.0210091	0.935955	0.0169866	0.887022	0.07273	1.04627	0.0350224	1.02923	0.0345567	1.1689	0.0422285	1.21623	0.103132	1.14207	0.045352
142146_at	1	0.95517	0.0704238	0.945005	0.0646004	1.54429	0.106577	0.655532	0.0111451	0.98396	0.0232667	1.0617	0.0511629	1.46494	0.0404031	0.844201	0.0288731	0.896416	0.0404077	0.541095	0.0494322	0.562889	0.0517	1.06208	0.0493181	1.07298	0.0952729
142147_at	1	1.08782	0.166409	0.967388	0.0284029	2.54158	0.313802	0.52479	0.0226541	0.963989	0.0344844	1.4088	0.130025	1.83916	0.0607849	0.216005	0.00587727	0.151864	0.00352085	0.106992	0.0206859	0.0668586	0.00975914	0.704156	0.0191972	0.736009	0.117509
142148_at	1	1.16985	0.254601	1.37562	0.0624774	1.23981	0.138605	1.06807	0.0320934	1.12482	0.0652605	1.13677	0.083372	1.09851	0.039824	0.870887	0.0528255	0.748809	0.0431032	0.883534	0.174734	0.886115	0.0831037	0.862818	0.0472155	1.29256	0.228511
142149_at	1	0.541805	0.0750857	0.707916	0.0260897	0.760606	0.0595178	1.16752	0.0155323	0.917321	0.0156523	0.974993	0.0523552	0.782791	0.0156928	2.38023	0.213304	1.63412	0.0645073	1.70986	0.195796	1.57857	0.12227	0.712549	0.068147	0.971402	0.0737535
142150_at	1	0.559952	0.134563	0.693815	0.0235672	0.914098	0.0807263	0.941828	0.0100021	0.89768	0.0140279	1.00661	0.0627848	0.911432	0.0136572	3.1513	0.692593	1.66913	0.0458663	1.54811	0.161628	1.33169	0.106613	0.698144	0.155684	0.895054	0.0667511
142151_at		1.05408	0.0392842	0.951911	0.0740242	0.998173	0.0298492	0.969479	0.0162786	1.06616	0.018362	0.915969	0.0222142	1.09313	0.0153906	0.905025	0.0338683	1.23924	0.0923855	0.956083	0.029439	1.14429	0.0593576	1.37836	0.139053	1.19729	0.0511164
142152_at	1	0.537111	0.0649033	0.712765	0.0193853	0.46792	0.0389439	0.613706	0.0113291	0.454302	0.00611722	0.637348	0.0392471	0.741557	0.019214	0.427423	0.0196404	0.326966	0.00759363	0.513364	0.0629484	0.524456	0.0442447	0.771796	0.0369877	1.09067	0.101143
142153_at	1	0.932615	0.0508023	0.880789	0.0736461	0.55712	0.0530608	0.902601	0.0138377	0.638082	0.0212742	0.796501	0.0481611	0.704618	0.0268492	0.557634	0.0383032	0.524907	0.0440413	0.976669	0.0818838	0.83514	0.0675451	0.947169	0.089631	0.862313	0.0348968
142154_at	1	0.663241	0.0447377	1.56124	0.0834077	1.37824	0.140755	0.831403	0.0124301	0.56942	0.0185273	2.04801	0.133479	0.675133	0.0213432	3.42639	0.235622	0.978708	0.048972	1.76467	0.194924	1.19074	0.134089	0.2884	0.0161324	0.683284	0.0409651
142155_at	1	0.697263	0.0536481	0.960801	0.0516521	0.610125	0.024573	0.515025	0.00800338	0.576553	0.0126293	0.537355	0.0159726	1.14228	0.0277518	0.478371	0.027061	0.368993	0.0181702	0.544759	0.0307898	0.576711	0.0245225	0.780377	0.0570048	1.07929	0.0633433
142156_at	1	2.02768	0.243432	1.14739	0.0351061	1.5351	0.0539712	1.04926	0.0306796	1.06816	0.0371996	1.57674	0.035906	0.978698	0.025529	1.20255	0.123535	1.28682	0.0479594	1.52059	0.0907754	0.960798	0.027587	1.1218	0.113348	0.649795	0.0422626
142157_at	1	0.883427	0.105185	0.868544	0.0719169	0.95498	0.0321632	0.757922	0.0145627	0.792268	0.0260655	0.924877	0.0136445	1.03557	0.0266389	0.57794	0.0647457	0.589241	0.0490356	0.506133	0.0231631	0.511999	0.0182736	1.07798	0.155204	1.02671	0.0552036
142158_at	1	1.0757	0.0278359	1.19658	0.0538222	0.996239	0.0305946	0.876054	0.0188958	0.919249	0.0231185	0.998744	0.0221997	0.999957	0.0155137	0.914139	0.0173792	0.889685	0.0136068	0.992859	0.0339665	1.07482	0.0566401	0.973378	0.00791274	1.08616	0.053602
142159_at		1.05315	0.16136	1.39916	0.09951	1.24112	0.0843438	1.22911	0.0184813	1.17536	0.0497673	1.22272	0.0394641	1.01926	0.0408801	1.00898	0.12546	1.20114	0.0966996	0.821118	0.078731	1.33413	0.0752271	1.25728	0.161921	1.75163	0.196908
142160_at	1	0.816523	0.0788897	1.14975	0.104518	0.674873	0.0472466	0.81588	0.0133529	0.603473	0.0157954	0.892907	0.0425123	0.759989	0.0199585	0.595301	0.0412314	0.497863	0.0193139	0.729109	0.0610631	0.868796	0.0910681	0.85157	0.0590571	1.22691	0.130651
142161_s_at	1	1.1749	0.112977	0.961269	0.0350742	1.19882	0.0459189	1.06653	0.015344	1.04682	0.0236747	1.17972	0.027759	1.0191	0.0221622	1.30255	0.0902814	1.13696	0.0375142	1.2606	0.0813229	0.9142	0.0371229	0.889579	0.0595261	0.746107	0.0504925
142162_at	1	1.02703	0.108553	1.0637	0.0380682	1.18927	0.0407758	0.983137	0.0151536	1.02736	0.0295748	1.15479	0.0177836	1.03127	0.0225201	1.80256	0.154791	1.07019	0.0396629	1.51393	0.0891031	0.955559	0.0309769	0.612018	0.0506551	0.647784	0.0412893
142163_s_at	1	1.21447	0.100852	1.10489	0.0203668	1.09588	0.0244506	0.939417	0.0147673	1.01274	0.0197638	1.02606	0.0160184	1.06929	0.0120521	0.799273	0.0123392	0.909647	0.0122126	0.888161	0.0605483	0.919374	0.0231706	1.13829	0.0124659	1.06801	0.0654805
142164_at	1	1.11887	0.0669859	1.01469	0.016154	1.04647	0.0182984	0.956162	0.0281197	1.04173	0.0404459	0.923112	0.0103777	1.13438	0.0110551	0.80891	0.0114884	0.868261	0.015388	0.866095	0.0425752	0.841789	0.0128252	1.07342	0.0191925	0.99116	0.0514303
142165_at	1	0.876655	0.0920702	0.664795	0.0412015	1.09091	0.0810616	0.751564	0.0110529	0.969272	0.0307688	0.907905	0.0482318	1.20821	0.0251647	2.1995	0.143711	0.987973	0.0427707	1.81281	0.184996	0.622033	0.0567573	0.458084	0.0370918	0.357569	0.0325986
142166_at		1.01323	0.106799	0.929033	0.0519552	0.862657	0.0302756	0.960483	0.0232699	0.943789	0.0220011	0.888461	0.0288088	0.984336	0.0333344	0.774878	0.0512106	0.830288	0.0429476	0.898997	0.0656794	0.882842	0.0328481	1.09046	0.0907279	1.01734	0.0708055
142167_at	1	1.59125	0.0911935	1.18633	0.036408	1.41542	0.0279327	1.12166	0.00948135	1.20425	0.0272419	1.35907	0.0208488	1.04275	0.0100796	0.846104	0.0169405	1.1104	0.0243383	0.952363	0.0448542	0.930214	0.0280122	1.31451	0.0419577	0.992347	0.0510671
142168_at		0.894312	0.0291635	0.938175	0.028331	1.05062	0.0355569	1.02306	0.00949998	1.05679	0.0252507	1.01253	0.00985645	1.03861	0.0244897	1.26439	0.0623166	1.15195	0.0514222	1.07309	0.0183729	1.02188	0.0103889	0.914361	0.0428853	0.95389	0.0145579
142169_at	1	0.638985	0.11063	0.936743	0.0527131	0.956998	0.0360726	1.07515	0.0120057	1.1488	0.0234378	0.85195	0.0236455	1.12635	0.0166518	7.66038	0.475121	0.337835	0.0131846	5.07219	0.67141	0.330034	0.0173814	0.044922	0.00346145	0.075611	0.0111625
142170_at	1	1.20368	0.271926	1.37219	0.0645805	1.21896	0.0679099	1.27166	0.0241834	0.562465	0.0176056	2.56977	0.110009	0.47853	0.0124497	1.26268	0.0234035	1.10347	0.0342153	1.27344	0.237766	1.2613	0.0786198	0.87404	0.0309069	1.35882	0.282119
142171_at	1	0.899591	0.145443	1.06066	0.032658	1.2426	0.0764563	1.04942	0.0146596	1.28121	0.0560643	0.984988	0.0287053	1.26836	0.0501598	1.46351	0.09838	1.25859	0.0735062	1.06785	0.141171	1.0781	0.041192	0.861223	0.0333415	1.15777	0.1521
142172_at	1	0.724277	0.0283436	1.15888	0.0541368	1.22183	0.0255695	1.14746	0.0131488	1.09665	0.0253757	1.26264	0.0125144	0.969202	0.0166092	5.46034	0.153126	1.19495	0.0306295	3.2354	0.0972501	1.13136	0.0499697	0.218953	0.00473193	0.352359	0.0191899
142173_s_at	1	0.858343	0.0444492	1.30672	0.0431193	1.0316	0.050718	0.875453	0.00724832	0.774558	0.0275034	1.13178	0.0262377	0.912332	0.0242245	0.948964	0.055266	0.720201	0.0299122	0.791068	0.0340482	0.916945	0.0375935	0.763412	0.0317052	1.16763	0.0475537
142174_at	1	1.34021	0.228164	0.983732	0.0319936	1.52092	0.040898	1.07273	0.024355	1.63625	0.0601922	0.951349	0.0129	1.60067	0.0277827	1.22625	0.0575191	1.41133	0.0502767	1.07486	0.141622	0.908527	0.0185316	1.15916	0.0599679	0.997661	0.150847
142175_at	1	0.902067	0.0100859	1.00289	0.0353804	0.784929	0.0317689	0.948845	0.0165572	0.740544	0.0221615	0.965899	0.0231781	0.818112	0.0257152	0.781707	0.0349143	0.785307	0.0343509	0.901088	0.019049	1.00097	0.0302972	1.00463	0.0328185	1.1115	0.0276068
142176_at	1	1.08272	0.0901211	1.41591	0.0922981	0.724792	0.0596234	0.879787	0.0324367	0.58283	0.0315681	1.06074	0.0571975	0.684694	0.0154161	0.389628	0.0268511	0.582503	0.0200382	0.604914	0.0608915	1.19962	0.131046	1.52087	0.0958252	2.0158	0.153804
142177_at		1.04353	0.102126	1.07862	0.0250062	0.915977	0.014665	1.03598	0.0130905	1.09671	0.0130762	0.848723	0.0151029	1.08396	0.0192947	0.993398	0.0748208	1.10288	0.0183449	1.10198	0.0566291	1.29857	0.0299248	1.14147	0.0864713	1.20021	0.0595763
142178_at		0.905668	0.0716138	0.955742	0.051596	0.836229	0.0478057	1.0418	0.0100148	0.830914	0.0268406	1.06314	0.0306398	0.788758	0.02531	1.02348	0.0643028	1.01987	0.0606492	1.1153	0.0762134	1.16181	0.0564404	1.00158	0.0612431	1.07063	0.0721685
142179_s_at	1	1.12988	0.0890612	1.21653	0.0183329	1.32262	0.0392914	1.07733	0.0147207	1.40096	0.024123	1.05267	0.0222227	1.2583	0.0150404	1.43267	0.0237529	1.20509	0.0153386	1.23057	0.083019	1.11457	0.0331931	0.841492	0.0102037	0.938194	0.0669246
142180_at	1	0.888693	0.0329612	1.23857	0.0336892	1.05593	0.0350672	0.991041	0.00972589	0.723569	0.0184207	1.49129	0.0300629	0.708325	0.00882681	1.68907	0.0432353	0.895342	0.0206901	1.42922	0.0555752	1.05475	0.0372899	0.530612	0.0130093	0.742461	0.0262536
142181_at		1.22902	0.0823648	0.831584	0.0407045	1.01958	0.025421	1.1016	0.00957595	1.04972	0.0126293	1.07643	0.0198391	0.948806	0.0118067	0.981595	0.0375256	1.26283	0.0421595	1.18026	0.058636	1.02552	0.0434871	1.29473	0.069355	0.882089	0.0491553
142182_s_at	1	4.2982	1.08287	1.96814	0.0549838	1.52526	0.087445	1.08466	0.0195395	1.31448	0.050857	1.23612	0.0482014	1.23719	0.0227885	0.43849	0.0146306	1.8621	0.0526448	1.26102	0.261196	2.44968	0.136519	4.258	0.14967	3.76992	1.1786
142183_at		0.710744	0.0624592	0.960379	0.0341037	1.05541	0.045014	1.01357	0.00434381	1.28729	0.037747	0.803158	0.0103491	1.31469	0.0358389	1.68869	0.149303	1.20939	0.0614937	1.10963	0.046708	1.09435	0.0272419	0.735741	0.0617684	0.997157	0.0399058
142184_at		1.04151	0.0887938	0.800586	0.0468205	0.934901	0.015324	1.14922	0.0188777	1.23239	0.0280829	0.839317	0.00851359	1.11543	0.015265	0.886672	0.0429689	1.21826	0.0625937	0.978324	0.0563322	1.02208	0.0266165	1.38773	0.106398	1.07203	0.0659865
142185_at		1.05806	0.0699814	1.03508	0.0711368	1.05977	0.0435944	1.05866	0.013294	1.27256	0.0406082	0.835845	0.0118959	1.2697	0.0350116	1.01291	0.0763367	1.10036	0.0770242	0.996395	0.0297319	1.04556	0.0338771	1.10473	0.104146	1.05505	0.0411007
142186_at	1	2.09796	0.163882	2.77856	0.129425	1.13261	0.0826528	1.00396	0.0091004	1.10972	0.0345884	1.05037	0.0488406	1.07966	0.0236676	0.57632	0.0214546	0.478424	0.0245176	1.11105	0.107955	1.20327	0.0902812	0.830172	0.0440356	1.11325	0.0628842
142187_at		0.858524	0.0547769	0.864666	0.0503504	0.843977	0.0331238	0.919233	0.0162038	0.879996	0.0174725	0.917509	0.0276735	0.925486	0.0214223	1.38838	0.0628704	1.11775	0.0527391	1.41591	0.0766211	1.13936	0.0603829	0.810833	0.0535955	0.815467	0.046266
142188_at	1	0.613268	0.0605996	0.795554	0.0335961	0.569659	0.0278056	0.624863	0.0146942	0.546717	0.0213718	0.647297	0.0124853	0.883695	0.0310803	0.461977	0.0344153	0.30123	0.0149889	0.493082	0.034847	0.420393	0.0173521	0.659255	0.0350057	0.881695	0.062846
142189_at	1	4.53172	0.675499	3.74458	0.255849	2.69654	0.075498	1.56638	0.0353321	1.22909	0.0297596	3.57239	0.0828382	0.757922	0.0134227	0.319971	0.00728643	0.396346	0.0139018	0.539812	0.0648805	0.5488	0.0363412	1.24028	0.0549591	1.13163	0.145091
142190_at	1	1.30274	0.121986	0.83376	0.0471193	0.946508	0.0654574	0.635461	0.0187804	1.09833	0.0540611	0.571363	0.0174854	1.66631	0.0745347	0.824278	0.0806508	0.721301	0.0514435	1.12459	0.0751692	0.634091	0.0346269	0.892009	0.0704968	0.577707	0.0392037
142191_at	1	0.899869	0.0900647	0.861331	0.0728126	0.703218	0.0149019	0.775929	0.0126051	0.700113	0.0115799	0.747213	0.0189929	0.948976	0.0220788	0.565946	0.0280791	0.536438	0.0347909	0.717839	0.051335	0.635795	0.0328798	0.958818	0.0905097	0.916569	0.0717326
142192_at	1	1.13771	0.0872328	1.00618	0.0496161	0.959571	0.0485876	1.17043	0.0213412	1.12609	0.048858	0.992076	0.0126895	0.969163	0.0346545	2.9958	0.289044	0.892955	0.0652654	3.46121	0.0753582	0.917919	0.0135366	0.306138	0.0304851	0.266009	0.0059712
142193_at		0.972922	0.103452	1.36786	0.0838912	1.18679	0.075335	1.00824	0.0139032	1.2178	0.0423312	0.983152	0.0298803	1.20895	0.0407876	1.16562	0.142968	1.39993	0.0952821	0.915295	0.040716	1.60362	0.0852099	1.27273	0.157179	1.75234	0.0518592
142194_at	1	1.29552	0.10488	0.968905	0.0536325	1.06952	0.034522	0.755992	0.0110785	0.689497	0.0184322	1.20849	0.00970922	0.885683	0.020121	0.589566	0.0400739	0.66312	0.0300771	0.703678	0.0332486	0.595544	0.0258886	1.14186	0.0782662	0.860608	0.0534072
142195_at		1.0946	0.0746824	0.984936	0.0409054	0.827808	0.0288574	0.874168	0.00849017	0.862531	0.0207774	0.919257	0.0244356	0.902529	0.010259	0.738095	0.0311063	0.711295	0.0281956	0.976194	0.0522427	0.842908	0.0276991	0.97224	0.0635859	0.875912	0.0371303
142196_at	1	2.03507	0.189443	1.07723	0.0691564	1.60194	0.0684561	0.977678	0.0121537	1.41945	0.0282943	1.10056	0.0287502	1.457	0.0248706	0.733147	0.0360698	0.854062	0.0449024	0.934492	0.0721269	0.570716	0.0336878	1.17442	0.0851385	0.630187	0.0462699
142197_at		1.0251	0.0554473	0.986631	0.049939	1.03131	0.0250177	1.14698	0.01707	1.19855	0.0303886	0.934656	0.0169667	1.10639	0.0180395	1.31574	0.0391402	1.22832	0.057798	1.30804	0.0560403	1.15928	0.0328746	0.93618	0.0575783	0.897346	0.0408506
142198_at	1	0.840891	0.0512582	1.26584	0.0635634	1.09648	0.03912	0.907642	0.0139512	0.690575	0.015196	1.44671	0.0347451	0.759402	0.012104	1.4898	0.0376406	0.789325	0.0335785	1.1511	0.0664429	0.908159	0.0426861	0.530233	0.0268544	0.802088	0.0440463
142199_at	1	1.52866	0.223564	1.21812	0.051393	1.22458	0.0649518	1.02918	0.0163036	2.05337	0.0783114	0.57152	0.015485	2.14739	0.0623823	0.950927	0.0998908	0.922578	0.0509293	1.14794	0.108889	0.916112	0.0363653	1.01333	0.106505	0.860122	0.0904176
142200_at	1	0.622158	0.138689	1.38741	0.131982	1.00818	0.229171	1.46351	0.16181	0.632141	0.0949714	2.08725	0.35113	0.514349	0.0348652	0.686609	0.0845285	2.39407	0.0939396	0.820676	0.303441	6.81662	2.30168	3.75174	0.470409	9.53574	1.3965
142201_at	1	1.0451	0.25438	1.79562	0.128482	2.04645	0.106464	0.658245	0.0142999	1.41022	0.0496981	1.04465	0.0430561	1.9754	0.0470529	0.19726	0.00697189	0.718074	0.0223386	0.102478	0.020503	0.640193	0.0551393	3.65932	0.178983	11.617	3.68026
142202_at	1	0.598124	0.121615	1.62611	0.12721	1.48518	0.0805031	0.962613	0.0239417	1.02089	0.0487345	1.53413	0.0455954	0.977022	0.0389071	0.367641	0.0236951	0.589527	0.038401	0.148486	0.0240807	0.639727	0.0459078	1.60932	0.102282	6.08964	1.48329
142203_at	1	1.16126	0.0755227	1.25436	0.0709419	1.31177	0.0474312	1.17482	0.0231975	1.4398	0.039193	1.06719	0.021699	1.23017	0.0211518	1.17499	0.0630615	1.22754	0.0767253	1.03637	0.0488729	1.15148	0.0367691	1.05543	0.0912069	1.12246	0.0412171
142204_at		1.2903	0.118576	1.04459	0.0516123	1.01857	0.0410876	1.11077	0.0230099	1.08151	0.0243806	1.03771	0.0318278	0.987578	0.0231451	0.982284	0.0336465	1.13032	0.04831	1.25334	0.0988548	1.15667	0.0529386	1.15351	0.060212	0.958674	0.0702559
142205_at	1	1.11208	0.062069	0.910964	0.0237932	1.05658	0.0427008	0.977161	0.00993167	1.27231	0.0358558	0.80474	0.0190784	1.31474	0.0251285	0.893956	0.0571253	1.14002	0.0297273	0.933542	0.0283639	0.989974	0.0386807	1.29533	0.0735069	1.06053	0.0263656
142206_s_at	1	3.00131	0.993036	1.09221	0.0563409	1.4254	0.0389045	1.57654	0.0323273	1.47645	0.0503571	1.56815	0.0414291	0.915927	0.0215096	0.723844	0.0294374	1.41513	0.0435588	1.52066	0.396529	1.08284	0.0542919	1.96747	0.0963874	1.40151	0.395131
142207_at	1	0.933988	0.0434567	0.933771	0.0409026	0.964497	0.0336517	1.0592	0.0166795	1.02118	0.0285163	1.04263	0.0219875	0.927191	0.0185009	1.19037	0.0481165	1.20674	0.0519229	1.15423	0.0445225	1.1616	0.0387777	1.01751	0.0538911	1.01378	0.0387327
142208_at	1	0.303465	0.0644373	0.860588	0.0464261	0.471828	0.0276463	0.547657	0.0111236	0.359795	0.0107011	0.738579	0.0291819	0.642918	0.018247	0.309653	0.0173714	0.0787559	0.00416728	0.201286	0.0346435	0.144204	0.0082157	0.256412	0.0173622	1.02817	0.24382
142209_at	1	0.577913	0.0893917	0.863007	0.0789807	0.515957	0.0310199	0.709383	0.0248873	0.553724	0.0228947	0.644239	0.0262463	0.810686	0.0311715	0.426749	0.0434509	0.245707	0.0207452	0.4664	0.0501997	0.397383	0.0235301	0.599184	0.0781393	0.940497	0.120104
142210_at		0.959473	0.0634057	0.761615	0.0386794	0.842755	0.041456	0.991992	0.0127947	1.10084	0.0371304	0.800244	0.0180467	1.05681	0.0341049	1.04892	0.0622831	1.28028	0.070451	1.19648	0.0655316	1.15209	0.0529401	1.22493	0.0640328	0.982674	0.0637241
142211_at	1	1.35548	0.138438	0.934964	0.0545267	1.06425	0.0162674	0.961289	0.0159573	1.11247	0.0222971	0.949721	0.00890687	1.12133	0.0111964	0.889863	0.0849973	1.22558	0.0770144	1.08381	0.0346075	1.04776	0.0194501	1.44146	0.17819	0.973772	0.0328517
142212_at	1	1.57835	0.175038	1.09968	0.0629114	1.01538	0.0783844	1.23943	0.0261242	0.655758	0.0137467	1.88824	0.104764	0.541912	0.0137864	0.603805	0.0213639	1.08363	0.0362966	0.981019	0.11514	1.22311	0.114386	1.80056	0.0775038	1.3403	0.153781
142213_at	1	0.918003	0.0316061	1.4262	0.0999976	1.30343	0.0738936	0.878535	0.0133981	1.01564	0.0282947	1.14505	0.0375448	1.14018	0.0284754	1.56782	0.068511	0.891572	0.0477092	1.12068	0.0552808	0.977511	0.0696162	0.569045	0.0307229	0.877085	0.0554868
142214_at		0.883902	0.039638	0.899135	0.013473	0.924797	0.042339	0.864007	0.0175481	1.01604	0.0188016	0.798217	0.030248	1.16811	0.026644	0.92522	0.0141192	0.909847	0.0129205	0.899718	0.0542213	0.899621	0.0452074	0.983584	0.012864	1.00921	0.0353795
142215_at		0.976837	0.156922	1.01336	0.0605061	0.936225	0.032158	1.11568	0.026919	1.08634	0.0227663	0.956222	0.0318663	0.991592	0.0306568	1.17754	0.163076	1.08637	0.0668572	1.12127	0.0784336	1.15353	0.0432132	1.0185	0.16141	1.05997	0.0667101
142216_at		0.935037	0.103692	0.908514	0.0601337	0.906724	0.0487965	1.19455	0.0214282	1.10444	0.037555	1.00388	0.0298299	0.904396	0.0226518	1.10728	0.0863195	1.40131	0.0719435	1.1346	0.0949317	1.40858	0.0989116	1.2925	0.104583	1.28731	0.107972
142217_at		1.05022	0.084553	1.07085	0.0248967	1.02629	0.0552762	1.21185	0.0381644	1.26365	0.0507987	0.953791	0.0305959	1.08186	0.0337667	1.23735	0.0615418	1.09628	0.0456916	1.28107	0.0964764	1.15553	0.0505849	0.886757	0.0225395	0.933715	0.0651263
142218_at		0.951014	0.111939	0.880475	0.0529557	0.825419	0.0236014	1.07161	0.0212262	1.03446	0.023674	0.858405	0.0170493	0.964957	0.0194092	0.749037	0.0680578	0.813758	0.0468659	0.832914	0.0537675	0.852001	0.0325373	1.12934	0.125981	1.05207	0.0690056
142219_at	1	2.58592	0.22919	1.24681	0.0953246	1.31208	0.140528	1.22358	0.024538	1.75664	0.076618	0.915698	0.0691893	1.44509	0.0388002	1.04041	0.0546817	1.08322	0.0494634	2.27389	0.327368	1.13798	0.166087	1.05055	0.0678639	0.516988	0.0482584
142220_at	1	1.1451	0.0788665	0.534665	0.0174042	0.772239	0.0252784	0.303935	0.00505673	0.814575	0.0158688	0.281396	0.00705456	2.75662	0.0553634	0.785364	0.0238188	1.55772	0.0551334	1.16956	0.0696795	1.07682	0.0314283	1.98767	0.087468	0.942747	0.053337
142221_at	1	1.58948	0.0757782	1.09102	0.0336679	1.27052	0.0461398	1.15969	0.0137067	1.25775	0.0201092	1.15032	0.0299926	1.10736	0.0173809	1.02005	0.0506203	1.34725	0.0382054	1.27469	0.0471139	1.1624	0.0467573	1.33517	0.074942	0.912437	0.0181083
142222_at	1	1.29403	0.214381	0.845222	0.0454838	0.983427	0.0270387	1.06454	0.010846	0.916304	0.0171653	1.17783	0.019618	0.836873	0.0156382	0.876828	0.0579485	0.885539	0.0375139	1.13566	0.138996	0.755378	0.034131	1.02861	0.078411	0.752971	0.0992372
142223_at	1	1.29265	0.0790571	1.1899	0.0317468	1.30272	0.123131	0.946618	0.0331462	1.7286	0.100496	0.707545	0.0423472	1.86139	0.0810026	0.887573	0.0592663	1.23761	0.0622978	0.924935	0.0852803	1.18956	0.0999366	1.39732	0.0294654	1.30659	0.0662627
142224_at	1	0.925677	0.11397	1.05691	0.0476587	1.11925	0.0487192	1.10638	0.00816476	1.31445	0.0351352	0.922844	0.0211496	1.21482	0.028682	1.30503	0.0522089	1.16021	0.044237	1.08732	0.11142	1.09977	0.0555604	0.889132	0.0245943	1.09869	0.122885
142225_at		0.97689	0.0547551	1.03172	0.0601464	1.13644	0.0455802	1.22024	0.0214238	1.4407	0.0501181	0.903042	0.017932	1.26408	0.0377126	1.14305	0.0713414	1.12194	0.0577039	0.976051	0.032702	1.00976	0.0478462	0.990496	0.0624111	1.04129	0.0546823
142226_at	1	1.75908	0.137213	2.11143	0.0778416	1.30397	0.0704135	1.2946	0.0205441	1.09944	0.0234939	1.62712	0.0662883	0.806522	0.0174433	0.871351	0.0194383	0.689153	0.0201355	1.20066	0.0971926	1.13458	0.0664795	0.791601	0.027666	0.970505	0.0581267
142227_at	1	0.784228	0.0599356	1.4874	0.0441068	0.687181	0.0465995	0.876923	0.0214431	0.692038	0.018105	0.86476	0.0421752	0.799613	0.0183285	0.679748	0.0537788	0.619254	0.0186074	0.780148	0.051811	1.38128	0.0941714	0.937536	0.0758329	1.77207	0.0374564
142228_at		1.10816	0.0732701	0.790038	0.0242512	1.02145	0.0202428	1.0636	0.0227045	1.18157	0.0310544	0.954115	0.0176507	1.07388	0.0154273	1.05773	0.0246489	1.25778	0.0396997	1.14795	0.0604546	0.968361	0.0193148	1.19189	0.0530372	0.858796	0.0392421
142229_at	1	0.720212	0.0214231	1.05125	0.067565	0.975741	0.0454144	0.983846	0.0115407	0.991304	0.0324798	0.969992	0.0106701	1.00715	0.0325045	1.82554	0.116731	0.980283	0.0660163	1.34332	0.0173244	1.03812	0.0480974	0.539078	0.0369083	0.773211	0.0355329
142230_at	1	1.00377	0.0122412	0.992631	0.0222873	0.950098	0.0673028	1.09117	0.0224927	0.941155	0.0272548	1.05744	0.0529759	0.902759	0.0183986	0.913117	0.0216287	1.3742	0.031958	1.00747	0.0790583	1.49716	0.1198	1.50584	0.0349429	1.4863	0.0245358
142231_at	1	0.923211	0.110238	0.935563	0.0855321	0.838405	0.0453056	1.0589	0.00762792	0.952339	0.0233294	0.960737	0.0293689	0.873783	0.0211193	1.10478	0.121026	1.24671	0.115014	1.17031	0.0740332	1.33599	0.0831302	1.18909	0.178744	1.16388	0.0800698
142232_at	1	1.44818	0.127919	1.6103	0.1103	1.4789	0.0858638	0.975664	0.02714	0.789859	0.0356578	1.67338	0.0698399	0.890467	0.0241364	0.898474	0.0590334	0.786627	0.0472179	0.886912	0.0700689	0.854575	0.0564284	0.89042	0.0807148	0.987347	0.0644244
142233_at	1	1.06358	0.0659186	3.59746	0.175601	1.93572	0.121275	1.13267	0.00946912	1.24666	0.0182444	1.70376	0.0728051	1.13708	0.0123074	1.66421	0.100724	1.02629	0.0150007	0.930392	0.06623	1.97339	0.167476	0.62742	0.0372897	2.12529	0.107552
142234_at	1	1.55719	0.194133	2.00722	0.0436329	1.68814	0.0639058	1.23381	0.0157909	1.47942	0.0393679	1.41373	0.0211991	1.19735	0.0332329	0.853882	0.0387863	1.03073	0.0382066	0.788561	0.0783536	1.22616	0.0284924	1.2072	0.0155063	1.71596	0.20831
142235_at	1	1.3739	0.308329	1.60914	0.095065	1.30782	0.127034	1.15435	0.0304581	1.14885	0.0656169	1.20437	0.0772525	1.09532	0.0399667	0.958275	0.116081	1.20259	0.0560307	1.00761	0.179375	1.56808	0.162818	1.33284	0.148223	1.81554	0.241025
142236_at		0.965086	0.0919165	0.764799	0.0571126	0.874512	0.0530462	1.05748	0.00976129	0.918791	0.0191319	1.00508	0.038894	0.871665	0.0183326	1.13516	0.0564392	1.43916	0.0965461	1.27276	0.110647	1.25272	0.0905886	1.27631	0.109841	1.0274	0.0944317
142237_at	1	1.57803	0.256233	1.79216	0.0809456	1.75893	0.139881	1.12642	0.0141493	1.30082	0.0282488	1.53323	0.0837682	1.14904	0.0154081	0.944678	0.0279281	0.789593	0.0216198	0.89599	0.142837	0.848951	0.0839852	0.838258	0.032302	1.11659	0.176418
142238_at	1	1.29198	0.188508	1.60545	0.0413925	1.5885	0.0819608	1.16605	0.0234521	1.32858	0.0517293	1.30298	0.052425	1.22845	0.0285207	1.01276	0.0185802	0.994218	0.0261971	0.841409	0.1079	1.02226	0.0557528	0.981941	0.0290289	1.33318	0.130019
142239_at	1	1.70762	0.196087	1.26389	0.0724055	1.57145	0.1041	0.989831	0.0150629	1.35249	0.0543926	1.18344	0.0481409	1.33215	0.0372214	1.06915	0.0815954	0.888667	0.045836	1.16939	0.11201	0.724864	0.0516598	0.847319	0.0661993	0.64918	0.056249
142240_at		1.20924	0.170382	1.09866	0.0474128	0.953923	0.0368848	1.06915	0.0126059	1.06161	0.013965	0.927931	0.0272772	1.03127	0.0150501	0.869568	0.0377194	0.942653	0.0247361	1.10616	0.12618	1.09403	0.0596616	1.09382	0.0579047	1.10041	0.140107
142241_at	1	1.27604	0.0453097	1.55282	0.0858812	1.27359	0.0604633	0.871079	0.0172748	0.887326	0.0276161	1.34573	0.0432495	0.949459	0.0192114	0.905031	0.0397209	0.705232	0.0366868	0.91525	0.0415319	0.858185	0.0472212	0.783787	0.0539524	0.938107	0.0307639
142242_at		1.13983	0.0207923	1.1501	0.0761669	1.19426	0.0745301	0.911283	0.0144553	0.959216	0.0200118	1.16262	0.0503057	1.03274	0.0252139	1.13078	0.0334263	1.09576	0.0539285	1.1058	0.059728	1.0639	0.0748584	0.969095	0.0532436	0.963628	0.0470991
142243_at	1	0.657955	0.0163808	0.490559	0.0256897	0.7295	0.0475471	0.674542	0.00609902	0.664519	0.0185253	0.752641	0.029755	0.970238	0.0226578	1.1578	0.0486589	1.42515	0.0596207	1.06814	0.0574899	0.974967	0.0658167	1.23165	0.0438317	0.914974	0.0432532
142244_at	1	1.15865	0.102192	1.15538	0.0859644	0.944741	0.0360594	1.21606	0.0121703	1.02705	0.0297269	1.19739	0.0204758	0.78995	0.0182523	1.16517	0.0709865	1.00094	0.0470271	1.41935	0.0899635	1.21711	0.0845762	0.868233	0.0554093	0.881647	0.077944
142245_at	1	0.867244	0.0792396	0.944747	0.0472346	1.16174	0.0491241	1.08501	0.0140339	1.24092	0.036436	1.007	0.0194472	1.15695	0.0327975	2.55478	0.185115	1.39732	0.0590714	1.8848	0.115263	1.1364	0.0570046	0.555444	0.0340828	0.618366	0.0442046
142246_at		1.10318	0.0589759	0.965786	0.046908	1.12914	0.0498768	1.05422	0.0122419	1.15006	0.0390714	1.01546	0.0142416	1.11561	0.0371911	1.05591	0.0640688	1.15719	0.0722197	1.02879	0.0390064	0.973163	0.00754732	1.09911	0.0667342	0.957275	0.0382421
142247_r_at	1	1.1116	0.0982411	0.861254	0.0617207	1.17521	0.0483043	1.36322	0.066637	1.05763	0.0631086	1.43474	0.0228968	0.820251	0.0217434	0.777426	0.0714149	0.791487	0.055069	0.714485	0.0260937	0.563841	0.0196051	1.05103	0.115256	0.795226	0.0336778
142248_at	1	1.08961	0.172321	1.05588	0.0371008	1.19826	0.0625313	0.939883	0.0149981	1.22908	0.0438986	0.918001	0.0323145	1.30962	0.0272329	1.02326	0.0667163	1.03597	0.0356702	0.929773	0.115277	0.923289	0.0464432	1.02981	0.0684984	1.1368	0.161145
142249_at		1.16309	0.117617	1.01182	0.0506681	1.07951	0.0344101	1.10521	0.015616	1.22663	0.0323315	0.95148	0.0128373	1.13751	0.0279307	0.856771	0.082502	1.22889	0.0576316	0.888065	0.0354123	1.14025	0.0386374	1.49165	0.147188	1.30003	0.0671808
142250_at	1	1.0334	0.281737	0.884612	0.0339979	0.837643	0.0479981	1.02254	0.0151204	1.05179	0.0165931	0.824172	0.0347965	1.02296	0.0235911	1.70489	0.0558977	0.962592	0.0301203	2.15446	0.486761	1.03861	0.0698029	0.566258	0.0230741	0.677074	0.122773
142251_at	1	1.61758	0.320123	1.27869	0.068804	1.33059	0.0748458	0.896949	0.0231457	0.898588	0.0265691	1.31367	0.0648117	1.03077	0.034794	1.10489	0.034091	0.996387	0.0547138	1.36976	0.225978	0.959604	0.0549944	0.904774	0.0652239	0.822281	0.100799
142252_at	1	1.05209	0.148184	0.851146	0.0548039	0.850906	0.0476273	0.957565	0.0292361	0.90781	0.0296183	0.866711	0.0347829	0.984776	0.0148441	0.575655	0.00954217	0.75652	0.0466421	0.727402	0.0893433	0.752598	0.0442398	1.31483	0.101838	1.1425	0.129623
142253_at	1	1.48361	0.203743	0.596324	0.037559	1.37973	0.11786	0.708276	0.0125985	1.20374	0.0395297	0.859146	0.0527484	1.61766	0.0375023	0.573594	0.0580838	1.09401	0.0365532	0.629008	0.0795165	0.503625	0.0584685	2.00685	0.214859	0.837141	0.0786979
142254_at	1	1.04831	0.112462	1.20052	0.103486	0.955584	0.0467167	0.945007	0.0104047	0.924975	0.0288281	0.996259	0.0215994	0.960662	0.0277457	0.699689	0.0388986	0.88766	0.0685522	0.770135	0.0670855	1.08641	0.0720904	1.27224	0.110329	1.50287	0.169124
142255_at		0.871414	0.0227308	0.762605	0.0316643	1.0113	0.03467	1.02176	0.0185476	0.975691	0.0243305	1.01144	0.0259	1.00451	0.0211998	1.57186	0.0448688	1.50683	0.0542337	1.36172	0.0451844	1.13568	0.0469991	0.959498	0.038574	0.836026	0.0291269
142256_at		1.02374	0.0572958	0.913742	0.0696549	0.94188	0.0431123	1.11244	0.00682149	1.033	0.026353	0.980186	0.0236714	0.961481	0.020802	1.08737	0.0564071	1.31524	0.0806893	1.18509	0.0559407	1.26091	0.0844928	1.21693	0.092317	1.07442	0.0737525
142257_at	1	0.975269	0.0672155	0.863622	0.0288021	1.13052	0.0585181	0.991475	0.0097233	0.953422	0.0124852	1.18942	0.0425555	0.950875	0.00522309	1.32987	0.0281731	1.01815	0.0179439	1.17263	0.0913604	0.794816	0.051169	0.767246	0.023127	0.693643	0.043226
142258_at	1	1.23232	0.0661765	1.23376	0.0897224	1.55012	0.0710047	1.22793	0.0236758	1.55448	0.0505888	1.18975	0.0377025	1.3134	0.0400758	0.433214	0.0192874	1.15462	0.0647297	0.346983	0.0184473	0.910308	0.0571865	2.67147	0.168211	2.65715	0.174644
142259_at	1	0.651672	0.0638777	0.808191	0.0725397	0.607783	0.0435909	0.877011	0.016992	0.742911	0.033643	0.738136	0.0211555	0.82475	0.0347459	1.32202	0.100739	0.935986	0.0825814	1.43354	0.123335	1.21336	0.0791867	0.708375	0.0578995	0.896383	0.0949049
142260_at	1	0.88808	0.100067	0.872555	0.0555854	0.579223	0.0164833	0.752154	0.00813292	0.473499	0.0104729	0.911628	0.0154059	0.63707	0.0129021	0.400092	0.0304405	0.373692	0.0141645	0.599716	0.0426086	0.560135	0.0327652	0.95744	0.0762737	0.966896	0.0811944
142261_at		1.1036	0.128907	0.925382	0.0391951	1.07874	0.0649286	1.03888	0.0213313	1.40041	0.0511141	0.776786	0.0280042	1.40172	0.0544282	1.01922	0.116517	1.19348	0.0582067	1.00431	0.0622878	1.03329	0.0553851	1.23179	0.127203	1.04709	0.0613673
142262_at	1	1.37588	0.163257	1.40865	0.100693	1.51475	0.0803703	1.01906	0.0140428	0.788603	0.0159221	1.96704	0.0712861	0.772138	0.0139759	0.755428	0.0695709	0.987585	0.0419616	0.672397	0.0534212	0.926867	0.0742397	1.3611	0.138267	1.41665	0.118378
142263_at	1	0.896533	0.108404	0.933843	0.0381887	0.990106	0.072536	1.0961	0.0160494	0.864723	0.0266528	1.24848	0.0644703	0.795975	0.0137483	1.11298	0.111043	1.69114	0.0264614	0.998245	0.0880499	1.65917	0.132447	1.59653	0.15777	1.70206	0.115284
142264_at		1.0565	0.0645359	0.708818	0.0340858	0.869174	0.0312411	0.884803	0.00722309	0.859432	0.0200536	0.912576	0.0147575	0.953178	0.0199166	0.958416	0.0619772	1.43234	0.0431913	1.15282	0.0372059	1.17177	0.0611837	1.51599	0.0825844	1.02074	0.0534615
142265_at		0.955931	0.0704109	0.885722	0.0313126	0.953542	0.0321626	1.07517	0.0179663	1.07034	0.0201547	0.939874	0.0228818	1.01785	0.0184074	1.08469	0.0758909	0.975119	0.0276242	1.07069	0.0412941	0.908089	0.0358198	0.919526	0.0672604	0.85232	0.0307428
142266_at	1	0.820217	0.0586667	1.0104	0.0434919	0.644473	0.0233645	0.724566	0.015159	0.538734	0.0118463	0.843371	0.0268936	0.771053	0.0198525	0.314947	0.0132259	0.279711	0.00891164	0.401548	0.0235439	0.439474	0.0201001	0.894207	0.0455256	1.11733	0.0691809
142267_at		0.855478	0.0657502	0.686597	0.0378775	1.0531	0.0893608	1.0944	0.0274553	1.1964	0.046385	0.90477	0.0542331	1.16953	0.0224764	1.26218	0.0987554	1.65111	0.0773337	1.04896	0.0809876	1.11749	0.0953407	1.34725	0.128494	1.06585	0.0396207
142268_at	1	1.05317	0.116501	0.740761	0.0701612	0.560107	0.0533991	0.926724	0.0308586	0.477703	0.0270444	1.07633	0.0550665	0.528324	0.0309429	0.497331	0.0522845	0.576107	0.0559051	0.949222	0.0917435	0.756642	0.0656517	1.17405	0.113067	0.844221	0.0949491
142269_at	1	0.613706	0.0300255	0.467015	0.0182444	0.684331	0.0258994	0.81795	0.0102209	0.511463	0.0130137	1.09362	0.0285345	0.627046	0.00965454	1.19241	0.0514055	1.23823	0.0340214	1.07224	0.0467654	0.850164	0.0413731	1.04612	0.0501448	0.796565	0.032073
142270_at	1	0.558191	0.0455842	0.829723	0.023065	0.538204	0.0278018	0.586092	0.0119357	0.434348	0.0148471	0.711097	0.0221006	0.76652	0.0324171	0.32778	0.0246814	0.235826	0.0120279	0.337637	0.019433	0.363808	0.010765	0.727022	0.0376525	1.10545	0.0694107
142271_at	1	0.686055	0.095333	0.417513	0.022013	0.869182	0.0697788	0.734228	0.0223057	1.05856	0.0450066	0.595765	0.0322447	1.46368	0.0321126	1.16727	0.0722073	0.479457	0.0138558	0.960911	0.132051	0.243215	0.0252629	0.416636	0.0234799	0.271574	0.0269234
142272_at		0.97336	0.0437657	0.94006	0.0349458	0.9325	0.0302247	1.01481	0.00883011	1.02347	0.0185685	0.892327	0.0169925	1.04624	0.0171498	1.08076	0.0288146	1.00532	0.0310617	1.13349	0.0487813	1.01434	0.0393067	0.930365	0.0276927	0.90447	0.0435472
142273_at	1	0.963412	0.0917359	0.926633	0.0497314	0.727162	0.0441092	0.784958	0.0170477	0.7349	0.0250743	0.791501	0.0283081	0.926052	0.0345705	0.491621	0.0303568	0.495063	0.0284992	0.658823	0.0562638	0.633624	0.038079	1.0113	0.0570187	0.997772	0.0742222
142274_at	1	0.755126	0.089925	1.26705	0.111227	0.572243	0.0303296	0.803129	0.0154848	0.754089	0.0286729	0.573274	0.01525	1.00415	0.0364042	0.312066	0.0387802	0.193915	0.0140973	0.389606	0.0180567	0.420737	0.0298255	0.661144	0.0874244	1.09179	0.0819559
142275_at		0.904347	0.00922562	1.10945	0.0664257	1.05287	0.0256892	1.07303	0.015408	1.33838	0.0230585	0.817232	0.0166683	1.29316	0.0225732	1.40384	0.0254594	1.20178	0.0322315	1.2097	0.026533	1.26522	0.074644	0.856062	0.0245287	1.04643	0.058441
142276_at	1	0.952875	0.11995	1.08708	0.12419	0.939741	0.0329618	0.975021	0.021842	1.0351	0.0343956	0.905291	0.0114182	1.03964	0.0254604	1.53882	0.135498	1.13597	0.0479262	1.5155	0.118775	1.30827	0.145899	0.760902	0.0641171	0.915031	0.134024
142277_at	1	1.12217	0.179395	0.90082	0.0687806	1.16819	0.149933	1.03236	0.0256973	0.80829	0.0529631	1.3315	0.110994	0.880705	0.0301665	0.923254	0.0644179	2.34498	0.148371	0.975688	0.160723	1.97453	0.243198	2.56071	0.177184	2.24284	0.268621
142278_at	1	1.07737	0.0507525	0.849429	0.0580131	0.834332	0.0437883	0.826591	0.0141479	0.71991	0.0192658	0.925989	0.0367474	0.907468	0.0215851	0.618296	0.0155598	0.795676	0.0340377	0.813365	0.0493286	0.816409	0.0616508	1.28737	0.0636013	1.01424	0.0688956
142279_at	1	1.03678	0.214765	0.996364	0.031322	1.14989	0.0326744	1.10009	0.015549	1.31174	0.0346531	0.934206	0.0196416	1.23739	0.0292801	3.54421	0.253626	0.989533	0.0253459	3.13471	0.485689	0.858513	0.0292156	0.285346	0.0192909	0.322226	0.0411107
142280_at	1	1.11856	0.142806	1.246	0.0359104	1.33139	0.116727	0.996992	0.00610942	1.02398	0.0318497	1.27916	0.0715854	1.0414	0.0238779	1.04811	0.0497699	1.37589	0.0472397	0.921014	0.114399	1.34923	0.103998	1.31651	0.0368505	1.61897	0.200453
142281_at		1.01857	0.0578812	0.826922	0.0320362	0.919169	0.0279858	0.959093	0.0150636	1.01622	0.034754	0.926618	0.0231351	0.995704	0.0159727	0.960322	0.0103951	1.29281	0.030725	1.07181	0.0583583	1.16691	0.0517436	1.34624	0.0378607	1.1061	0.0602503
142282_at	1	0.400247	0.0399507	0.583242	0.0245525	0.786487	0.116199	0.776321	0.0149144	0.678516	0.0189985	0.899302	0.0926314	0.880261	0.0192231	4.78422	0.228586	1.89753	0.0805248	2.78238	0.37702	1.60418	0.184515	0.400607	0.027174	0.60364	0.0494497
142283_at	1	1.0576	0.154397	1.29545	0.135174	1.11668	0.0599398	1.07319	0.0293194	1.15136	0.0508808	1.11128	0.0349527	1.01004	0.0314734	1.6862	0.189924	1.09348	0.0747783	1.53123	0.135814	1.24517	0.110768	0.683765	0.0858336	0.866671	0.110291
142284_at	1	0.847179	0.0378482	0.948385	0.041524	0.967922	0.023021	1.07423	0.0256795	1.02293	0.0277521	0.990913	0.0258028	0.985274	0.0243451	1.64104	0.061386	1.15965	0.0535662	1.43265	0.0433998	1.12325	0.0279653	0.711014	0.0476051	0.786936	0.0196817
142285_at	1	0.887691	0.0441691	0.905142	0.0378332	1.1316	0.0398366	0.885551	0.01177	0.92724	0.0253632	1.08216	0.0189162	1.04669	0.0206339	1.59079	0.0853805	1.23468	0.0501208	1.24216	0.0384402	0.983971	0.0345739	0.782942	0.044596	0.794957	0.0271102
142286_at		1.11127	0.0587095	0.857429	0.0219439	0.903619	0.0326043	1.0725	0.0113182	0.962792	0.0217162	0.999453	0.0186287	0.906824	0.0225431	1.03647	0.0486959	1.17103	0.0458665	1.27391	0.0521507	1.10931	0.0239928	1.13375	0.0457999	0.880724	0.0354853
142287_at	1	0.548283	0.0540922	1.0247	0.0522066	0.452411	0.0849283	0.511139	0.0148973	0.33308	0.0211736	0.642104	0.0848254	0.716083	0.0250725	0.235648	0.0101294	0.126751	0.00629798	0.366589	0.0652796	0.365055	0.0591812	0.540206	0.0334068	1.04686	0.0928898
142288_at	1	0.86951	0.0234105	0.91257	0.0221157	0.884334	0.0320782	0.921934	0.0247639	1.03251	0.0332903	0.786	0.0213749	1.13043	0.023628	0.983488	0.0240969	0.920618	0.0192319	0.974229	0.0361377	0.95663	0.0363669	0.936393	0.0143164	0.985243	0.029725
142289_i_at		0.963768	0.107592	0.882794	0.0762186	1.1634	0.117831	1.27044	0.0389521	1.48444	0.114167	0.889808	0.0291099	1.31223	0.084481	1.25584	0.192254	1.52922	0.182365	1.00445	0.0580969	1.12069	0.0567696	1.27839	0.175162	1.13197	0.0603974
142290_r_at		0.839409	0.129099	0.892303	0.0847287	1.15627	0.115522	1.17361	0.0252783	1.4331	0.0887872	0.917573	0.0366536	1.26806	0.0781597	1.7371	0.314942	1.703	0.224172	1.16071	0.0835314	1.24969	0.0753882	1.08927	0.208501	1.09509	0.057238
142291_at	1	1.08394	0.179049	1.53144	0.0822774	0.874881	0.0705319	0.882188	0.0244912	0.784397	0.0250615	1.05543	0.0610127	0.834059	0.0177993	0.476598	0.0216625	0.56336	0.0324877	0.615885	0.0931647	1.01394	0.0820364	1.19275	0.0989747	1.84256	0.200382
142292_at		1.18347	0.118164	0.962322	0.0472767	0.837285	0.0247326	1.07364	0.0113574	1.04256	0.0244451	0.888101	0.0154578	0.946162	0.0217824	0.916945	0.0534379	1.0204	0.0424917	1.28309	0.0900723	1.16529	0.0475199	1.12593	0.0717148	0.948998	0.0831556
142293_at	1	0.779402	0.0651852	0.971717	0.0366406	1.00916	0.0441234	1.07867	0.0118737	1.11512	0.0372805	0.90884	0.0202449	1.11121	0.0245333	1.55478	0.0698684	1.11751	0.041834	1.20732	0.0862431	1.08084	0.0486953	0.720579	0.0253065	0.929423	0.0736159
142294_at		1.09034	0.0991568	1.04908	0.0861573	1.12238	0.0609863	1.23177	0.0301031	0.933106	0.0280469	1.50719	0.054466	0.749618	0.0219816	0.929068	0.051644	1.75508	0.161507	0.909958	0.071814	1.58193	0.0902368	1.90294	0.220075	1.79472	0.127005
142295_at	1	1.74777	0.0775236	2.39899	0.103267	1.41094	0.0693575	1.6337	0.0355327	1.29153	0.0486098	1.81292	0.0714697	0.783846	0.0162499	0.704482	0.0247209	0.655688	0.0097872	0.884108	0.0470138	1.13443	0.0718867	0.936493	0.0372905	1.28771	0.058477
142296_at	1	0.553539	0.0210636	1.25164	0.0640269	1.10011	0.0330495	0.967876	0.0140835	0.877861	0.0235539	1.25674	0.026597	0.881062	0.0240258	3.09047	0.150944	1.16595	0.0353363	1.54773	0.0275697	1.32638	0.0676277	0.379357	0.0136244	0.858489	0.0448132
142297_at		0.994236	0.0236649	0.906624	0.0766181	1.12468	0.0551236	0.991067	0.0117296	0.979826	0.0278245	1.12735	0.0260176	0.999402	0.0283248	1.07908	0.0534426	1.32852	0.0965932	0.960648	0.0339627	1.0492	0.0729977	1.23166	0.0961723	1.09494	0.070979
142298_at	1	0.818552	0.0706465	0.529174	0.0392616	0.691984	0.0472654	0.771024	0.0280729	0.494687	0.026648	1.10826	0.0531742	0.626188	0.0096224	0.625295	0.0200279	1.26472	0.0746547	0.768569	0.0779537	0.98367	0.0909146	2.03086	0.159808	1.32873	0.116694
142299_at		1.11633	0.116084	0.964131	0.0466707	0.997531	0.0279355	0.835726	0.0140789	0.935838	0.0261343	0.88336	0.0207875	1.13556	0.0246528	0.717911	0.0399706	0.924251	0.0253794	0.795863	0.059147	0.893426	0.0432806	1.30461	0.0759641	1.16826	0.0961787
142300_at	1	1.26112	0.250377	3.01413	0.0927725	1.85017	0.0956029	1.75539	0.0421964	1.89129	0.0506807	1.84902	0.0752366	1.00821	0.0224579	1.96336	0.0338362	1.18854	0.0214858	1.36283	0.224257	1.96949	0.105109	0.605629	0.0121553	2.01128	0.457904
142301_s_at	1	0.711244	0.16874	0.881727	0.0330689	0.910269	0.101443	1.0002	0.0230399	0.506157	0.0169025	1.74907	0.136703	0.523498	0.0111344	2.58302	0.153742	1.59018	0.0383886	2.21643	0.500307	1.71375	0.214198	0.625792	0.039082	1.21153	0.315912
142302_at	1	1.09643	0.185972	1.03738	0.0289618	0.911916	0.0421459	1.11119	0.0247108	1.03383	0.0185817	1.00675	0.0396635	0.914361	0.0217634	1.12041	0.0730317	1.29316	0.0307061	1.3425	0.178325	1.49127	0.0760315	1.17915	0.0845402	1.29659	0.194172
142303_at	1	0.627104	0.0835659	0.768603	0.0210285	0.874724	0.0918691	0.979578	0.0246753	0.784179	0.026363	1.14634	0.086419	0.77149	0.0224334	0.415556	0.00983788	1.50638	0.0316567	0.332328	0.0560049	1.47548	0.190331	3.62696	0.0692201	4.82138	0.477406
142304_at		1.05817	0.0460841	0.832178	0.0249736	0.891761	0.0586145	1.04679	0.0211648	1.16929	0.041168	0.78395	0.0292922	1.14218	0.0380416	0.923665	0.0500264	1.11655	0.0479761	1.11733	0.0665198	1.06208	0.0604639	1.20885	0.00640747	0.960288	0.0455697
142305_at	1	0.715692	0.0992871	0.89302	0.0341221	0.88792	0.0504958	1.0229	0.00761985	0.881755	0.031049	1.00113	0.0374643	0.887707	0.0132768	1.65414	0.0535984	1.73479	0.071259	1.35978	0.164096	1.76398	0.0905349	1.05121	0.0534313	1.4215	0.146816
142306_at	1	1.0173	0.124035	0.926968	0.050823	0.965817	0.0569966	0.951356	0.0183447	0.947291	0.0407105	1.01473	0.021313	0.955393	0.0387348	1.32873	0.153247	1.37222	0.0954898	1.34677	0.0900784	1.30144	0.0480467	1.0777	0.115016	0.99409	0.062479
142307_at		0.93332	0.0383691	1.18431	0.0479367	1.06029	0.0374816	1.09408	0.0109822	1.22964	0.0336289	0.900264	0.0134342	1.1799	0.0284132	1.13284	0.0636799	1.19266	0.0407924	0.991482	0.0185678	1.33304	0.0553793	1.06101	0.0452475	1.34543	0.0529225
142308_at		1.06933	0.109215	0.823791	0.0474481	0.929681	0.0168591	1.0363	0.0203053	1.0706	0.0327154	0.938846	0.00676106	0.990875	0.0132418	1.08993	0.0509711	1.3182	0.0426215	1.24326	0.091696	1.16149	0.0593593	1.21982	0.0657179	0.970952	0.080087
142309_at	1	0.859677	0.193275	0.910899	0.0766716	1.02157	0.0723369	1.34173	0.0607535	0.991962	0.0699864	1.29688	0.0216017	0.7893	0.037996	1.68856	0.230541	2.07597	0.195813	1.34817	0.208918	1.79964	0.110287	1.29945	0.172682	1.59755	0.243616
142310_at	1	1.57812	0.147276	0.957721	0.0552223	1.26236	0.065824	0.916958	0.0239687	1.02952	0.0355004	1.14657	0.0374257	1.10203	0.0197786	1.47116	0.0597	1.27627	0.0418924	1.86745	0.163231	0.982667	0.0722268	0.87076	0.0344512	0.549038	0.050424
142311_at	1	0.722873	0.0737037	1.00155	0.0513664	0.665636	0.0249725	0.730628	0.00712331	0.653245	0.0137983	0.720226	0.0159249	0.925941	0.0183736	0.506756	0.0356579	0.37908	0.018855	0.543085	0.0378594	0.566191	0.0243689	0.763237	0.0639904	1.0731	0.0696026
142312_at		0.945348	0.0540205	0.764894	0.0365681	0.798641	0.0341345	1.0378	0.0216717	1.06154	0.0354569	0.78703	0.0222629	1.0244	0.0351319	1.01201	0.0649445	1.49986	0.0669519	1.19079	0.0428663	1.43416	0.064845	1.49716	0.0837438	1.21227	0.0592212
142313_at		1.12587	0.0975244	0.962638	0.050502	0.83955	0.0141183	0.954573	0.012628	0.989896	0.020738	0.826868	0.0159606	1.02012	0.0180469	1.00724	0.0438205	1.07082	0.0432289	1.34107	0.0823959	1.21572	0.0489152	1.07251	0.0697962	0.936871	0.0729319
142314_at	1	1.13362	0.0454589	1.82494	0.0700015	0.997596	0.0488153	1.29252	0.0209546	1.21842	0.0197816	1.03533	0.0400075	0.969729	0.0193089	0.871804	0.026036	0.479978	0.0105468	1.00467	0.051883	0.890882	0.0502994	0.552414	0.0193471	0.89071	0.035993
142315_at		0.905063	0.104417	1.0888	0.0646798	0.996376	0.0322002	1.19211	0.0187806	1.18759	0.0301905	0.946515	0.020479	1.05514	0.0182215	1.2828	0.0732629	1.18256	0.0571833	1.15626	0.0991301	1.27724	0.0556895	0.934424	0.0717675	1.15683	0.0898709
142316_at		0.931041	0.104793	0.882994	0.0811165	0.8898	0.0537316	0.95963	0.0206742	1.04287	0.0423474	0.912051	0.0299781	0.976014	0.0253417	1.21069	0.093942	1.30074	0.120719	1.26394	0.10929	1.24804	0.088198	1.09502	0.136037	1.03534	0.100462
142317_at		0.789363	0.0597397	0.961097	0.0500636	0.645125	0.0400639	0.738519	0.0123164	0.417234	0.0149464	1.17543	0.037165	0.549232	0.016349	0.421542	0.0245912	0.354731	0.0167204	0.522891	0.0381403	0.535267	0.0351305	0.843755	0.0294266	1.05109	0.078861
142318_at	1	1.57824	0.270385	0.792907	0.0199777	1.17475	0.111673	0.730583	0.00985442	0.746048	0.0139285	1.15559	0.0758143	1.01771	0.00923503	0.824992	0.0175998	0.843115	0.0128001	1.20923	0.218597	0.621141	0.0715309	1.024	0.0272648	0.593346	0.077869
142319_at	1	1.09238	0.0403002	0.984709	0.0186278	1.13781	0.025766	1.10806	0.0116145	1.25608	0.0204584	0.975026	0.0154636	1.16889	0.015924	1.04861	0.0228183	1.20144	0.0244821	1.00846	0.0328674	1.04062	0.0223605	1.14682	0.0272455	1.03766	0.0292584
142320_at	1	2.18	0.359569	0.963704	0.0767538	1.44627	0.0527988	0.92772	0.0184848	1.50165	0.0442797	0.896043	0.0202608	1.62326	0.0454908	0.873177	0.0352509	0.886394	0.0560775	1.3194	0.173762	0.577332	0.0330008	1.01566	0.0714343	0.490572	0.0579522
142321_at	1	0.291163	0.0452236	0.884595	0.0383387	0.522763	0.0407957	0.556124	0.0137246	0.374604	0.0106061	0.764401	0.0430007	0.689738	0.0184606	0.216166	0.0157851	0.0621535	0.00225467	0.123286	0.0167616	0.109461	0.00917079	0.294258	0.0227277	1.00967	0.1438
142322_at		0.907162	0.0215063	1.14541	0.0300306	0.964028	0.0643668	1.05511	0.00970582	1.08527	0.0465572	0.922727	0.019204	1.0471	0.0459261	1.05536	0.0828123	0.979626	0.063445	0.997981	0.0313073	1.16638	0.036051	0.928664	0.0249121	1.17154	0.0279675
142323_at	1	0.167007	0.0335679	0.860862	0.0363807	0.407351	0.026229	0.83166	0.0219008	0.578067	0.0271564	0.57405	0.0269054	0.713143	0.013265	0.224434	0.00558655	0.0216608	0.000828048	0.0945918	0.0160982	0.0466644	0.00290223	0.0967208	0.00491381	0.692005	0.158909
142324_at	1	1.27484	0.220814	0.902668	0.0218419	0.898332	0.0339174	1.08367	0.00836773	0.635275	0.0133673	1.61616	0.0406633	0.556619	0.00790513	0.918625	0.0754471	1.7199	0.0410798	1.2752	0.160517	1.74141	0.0703574	1.9334	0.159957	1.56902	0.219071
142325_at	1	1.3234	0.178892	1.27598	0.109918	1.51845	0.105623	1.18286	0.0252191	1.46252	0.071279	1.32383	0.0494855	1.15237	0.0433859	1.4039	0.201531	1.35763	0.122572	1.1464	0.0708381	1.11657	0.0815535	1.05326	0.170016	0.983223	0.0611506
142326_at	1	0.921328	0.0692601	0.925867	0.0302868	0.685782	0.0493724	0.678951	0.00887949	0.633488	0.021318	0.756276	0.0308619	0.909671	0.0305944	0.459576	0.027966	0.367981	0.0192771	0.633497	0.0536577	0.507931	0.0327804	0.802668	0.0327213	0.825753	0.054765
142327_at	1	0.524523	0.0670889	0.743308	0.0354866	0.51463	0.056967	0.486101	0.00860391	0.403761	0.0145087	0.64231	0.0454378	0.806137	0.0305315	0.383262	0.026748	0.214097	0.0143384	0.416494	0.0549623	0.326022	0.0284037	0.561799	0.037885	0.863659	0.104737
142328_at	1	0.861815	0.0538218	0.809221	0.0520165	0.912155	0.0227941	0.97153	0.0354694	1.06984	0.0414426	0.818265	0.013886	1.1158	0.0121012	1.28398	0.037381	1.24384	0.0720167	1.21404	0.061103	1.08068	0.0439425	0.971795	0.0739314	0.905832	0.0535163
142329_at	1	0.798856	0.0731642	0.89244	0.0586919	0.970882	0.0481949	0.977998	0.0182089	1.02712	0.0334389	0.904943	0.0254636	1.07582	0.0282311	1.93837	0.0995229	1.4106	0.079178	1.60674	0.127648	1.28856	0.0756226	0.730899	0.0470048	0.838069	0.0756304
142330_at	1	0.95011	0.110037	0.719048	0.029976	1.127	0.0516575	1.14754	0.0233942	1.17672	0.0368817	1.07931	0.0325904	1.04738	0.0218742	1.49094	0.149749	1.6046	0.0675915	1.21458	0.0785445	1.02718	0.0486502	1.12823	0.119963	0.862579	0.0473255
142331_i_at	1	0.78892	0.151425	0.666029	0.0359686	0.601538	0.0251585	0.529854	0.0169274	0.54247	0.0277518	0.616917	0.0151988	0.984333	0.0359208	0.335469	0.0441223	0.354843	0.0239788	0.408448	0.0468255	0.384593	0.00758879	1.1404	0.159091	1.08831	0.161955
142332_f_at	1	0.92919	0.0731403	0.808478	0.0200948	0.761852	0.0262637	0.667639	0.0188743	0.729052	0.0183598	0.724989	0.0261738	1.069	0.0381062	0.61933	0.0223713	0.680046	0.0173714	0.75762	0.0494261	0.724777	0.024687	1.10053	0.0280368	0.982602	0.0587853
142333_at	1	1.00452	0.112059	1.03328	0.0882842	1.1479	0.075379	0.883089	0.0140066	1.02589	0.0411511	1.04216	0.0390286	1.10589	0.0365227	1.19382	0.127034	1.02122	0.0771868	1.02218	0.0736941	0.906166	0.0647449	0.892343	0.108013	0.905195	0.0649647
142334_at	1	1.10115	0.132821	0.899249	0.0616437	0.621398	0.0279495	0.816701	0.02315	0.819014	0.0292355	0.638753	0.0168647	0.974225	0.0200012	0.4821	0.0188271	0.602298	0.0386568	0.861942	0.0875961	0.858817	0.047813	1.25163	0.0952079	1.06052	0.0965653
142335_at	1	0.934328	0.0941856	1.7108	0.0344837	1.46057	0.0711417	1.50297	0.0128857	1.15972	0.0470199	1.7756	0.0256589	0.823248	0.0260495	1.2211	0.0881678	0.61682	0.0284221	0.775727	0.0573264	0.723953	0.018683	0.510092	0.0233905	0.979643	0.0831994
142336_at	1	0.445212	0.0189946	0.892656	0.0616893	0.436649	0.0546753	0.555752	0.0108771	0.320513	0.0108099	0.716649	0.0607504	0.61003	0.0108138	0.323293	0.0134106	0.186396	0.0130195	0.364259	0.0380627	0.409447	0.0437393	0.579143	0.0514068	1.12937	0.0457187
142337_at	1	0.783693	0.0324882	0.875199	0.0737813	1.14018	0.0749478	0.995892	0.00706684	1.15288	0.0487479	0.973989	0.0181011	1.17176	0.0496535	1.90641	0.15306	1.62093	0.163683	1.31305	0.0474026	1.19354	0.0594441	0.852467	0.0879808	0.914203	0.0467111
142338_at	1	0.9532	0.123649	1.34053	0.0248821	1.05621	0.0715636	1.00195	0.0185153	0.956482	0.0293038	1.09526	0.050413	0.96641	0.016522	1.82957	0.179302	1.01208	0.0207968	1.63114	0.154859	1.32811	0.0887642	0.579311	0.0553987	0.845731	0.0598802
142339_at		0.885066	0.0465169	0.715335	0.0604237	1.04691	0.0525661	1.06521	0.0235011	0.913568	0.0340468	1.18102	0.0309443	0.890602	0.028844	1.1571	0.0627294	1.68001	0.0867968	0.983174	0.0473512	1.1467	0.0960152	1.45427	0.0644488	1.18156	0.105561
142340_at	1	1.2651	0.139219	1.08358	0.0325926	1.21582	0.0332022	1.03323	0.0300469	1.02496	0.0385586	1.22254	0.0228911	0.997522	0.0188595	0.989158	0.0321558	1.35975	0.0410269	1.02989	0.0900466	1.20996	0.0315184	1.37775	0.0496233	1.24846	0.111934
142341_at	1	1.06935	0.0326588	1.12887	0.0565477	1.263	0.0852726	1.12386	0.0192641	1.19128	0.0419731	1.17995	0.0477965	1.07259	0.0290767	1.12959	0.0566529	1.10847	0.05511	0.982036	0.0636414	1.00937	0.0719188	0.98338	0.0468847	1.03041	0.039622
142342_at	1	1.04668	0.0943612	0.978702	0.0268035	1.67976	0.0648973	0.992301	0.018818	1.07167	0.0281857	1.61807	0.0388935	1.04197	0.024663	2.16755	0.0816536	1.2687	0.0491131	1.3575	0.103114	0.739577	0.0219808	0.586125	0.0229106	0.564751	0.0359575
142343_at	1	1.00545	0.0773362	1.70878	0.121257	1.50626	0.091876	1.03728	0.0124028	1.20864	0.0313773	1.37743	0.0568788	1.09555	0.0177291	2.15053	0.0631814	1.15352	0.072429	1.47275	0.122963	1.30995	0.0973077	0.537296	0.0420172	0.914186	0.0674804
142344_at		0.906575	0.0499051	0.896629	0.0507763	0.974951	0.058553	1.08676	0.00511523	1.08457	0.0216863	0.98082	0.0365238	0.994516	0.0189453	1.26273	0.0744779	1.22864	0.0671536	1.18589	0.0643391	1.13192	0.0622596	0.984485	0.076276	0.957831	0.0295926
142345_at		1.34085	0.10768	0.906111	0.057424	1.19958	0.0993634	1.13846	0.0156751	1.11589	0.0562629	1.16378	0.0394081	1.03445	0.0514912	0.869171	0.0906054	1.27906	0.108587	0.97337	0.064967	0.966353	0.0641691	1.49446	0.123433	1.01094	0.0678349
142346_at		1.39254	0.0726652	0.792066	0.0586286	1.14035	0.0402881	1.1267	0.0262929	1.3654	0.0426129	0.919628	0.0178039	1.2448	0.0321458	0.99146	0.046302	1.47827	0.080231	1.20959	0.048102	1.0123	0.0605887	1.49602	0.0930306	0.846027	0.0582467
142347_at		1.06037	0.0560757	0.868144	0.0492402	1.01036	0.0584332	1.00702	0.00848356	1.23362	0.0388604	0.826363	0.0234016	1.22531	0.0391343	1.01706	0.0613723	1.34125	0.0778667	1.07564	0.055035	1.15177	0.0640457	1.32276	0.0717655	1.08184	0.0597226
142348_at	1	0.837478	0.0548664	0.822852	0.0125924	0.829393	0.0622582	0.928003	0.019593	0.6203	0.0215686	1.18892	0.0556926	0.69788	0.0154156	0.709203	0.0411787	2.31997	0.074775	0.735877	0.0567938	2.38542	0.160633	3.30054	0.142235	3.28558	0.146394
142349_at	1	2.04583	0.155081	1.25514	0.0399404	1.24347	0.0646887	1.26882	0.0293671	1.47704	0.0724673	1.05376	0.0231021	1.18646	0.0449981	0.883587	0.0688333	1.21497	0.0592334	1.4412	0.0719239	1.22947	0.0447144	1.39069	0.0663652	0.867464	0.0476022
142350_at	1	1.93761	0.227947	0.960668	0.0322372	1.4695	0.0461608	1.06243	0.028764	1.32999	0.0439193	1.21118	0.0306239	1.22026	0.0273342	0.916477	0.0274217	1.3656	0.0315769	1.21286	0.116158	0.896192	0.0363053	1.49254	0.0373692	0.798908	0.0865195
142351_at		1.06402	0.0780094	0.945046	0.0337704	0.914276	0.0376473	1.1693	0.0209982	1.24973	0.0323031	0.834223	0.0227365	1.10433	0.0341784	1.03953	0.0521644	1.06047	0.0442289	1.21065	0.0707814	1.0955	0.0374941	1.0251	0.0481203	0.923871	0.0500811
142352_at	1	1.10033	0.0512266	0.836738	0.0271809	0.902759	0.00718797	0.732664	0.0177285	1.34763	0.0611721	0.453031	0.00307611	1.9941	0.0162086	0.865739	0.008029	1.10472	0.024908	1.05529	0.0389814	1.0203	0.0252113	1.27605	0.0344092	0.977997	0.0449446
142353_at	1	1.4751	0.130584	0.88138	0.022038	1.21355	0.0871375	0.755841	0.0261077	1.29044	0.0507813	0.758544	0.0397629	1.61783	0.0513928	0.675567	0.0370486	1.35241	0.042484	0.845004	0.0793739	1.01806	0.0744934	2.02149	0.100334	1.23763	0.0716179
142354_at	1	0.99065	0.19449	0.624074	0.0350182	0.917773	0.0596008	1.49601	0.0294161	1.09381	0.0407702	1.23494	0.053246	0.748871	0.0239815	0.629709	0.0291664	1.45195	0.0697997	0.695939	0.115774	1.0036	0.0734391	2.30894	0.105625	1.8767	0.377029
142355_at		1.0084	0.0677648	0.819638	0.0303065	0.894835	0.0413236	1.06649	0.0131907	1.07805	0.0165993	0.882409	0.0290174	1.01846	0.0211737	1.08882	0.0396684	1.23883	0.0444522	1.24087	0.0818518	1.14321	0.055782	1.14149	0.0515565	0.939222	0.0502558
142356_at	1	1.59918	0.176262	1.14885	0.0758892	1.12569	0.0440049	0.98928	0.0187763	1.09446	0.0304333	1.04832	0.028373	1.07908	0.025668	1.27546	0.0848178	1.23311	0.0539679	1.7941	0.142744	1.25397	0.0777299	0.983841	0.073733	0.733659	0.0720934
142357_at	1	1.34674	0.117636	1.61334	0.0797836	1.74832	0.0837489	1.04484	0.00589049	1.46893	0.0242983	1.25215	0.0383138	1.39684	0.0193295	1.23376	0.03624	1.1137	0.0274464	0.965358	0.0807024	1.04338	0.0704689	0.904023	0.023903	1.12401	0.0967349
142358_at	1	1.41388	0.205055	1.38303	0.0310036	1.47544	0.085736	1.03899	0.0152335	0.922181	0.0256331	1.67424	0.0590367	0.884095	0.0237059	1.05128	0.0553592	0.944672	0.0360531	1.0192	0.122884	0.89782	0.0405215	0.902906	0.0346662	0.991919	0.127416
142359_at	1	0.78511	0.242923	1.58311	0.0462126	1.35083	0.0701324	1.03452	0.0245329	0.641626	0.0168435	2.28572	0.0958862	0.599325	0.0205343	0.131129	0.00643439	1.02956	0.0316167	0.0769134	0.0190661	1.22314	0.0613688	7.88979	0.255598	29.4944	8.07169
142360_at		0.988951	0.0440798	0.951311	0.0433132	0.9724	0.0153997	1.06063	0.0215871	1.0852	0.023806	0.916206	0.0149976	1.06491	0.0167138	0.994174	0.0408151	1.10684	0.0497764	1.00457	0.0208573	1.06879	0.0258476	1.12186	0.0762065	1.06645	0.0291485
142361_at	1	0.77726	0.04495	0.891977	0.049841	0.488599	0.014982	0.670396	0.0158402	0.567828	0.011262	0.59206	0.0192032	0.833632	0.0201484	0.304725	0.0122826	0.23293	0.00721257	0.484502	0.0218762	0.425189	0.0237311	0.770445	0.0426417	0.884966	0.0498796
142362_at		1.07807	0.103452	0.824765	0.0984829	0.972782	0.0534141	1.02988	0.0210559	0.999968	0.0410031	0.999945	0.0248086	0.98075	0.0411799	0.931682	0.0903733	1.52494	0.165881	1.00927	0.0541949	1.2017	0.0817283	1.6781	0.234484	1.21623	0.102577
142363_at	1	0.878869	0.146784	1.39255	0.0930198	1.24253	0.0656144	1.03455	0.0196769	0.378829	0.0166505	3.12854	0.083046	0.399039	0.0136057	1.38771	0.0924142	1.15705	0.0822651	0.981494	0.129469	1.27613	0.0662355	0.839765	0.0676287	1.53539	0.245519
142364_at	1	1.13679	0.0945269	1.89366	0.0905289	1.25046	0.0673661	1.12301	0.00870278	1.15247	0.0333069	1.20592	0.0312727	1.03858	0.0307089	0.958374	0.0502914	0.945098	0.0394227	0.879829	0.0660721	1.44508	0.086229	0.98665	0.0150768	1.70746	0.149301
142365_at	1	0.91775	0.109267	0.622809	0.0337779	0.951344	0.0325105	1.11847	0.00677989	1.14225	0.0273744	0.922858	0.0137862	1.03186	0.0216253	1.33791	0.105263	2.05872	0.062737	1.26302	0.0985092	1.35048	0.0765389	1.57709	0.112136	1.12539	0.11212
142366_at	1	0.89934	0.0340344	0.721825	0.0362497	0.955279	0.0163519	1.04099	0.0259851	1.05797	0.0311551	0.933447	0.00895354	1.02465	0.0141751	1.25254	0.0387895	1.36525	0.0574806	1.17631	0.0285167	1.01976	0.0339477	1.093	0.0596992	0.87081	0.0353204
142367_at	1	2.18961	0.398193	1.32976	0.0824768	1.57521	0.0657558	0.953021	0.00996763	1.29825	0.0283859	1.10312	0.0339146	1.43184	0.0200231	0.91672	0.0412413	1.1594	0.0202124	1.27867	0.185795	0.989712	0.0715327	1.27692	0.0610799	0.984353	0.200884
142368_at	1	0.553237	0.0399569	1.03119	0.0742122	0.57725	0.0332305	0.797219	0.0177748	0.382878	0.0155679	1.18544	0.0472389	0.489035	0.0106582	0.376633	0.0216847	0.276216	0.0153461	0.364109	0.0235818	0.492543	0.0330376	0.742779	0.0609377	1.36966	0.0801009
142369_at		0.976679	0.0472263	0.885252	0.0721602	0.854473	0.0253729	1.12453	0.0210123	0.971313	0.024227	0.980407	0.0232833	0.879465	0.026636	1.0006	0.0490413	1.15134	0.0641495	1.13806	0.0329697	1.17028	0.0742811	1.15715	0.0803149	1.03492	0.0718016
142370_at	1	1.1835	0.108183	0.93911	0.048063	0.964708	0.041696	1.09028	0.0349754	0.962281	0.0357078	1.10642	0.0384208	0.877646	0.0185793	0.842621	0.0596175	1.14798	0.0614195	1.02448	0.0670045	1.11219	0.054794	1.39592	0.134533	1.10676	0.0604905
142371_at	1	0.929035	0.137205	0.858467	0.0633528	0.938792	0.0886054	0.895576	0.035338	0.752694	0.0529139	1.19597	0.0598295	0.788572	0.0367826	0.372231	0.0336568	0.400839	0.0342173	0.381992	0.0532675	0.372508	0.0330342	1.08596	0.089364	1.11893	0.167353
142372_at	1	1.16806	0.0406736	1.1192	0.0469384	1.04961	0.0423588	1.03189	0.0134732	1.14545	0.0204403	0.945362	0.0263902	1.11119	0.0102575	1.01928	0.0264584	1.192	0.039485	1.1451	0.050087	1.2757	0.0590649	1.17271	0.0549483	1.11787	0.0368109
142373_at		0.954455	0.0899403	0.778663	0.038294	0.845045	0.0404302	0.899789	0.0187061	1.13744	0.041071	0.74828	0.0234634	1.13138	0.0198383	1.07459	0.0456351	1.31923	0.0664739	1.22426	0.0993378	1.21224	0.0539572	1.23466	0.0831687	1.03057	0.0754771
142374_at	1	1.83616	0.370552	1.47381	0.0424132	1.58594	0.0531089	1.30834	0.0179941	1.28626	0.0325922	1.65636	0.0360043	0.958618	0.0133634	0.769438	0.043368	0.890993	0.0198146	0.884842	0.138497	0.832357	0.0324145	1.17414	0.0656997	1.14637	0.178951
142375_at	1	0.761526	0.0187411	0.845667	0.0365757	0.623079	0.0227414	0.644303	0.0175035	0.644739	0.0261603	0.596144	0.0177386	1.05201	0.0237979	0.405617	0.0110255	0.300272	0.0121632	0.498996	0.0168673	0.406506	0.0159713	0.741108	0.035761	0.816258	0.0243956
142376_at	1	0.973518	0.0796998	0.817401	0.0360064	0.725379	0.0327421	0.85125	0.00743816	0.886498	0.0244647	0.72654	0.0161746	1.00073	0.0271326	0.795552	0.0518387	0.871302	0.031673	1.06283	0.064283	0.987787	0.0518151	1.10746	0.0532765	0.952872	0.0696899
142377_at	1	1.06865	0.104774	1.15566	0.0464959	1.17795	0.0947112	1.01017	0.0255632	0.928831	0.0348476	1.2588	0.0652834	0.938847	0.0252941	1.265	0.0712127	1.28001	0.0441649	1.18465	0.115799	1.3045	0.099887	1.01882	0.0391632	1.14939	0.0968345
142378_at	1	1.09018	0.061739	0.733304	0.0370979	1.11819	0.0568718	1.03679	0.0143145	1.54278	0.0432578	0.713517	0.0251007	1.57276	0.031473	0.688448	0.0325103	1.64467	0.0786309	0.676715	0.0361833	1.07897	0.0523128	2.40815	0.163923	1.60816	0.0652128
142379_s_at	1	0.885886	0.0547443	1.06065	0.0217169	1.00138	0.0436277	0.983599	0.013877	1.04658	0.0213465	0.949017	0.0254614	1.05617	0.0177414	1.54245	0.0597393	1.18112	0.0274667	1.37419	0.0776924	1.26387	0.0508131	0.768523	0.0219579	0.934672	0.0463343
142380_at	1	0.533697	0.0846975	0.621305	0.0371504	0.568055	0.0204827	0.979887	0.0122046	0.639286	0.0144121	0.894206	0.0212534	0.637832	0.0145796	1.40274	0.0567543	1.54408	0.0925802	1.32123	0.167846	1.65829	0.0602936	1.10443	0.0814602	1.44671	0.202674
142381_at	1	1.10268	0.134241	1.68078	0.0824858	1.15593	0.0111717	1.18079	0.0400654	1.15421	0.0539286	1.09225	0.0225752	1.06541	0.0214569	0.893424	0.0265806	0.841728	0.0294937	0.849128	0.0795254	1.2134	0.0450671	0.945692	0.0481215	1.56149	0.187474
142382_at		1.05024	0.090524	0.760335	0.0283961	1.06337	0.0914136	0.978527	0.0237016	0.91154	0.0569293	1.11807	0.0306406	0.958585	0.0580222	1.19014	0.134054	1.38352	0.121575	1.17072	0.075338	0.987201	0.0340625	1.17251	0.065451	0.866938	0.0545489
142383_at		1.02979	0.106092	1.01299	0.0400408	1.24246	0.148773	1.17798	0.015569	1.10629	0.0376267	1.27572	0.10349	0.977226	0.0228833	0.75387	0.0608683	1.34129	0.0595799	0.70782	0.115693	1.2607	0.192947	1.82734	0.155548	1.82643	0.107608
142384_at		1.00113	0.0844488	1.01876	0.0544326	0.9274	0.0211071	0.948008	0.0082085	0.847414	0.0180822	1.03736	0.0141283	0.894713	0.011046	0.811183	0.0365012	0.874076	0.0312423	0.870504	0.0529698	0.953942	0.0423951	1.08658	0.0630233	1.12346	0.0753293
142385_at	1	1.34665	0.105443	1.33299	0.0458075	1.28946	0.0441433	1.1802	0.0172021	1.37345	0.0267276	1.11132	0.0306059	1.16536	0.0204191	0.956404	0.0336689	0.992632	0.0295562	1.00169	0.0645964	1.02778	0.036971	1.04343	0.0501816	1.05043	0.0575413
142386_at	1	0.631479	0.0869319	1.63387	0.117695	1.43054	0.0531938	1.06623	0.024619	0.775369	0.0287383	1.9861	0.047675	0.72144	0.0117252	0.226536	0.0108302	0.786799	0.0166114	0.0999179	0.0107982	0.904989	0.0703746	3.50312	0.150767	10.1428	1.52363
142387_at		1.24366	0.0903941	0.987569	0.029499	1.02764	0.0838527	1.03814	0.0203617	0.998366	0.029908	1.13697	0.0631247	0.910173	0.0268815	1.0147	0.0411811	1.21884	0.0429703	1.28367	0.120521	1.22238	0.0953616	1.20188	0.0286857	0.980828	0.0675403
142388_at	1	0.937264	0.0842444	0.913347	0.0489335	0.842747	0.0330415	1.03346	0.0252772	1.00928	0.0368057	0.877024	0.0089132	0.962149	0.0267258	1.1514	0.085344	1.2213	0.0773022	1.26131	0.0705508	1.2977	0.0255004	1.07741	0.0911959	1.05775	0.0681133
142389_at		1.12137	0.154265	0.942769	0.0631014	1.15179	0.0352306	1.03527	0.0215101	1.2664	0.030212	0.905469	0.0235419	1.27836	0.0239063	1.32875	0.107279	1.49657	0.0541298	1.26053	0.115583	1.22133	0.0781879	1.16321	0.106193	1.03392	0.112861
142390_at	1	3.32829	0.105395	1.4686	0.0639829	2.49388	0.196933	1.17203	0.0132294	2.01772	0.057922	1.54494	0.0832791	1.62004	0.0344324	1.40487	0.041091	1.39387	0.0359532	1.97126	0.168977	0.862085	0.0796748	0.99247	0.0180062	0.439495	0.0214279
142391_at	1	0.268127	0.0507932	0.778312	0.100899	0.483255	0.0192663	0.51766	0.0114816	0.340522	0.00574173	0.719688	0.0266531	0.679109	0.0180976	0.217605	0.00668997	0.0431756	0.00520137	0.121821	0.0188234	0.0622959	0.00342289	0.199272	0.030929	0.678345	0.144212
142392_at	1	0.316868	0.0767231	0.923699	0.0432786	0.547836	0.021796	0.664834	0.00746434	0.665541	0.0143439	0.522302	0.0136505	1.05234	0.0222792	0.399447	0.0117909	0.0819382	0.00323755	0.232965	0.0454012	0.138139	0.00639528	0.205129	0.00825734	1.06631	0.318056
142393_at	1	1.11919	0.162018	0.951419	0.0861152	1.20671	0.10885	0.929288	0.0375798	0.860247	0.04202	1.33478	0.0830599	0.913284	0.0311563	1.04007	0.0836781	2.03377	0.136888	1.0074	0.143225	1.66268	0.194121	1.99939	0.196704	1.78602	0.20766
142394_at	1	1.05489	0.0747243	0.912574	0.0249331	0.759762	0.037023	1.14071	0.0385044	1.01675	0.0336656	0.84807	0.0324812	0.904494	0.0252842	1.08009	0.0315965	1.20397	0.0346646	1.5204	0.104949	1.46283	0.0665539	1.11501	0.0269028	0.985077	0.0557825
142395_at	1	2.48367	0.436802	1.54774	0.0952134	1.87311	0.0770372	1.37343	0.0121463	1.80842	0.0622875	1.33518	0.0153387	1.40486	0.0404613	1.31079	0.0986518	1.46867	0.076037	1.71262	0.224936	1.20434	0.0641845	1.13808	0.0794013	0.862296	0.160247
142396_at		0.96059	0.0488965	0.898623	0.0680778	1.03963	0.0308287	1.14826	0.0199096	1.04405	0.037059	1.02688	0.018499	1.01366	0.0155197	1.13496	0.0547901	1.4779	0.0901621	1.04402	0.0344275	1.24435	0.0560101	1.31379	0.111518	1.19657	0.0524232
142397_at		1.08646	0.0783608	0.982688	0.0579865	1.0168	0.0511329	1.01804	0.0182312	1.20664	0.0344416	0.832819	0.0257135	1.22799	0.0372058	0.911679	0.0632931	1.09014	0.0433058	0.97067	0.0518437	1.06181	0.0712727	1.21301	0.0710123	1.10774	0.0768324
142398_at	1	0.833919	0.0780613	0.758996	0.0442239	0.984431	0.0364224	1.25967	0.0195824	1.33364	0.0292509	0.958039	0.022241	1.02955	0.0188172	1.32602	0.0772138	1.43414	0.0607388	1.11643	0.0764602	1.10107	0.0578563	1.09601	0.0758702	1.02126	0.0842206
142399_at	1	1.25409	0.179042	1.00169	0.0556441	1.1893	0.0524252	1.1801	0.019545	0.994792	0.0185305	1.36769	0.0435218	0.872652	0.0156328	0.933778	0.0222578	0.810333	0.0378328	0.998387	0.121423	0.681662	0.0374325	0.868811	0.0505378	0.780848	0.11307
142400_at		0.898855	0.0693034	0.853036	0.0393283	0.654434	0.0527116	0.825588	0.0185143	0.605043	0.0294587	0.876584	0.0320091	0.748302	0.0331465	0.61914	0.0608211	0.585934	0.0436573	0.851888	0.0520303	0.76714	0.0369233	0.962658	0.0749987	0.911617	0.0372036
142401_at	1	0.490353	0.0904876	0.510022	0.0381588	0.557074	0.0373396	0.770778	0.0320608	0.440822	0.0202184	0.943902	0.0481369	0.595531	0.014513	1.93106	0.196863	1.45183	0.0711801	1.67564	0.235875	1.3549	0.123359	0.792816	0.0949024	0.948588	0.158089
142402_at	1	0.515137	0.0525746	0.629596	0.01728	1.03102	0.0795206	0.25051	0.00428676	0.381879	0.0131476	0.72546	0.0355861	1.42547	0.0386108	0.238836	0.0137583	0.217173	0.0092548	0.123137	0.0126843	0.137119	0.00961765	0.915628	0.0445144	1.17528	0.104002
142403_at		0.968889	0.0246223	1.15131	0.0350047	1.06269	0.0331046	0.96721	0.0105973	1.07337	0.0221197	1.00643	0.0193805	1.05796	0.0187798	1.22701	0.0328273	1.11035	0.0305322	1.12336	0.0340817	1.20502	0.0407532	0.905102	0.0216579	1.07605	0.0340952
142404_s_at	1	0.508588	0.0348867	1.02365	0.0587915	0.529455	0.0551196	0.66156	0.00859736	0.638978	0.0250805	0.543307	0.0335431	0.978873	0.040924	0.522315	0.0504518	0.276856	0.0226607	0.51776	0.0394565	0.549862	0.042084	0.541382	0.0537005	1.06465	0.0275662
142405_at		0.902833	0.0394383	0.962425	0.00549243	1.08943	0.0344554	1.0327	0.0127531	1.18433	0.0177651	0.942689	0.0225585	1.15992	0.021098	1.15254	0.0488735	1.12978	0.0182302	0.954189	0.0312733	1.00401	0.0279698	0.987192	0.0373543	1.0549	0.0194763
142406_at	1	0.930634	0.0922121	0.850093	0.0357698	0.657973	0.0230095	0.775135	0.010156	0.691642	0.00873791	0.742219	0.0197146	0.89019	0.0169286	0.59939	0.0171967	0.592543	0.0230267	0.852419	0.0704053	0.763739	0.029223	0.990979	0.0501969	0.947206	0.0869278
142407_at	1	1.1554	0.0949141	1.02552	0.0566292	1.0639	0.0516898	0.692959	0.00939484	0.997006	0.0273155	0.784334	0.0233702	1.36004	0.031413	0.494247	0.0183584	0.717734	0.0332843	0.54325	0.0412871	0.692484	0.0383677	1.45277	0.0683332	1.31353	0.0911041
142408_at	1	1.20864	0.195975	1.07244	0.0393194	1.18241	0.0530286	0.690546	0.0172827	0.98894	0.0250803	0.805927	0.0280644	1.4754	0.0294471	0.572782	0.0114398	0.686086	0.0136312	0.593299	0.07998	0.629828	0.0329993	1.19912	0.0310389	1.24903	0.193372
142409_at	1	0.826701	0.118935	0.687744	0.0183834	0.787966	0.0329931	1.1672	0.0235616	1.15613	0.0454807	0.825071	0.0142115	0.958448	0.0295488	1.38083	0.193493	1.5626	0.0697085	1.32814	0.0645934	1.36141	0.0304537	1.2361	0.164044	1.04181	0.0486476
142410_at		1.07603	0.0353401	0.839159	0.0355419	1.03806	0.0509664	0.956851	0.0146411	0.8578	0.0203645	1.18069	0.0407709	0.884508	0.0226115	0.908576	0.0327858	1.42585	0.0537664	0.95311	0.0432746	1.16061	0.0583577	1.5716	0.0618453	1.22265	0.0469814
142411_at	1	1.15499	0.140274	0.928999	0.0479032	0.93989	0.0397091	1.05815	0.0171267	1.20313	0.0235612	0.810472	0.0250391	1.16587	0.0264254	0.951249	0.0956507	1.33395	0.0763185	1.12611	0.0761265	1.30435	0.0499546	1.47181	0.175671	1.18529	0.0611556
142412_at		1.01133	0.0727595	0.908828	0.0678209	1.0455	0.0482613	1.142	0.018435	1.2938	0.0515228	0.866565	0.00944655	1.20877	0.0402316	1.02247	0.0819571	1.3995	0.0924031	0.974376	0.035955	1.19501	0.0681971	1.38964	0.11297	1.23889	0.0825955
142413_at	1	1.72934	0.375568	0.8281	0.0333696	1.38404	0.0874613	0.81333	0.0255056	1.52836	0.0639594	0.708745	0.0305397	1.95458	0.0221633	0.755761	0.0123393	1.03967	0.0226171	0.977954	0.184195	0.642679	0.0507424	1.3757	0.0307794	0.835438	0.141475
142414_at	1	1.11477	0.188673	0.719754	0.0351789	0.916271	0.0360835	0.782932	0.012148	1.28907	0.0286152	0.547952	0.0130855	1.67326	0.0256287	0.701069	0.025025	0.883261	0.0317819	0.857862	0.117249	0.695279	0.0358522	1.2637	0.0566285	0.928692	0.121831
142415_at	1	1.54362	0.217226	3.85569	0.356496	2.62164	0.335886	1.54691	0.0642625	1.14359	0.0819857	3.80611	0.332612	0.723399	0.0557012	2.88841	0.338526	0.917267	0.0866744	1.84607	0.296587	1.46005	0.212202	0.323407	0.0286002	0.878122	0.130155
142416_at	1	1.05953	0.0408936	1.76194	0.116039	1.35687	0.0664089	1.06461	0.0116598	0.917083	0.0211271	1.62903	0.0550684	0.834322	0.0112308	0.508182	0.0169405	0.584746	0.0340573	0.402094	0.0201873	0.75454	0.0462952	1.15546	0.0894531	1.88277	0.0854072
142417_at		0.94899	0.0431377	1.01035	0.0325694	0.841045	0.0354097	1.23486	0.0161768	1.10581	0.0244159	0.902786	0.0240379	0.933907	0.0190121	1.02427	0.0430789	0.972277	0.0242592	1.16228	0.0524854	1.17915	0.0562231	0.953385	0.0297365	1.02063	0.0425667
142418_at		1.019	0.0938905	0.883863	0.0391234	0.959413	0.0457072	1.10015	0.0236475	1.12135	0.0349695	0.934955	0.026748	1.0352	0.0370926	1.06066	0.0594447	1.30159	0.0532027	1.12938	0.0848788	1.20492	0.0612779	1.23077	0.0328614	1.1181	0.103916
142419_at	1	0.59754	0.0598331	0.751417	0.033973	0.678863	0.084776	0.318457	0.00666741	0.797921	0.0316733	0.270796	0.0222806	2.51882	0.08254	0.276799	0.0152404	0.21028	0.0105768	0.282104	0.0480718	0.268123	0.0409383	0.760886	0.030786	0.997617	0.0843608
142420_at	1	0.955113	0.0686737	1.05392	0.044799	1.27845	0.0445313	0.983738	0.0107764	1.33125	0.0270791	0.948161	0.0183456	1.35129	0.0287709	1.6872	0.0681098	1.07996	0.0533145	1.26223	0.073444	0.881713	0.0218109	0.641783	0.0369736	0.716216	0.0420642
142421_at	1	1.12094	0.0897183	1.30299	0.0700539	1.18535	0.0476117	0.959231	0.00508355	0.890121	0.0148442	1.2598	0.0342694	0.941352	0.00816564	1.28429	0.052235	0.881589	0.0184646	1.21912	0.0806983	0.977498	0.0609818	0.6916	0.0312097	0.823466	0.0648858
142422_at		0.850337	0.0522302	1.00533	0.0522107	0.970367	0.0344201	1.06519	0.033832	1.07723	0.0308535	0.960366	0.0327994	1.02271	0.0298324	1.00953	0.0577404	1.10367	0.0461061	0.87861	0.0334312	1.13929	0.0543318	1.1094	0.0813897	1.30248	0.0573463
142423_at	1	1.24288	0.129295	1.21475	0.0450443	0.986558	0.0813137	1.32561	0.0181493	1.00111	0.0382253	1.23642	0.0713354	0.800914	0.0142304	0.73472	0.0578997	1.66402	0.0538266	0.946781	0.0923518	2.14377	0.176825	2.33337	0.198807	2.31942	0.135454
142424_at	1	0.866667	0.00844538	0.85986	0.0515038	0.646232	0.0445435	0.72318	0.0111506	0.539727	0.0137222	0.835184	0.0378243	0.775607	0.0166413	0.424127	0.0138881	0.463877	0.028784	0.585724	0.0335292	0.620759	0.0397676	1.09372	0.0778166	1.06032	0.0322589
142425_at	1	1.14022	0.0744295	0.989456	0.0674907	0.837183	0.0391634	1.23269	0.021465	1.10411	0.0345582	0.883263	0.0257155	0.95196	0.0250652	1.12672	0.0637078	0.943743	0.0528934	1.53806	0.0849301	1.10909	0.0717066	0.844655	0.0608147	0.731089	0.049507
142426_at		0.840708	0.0551782	0.836891	0.0406175	0.775464	0.0354063	0.968892	0.00893442	1.0729	0.0237272	0.72177	0.0206527	1.07675	0.0220266	1.06116	0.04028	0.976898	0.0436016	1.16217	0.0741142	1.05548	0.0532769	0.922789	0.0479068	0.925495	0.0524486
142427_at	1	0.971912	0.197576	1.18038	0.0345546	1.07386	0.0620992	0.966709	0.0183031	0.814194	0.0165849	1.28022	0.0532798	0.844781	0.0220742	1.32217	0.143166	0.96624	0.0308317	1.15769	0.168968	1.08213	0.0611153	0.77285	0.0837822	1.07202	0.133178
142428_at	1	0.958349	0.0460373	0.889007	0.0258594	1.00417	0.0640646	0.942486	0.0108619	1.08658	0.0304546	0.891604	0.0337239	1.12761	0.0279966	1.14324	0.0497735	1.50219	0.0623455	1.11792	0.0763	1.35703	0.080701	1.31424	0.0400529	1.22753	0.0505089
142429_at		1.08765	0.0659577	0.992595	0.0334843	1.08637	0.0280942	1.04985	0.0181805	1.11034	0.0206546	1.01156	0.0212179	1.07791	0.0189144	1.07087	0.0326634	1.08496	0.0214345	1.07278	0.0521411	0.99339	0.0369715	1.01651	0.032357	0.93906	0.047213
142430_at		1.52224	0.209548	1.31702	0.114938	1.33532	0.0790801	0.977169	0.0193256	1.06573	0.0451134	1.22867	0.0356806	1.08884	0.0347853	0.995588	0.0790338	1.11491	0.0889559	1.13002	0.119331	1.06808	0.0602971	1.13788	0.115332	1.01092	0.094509
142431_at		1.11791	0.165448	1.12054	0.0595955	1.00503	0.0240973	1.03459	0.0139938	1.16682	0.0106799	0.885891	0.0204169	1.13931	0.0177118	1.00994	0.111272	1.05828	0.0381441	1.06031	0.0849105	1.17253	0.0521821	1.11537	0.133253	1.15207	0.0875162
142432_at		0.916739	0.10734	0.975671	0.112024	0.729372	0.0395759	1.10595	0.027174	0.907535	0.0390858	0.879141	0.0223694	0.837361	0.0359445	1.03922	0.109155	1.23938	0.116749	1.26554	0.0853703	1.58938	0.144564	1.23416	0.160435	1.30585	0.152915
142433_at	1	1.26823	0.0858745	1.26578	0.0648271	1.51101	0.109748	1.06152	0.0128273	1.20104	0.0275075	1.31336	0.0648231	1.15425	0.0239279	1.13958	0.0337648	0.944519	0.0389392	0.989599	0.0808527	0.811426	0.0592127	0.829272	0.0375379	0.838727	0.0553203
142434_at	1	1.17931	0.142486	1.04239	0.0371303	1.29126	0.031524	0.961158	0.0186573	1.1218	0.0203006	1.10456	0.0269971	1.17675	0.0252618	0.754	0.0531425	0.672434	0.0259989	0.674832	0.054475	0.539197	0.0119537	0.913143	0.0753883	0.846019	0.0760751
142435_at	1	0.745597	0.0501296	0.684612	0.0297656	0.856651	0.0386152	0.976204	0.00902829	0.957506	0.0217201	0.867494	0.0209394	0.988772	0.0225968	1.37197	0.0611757	1.33393	0.0622171	1.20141	0.071843	1.06382	0.0413692	0.97459	0.0480996	0.903898	0.0501936
142436_at	1	0.715953	0.0739178	1.21447	0.0433041	0.758743	0.0445779	0.83266	0.015217	0.855654	0.0230591	0.767648	0.0295188	0.989842	0.0175483	0.525351	0.0193954	0.316328	0.00911232	0.505142	0.0475319	0.516051	0.0301053	0.603873	0.0202411	1.06795	0.0803243
142437_at		1.36171	0.20508	1.02055	0.0837316	1.33308	0.0529967	0.96082	0.00957473	1.15223	0.0273242	1.06148	0.0261719	1.25888	0.0257157	0.913913	0.0411595	0.739163	0.0541272	0.936279	0.113292	0.546353	0.0232199	0.813264	0.0761334	0.654039	0.0802985
142438_at		0.857575	0.0703309	0.732138	0.0614507	0.925074	0.0477037	0.913166	0.0202631	0.866777	0.0218917	1.03645	0.0429145	0.899718	0.0199153	1.23514	0.0541353	1.37901	0.0270879	1.16082	0.091396	1.11367	0.111035	1.12629	0.0526466	0.981631	0.0956371
142439_at		0.803025	0.0649459	0.908292	0.0330789	1.09035	0.0348266	1.1816	0.0255345	1.15835	0.0304566	1.13187	0.0226991	0.967782	0.0241414	1.60342	0.132474	1.35291	0.050203	1.15027	0.0331355	1.12393	0.0354329	0.868104	0.0707708	0.981789	0.0362297
142440_at		1.09075	0.106277	1.05415	0.0612042	1.00031	0.0131937	1.04637	0.0122135	1.1138	0.0155637	0.907138	0.0141965	1.10756	0.020823	0.908385	0.0826792	1.00554	0.0307092	0.950909	0.0285399	1.05287	0.0527125	1.15314	0.111121	1.1155	0.0658546
142441_at	1	0.685846	0.134371	0.931629	0.0315606	0.889666	0.0483934	1.14055	0.0382201	0.786711	0.0366135	1.25	0.044751	0.718671	0.0254649	3.16546	0.28912	1.24415	0.060423	2.39642	0.350923	1.30864	0.0533522	0.405047	0.0348065	0.692308	0.131599
142442_at	1	0.986348	0.0151037	2.12433	0.122766	1.77801	0.144241	0.989156	0.00929487	1.20871	0.0200458	1.51007	0.0842831	1.17999	0.0181765	1.55151	0.0312851	1.11933	0.0232899	0.909214	0.0780096	1.41076	0.144931	0.721508	0.0129328	1.55334	0.0891874
142443_at		1.16364	0.0916347	0.960382	0.0363468	1.00297	0.0367977	1.08546	0.00638534	1.19208	0.0341948	0.879657	0.0133017	1.14143	0.0263535	0.762131	0.0380389	1.15935	0.0453299	0.882814	0.0535741	1.10843	0.0388642	1.52799	0.063662	1.29386	0.0918409
142444_at	1	1.19659	0.085994	1.16961	0.0573177	1.21306	0.0628739	1.30227	0.0398932	1.3427	0.0646964	1.15188	0.00924057	1.05321	0.0366314	0.761765	0.0565325	1.02477	0.0694283	0.746982	0.037194	0.972882	0.0196558	1.35464	0.0917964	1.32551	0.0637185
142445_at		1.00893	0.0412208	0.92333	0.0133385	1.00346	0.0379294	1.16775	0.0210142	1.06998	0.0226183	1.08821	0.0301867	0.926013	0.0185596	1.15722	0.0359127	1.26294	0.0261308	1.17172	0.0520576	1.1719	0.0423905	1.09426	0.030646	1.00561	0.0265993
142446_at		0.915819	0.136227	0.942258	0.0431028	0.951191	0.0446565	0.877673	0.0119936	1.02876	0.03596	0.848567	0.0171491	1.12238	0.0312942	1.16558	0.168886	1.15983	0.0588088	1.02514	0.0555635	1.14529	0.046656	1.0959	0.156064	1.13492	0.0585339
142447_at		0.80245	0.045485	0.777711	0.0362039	0.80303	0.00444914	0.976079	0.0134509	0.96285	0.0208287	0.808659	0.00890452	0.994958	0.0109046	1.0018	0.0325679	1.0888	0.042395	0.996034	0.0368851	1.04263	0.0299776	1.09247	0.0640742	1.05867	0.0505674
142448_at		1.26196	0.0961553	0.956327	0.0526025	1.1147	0.0314188	0.981404	0.0102122	1.04189	0.0275267	1.05357	0.015648	1.06122	0.0239565	1.10362	0.0710577	1.31764	0.0734641	1.23154	0.0524833	1.10861	0.0240403	1.21183	0.0998405	0.913503	0.0440083
142449_at	1	0.987014	0.0750993	0.813431	0.0415298	0.968535	0.123935	0.968389	0.0197341	0.998436	0.042144	1.02179	0.0871058	0.956501	0.0366078	1.2202	0.109291	0.881799	0.0494623	1.34421	0.14329	0.812427	0.089683	0.740417	0.0605673	0.607254	0.0267723
142450_at	1	0.979008	0.139728	0.962851	0.050966	1.21166	0.0349634	1.05725	0.034226	1.00528	0.0413475	1.242	0.0203425	0.978575	0.0215861	1.45349	0.0899309	1.00759	0.0492988	1.1598	0.121878	0.790131	0.0254445	0.70293	0.0524363	0.740683	0.0760691
142451_at	1	1.13163	0.189819	1.50704	0.0729225	0.896576	0.0725674	1.05916	0.0263267	0.447517	0.026508	2.02578	0.0579096	0.446635	0.0258483	1.48889	0.153024	1.04273	0.0891949	1.87883	0.249132	1.74379	0.0739252	0.703735	0.0387557	1.13152	0.200977
142452_at	1	0.629489	0.0884121	1.37391	0.0375029	0.967578	0.0449281	0.76496	0.00941052	0.512537	0.0129452	1.42187	0.0398438	0.681949	0.0149101	2.49435	0.146927	0.947564	0.0285379	1.62136	0.178463	1.35792	0.0576262	0.384224	0.0192666	0.939762	0.125393
142453_at	1	2.17519	0.569311	0.945174	0.026165	1.59234	0.10721	1.23392	0.0266102	1.44455	0.0403605	1.31733	0.0611891	1.21941	0.0388259	1.15321	0.0663833	1.30511	0.042594	1.613	0.351015	0.799591	0.0576651	1.14118	0.0473572	0.683101	0.124941
142454_at	1	1.16201	0.108611	1.00687	0.0362814	1.2727	0.0381328	0.851247	0.0121557	1.04659	0.0244836	1.06624	0.0152281	1.19654	0.0268913	1.08166	0.0858163	1.08467	0.0477238	0.963729	0.0471322	0.851093	0.0142633	1.02872	0.0857705	0.898116	0.0410001
142455_at	1	1.69893	0.275218	1.05514	0.0929998	1.08901	0.065841	0.99626	0.0186994	0.970668	0.0336289	1.06357	0.0447949	1.02891	0.0234647	0.484601	0.0182062	0.696522	0.0439077	0.771381	0.106112	0.673561	0.0587314	1.44166	0.113065	0.972788	0.121373
142456_at		1.04818	0.0283585	0.921864	0.0527137	0.801198	0.0165129	1.07165	0.0295234	0.835951	0.0367169	0.948737	0.0186229	0.848433	0.0161915	0.749464	0.0129476	0.973318	0.0323349	0.982432	0.0262047	1.11335	0.0553207	1.29884	0.0505454	1.13741	0.0588284
142457_at	1	0.891598	0.0728854	0.621659	0.0350535	1.01243	0.0696935	0.686347	0.00588062	0.796402	0.0217439	0.892915	0.0369403	1.13574	0.0300904	1.25639	0.0806909	1.49405	0.0772022	1.12599	0.0902941	0.93209	0.0665057	1.20147	0.078496	0.846067	0.0545467
142458_at	1	1.20636	0.138711	0.773036	0.0545695	0.690169	0.0594541	0.825067	0.00850795	0.785679	0.0244329	0.713738	0.0377549	0.970086	0.0313571	0.550747	0.0471658	0.862846	0.0581266	0.979361	0.0969118	0.981274	0.075364	1.60177	0.15013	1.04485	0.0853312
142459_at	1	0.859416	0.0361957	0.967944	0.0705181	0.885588	0.0379349	0.942422	0.0178464	0.953416	0.023355	0.887656	0.0232677	0.999478	0.0196894	1.1149	0.0377013	1.49502	0.0889902	1.0925	0.0537833	1.60902	0.0903701	1.34212	0.0935331	1.48395	0.0759238
142460_at	1	0.969378	0.0374932	0.775062	0.0231797	0.943285	0.0398695	0.981649	0.016289	0.975539	0.017589	0.925772	0.0304036	1.02341	0.0172288	0.942851	0.0157563	1.21229	0.0178761	0.9813	0.048984	1.00849	0.0495628	1.28739	0.0308152	1.0344	0.0407064
142461_at		0.896332	0.0783672	0.911426	0.0471721	0.939344	0.042164	1.07106	0.0213554	1.33335	0.0454414	0.756884	0.0135404	1.24635	0.0419073	1.21193	0.106566	1.27899	0.0704735	1.13069	0.0499895	1.2311	0.0504598	1.08062	0.087598	1.10588	0.066607
142462_at	1	1.16972	0.12012	1.28063	0.0224683	1.55486	0.0706093	1.13788	0.0138931	1.35173	0.0197892	1.26379	0.043351	1.23666	0.0248053	0.995406	0.0232107	0.814079	0.0139996	0.76034	0.0711993	0.68102	0.0335204	0.818851	0.0168832	0.945121	0.0792406
142463_at		1.03048	0.0430712	0.938395	0.0167824	0.96872	0.00371426	1.18629	0.0389417	1.17919	0.0387199	0.94928	0.013838	1.02409	0.014857	1.09589	0.0441252	1.13306	0.00528162	1.15645	0.0111345	1.09753	0.0194073	1.04226	0.0419142	0.949727	0.0189276
142464_at	1	1.15801	0.055614	1.12924	0.0175518	1.02034	0.0351734	1.10745	0.0142941	1.17957	0.0273861	0.972549	0.0197847	1.05123	0.0204648	0.872777	0.0275284	0.959687	0.0266788	0.99485	0.0441355	1.06548	0.0264789	1.10023	0.0240143	1.08324	0.0418365
142465_at	1	1.04887	0.123158	1.28694	0.0632191	1.32715	0.305455	1.07816	0.0585099	0.588241	0.0526774	2.07115	0.328762	0.649108	0.023796	0.560079	0.0230479	3.34696	0.163265	0.693963	0.171674	5.03187	1.13061	5.97587	0.273604	7.76479	0.744853
142466_at	1	1.04845	0.0494272	1.12361	0.0806739	1.18544	0.11986	1.06918	0.0197779	0.973038	0.0230531	1.27171	0.0896018	0.937219	0.0208964	0.982287	0.0354086	1.46458	0.0607155	0.956074	0.118767	1.51539	0.20526	1.49589	0.0786472	1.5978	0.108963
142467_at	1	0.755882	0.158845	0.678303	0.0298248	0.743191	0.0287893	1.07744	0.0193216	0.505003	0.0129933	1.48388	0.0461312	0.505318	0.0142773	1.87759	0.273292	1.8951	0.0938137	1.72983	0.20992	1.71896	0.0629116	1.12429	0.174256	1.13	0.151026
142468_at	1	1.12317	0.148506	1.19799	0.0508098	1.2542	0.0952047	1.03214	0.0210002	0.925124	0.0237223	1.34563	0.0713839	0.934245	0.0124582	1.1757	0.0636933	1.18345	0.0286219	1.09619	0.144397	1.18871	0.113296	1.02087	0.061334	1.15939	0.108317
142469_at	1	0.772833	0.0551413	0.976203	0.0277927	1.05703	0.0213899	0.975902	0.0107508	1.02795	0.0148274	1.01115	0.0122276	1.04631	0.012858	1.86866	0.110803	1.09451	0.0304335	1.34672	0.0501033	1.00778	0.0206725	0.595186	0.0381065	0.755717	0.0292058
142470_s_at	1	0.917522	0.0364411	0.964774	0.0303286	1.05828	0.0437279	1.17268	0.0234452	1.13701	0.0256279	1.09397	0.0332164	0.973396	0.0241157	1.13454	0.0334438	1.34461	0.0381455	0.992534	0.0452688	1.23439	0.052881	1.18524	0.0250424	1.25412	0.0539244
142471_r_at		0.848339	0.0724769	0.904721	0.0706563	0.78094	0.037157	0.983048	0.0182165	0.873231	0.026549	0.89768	0.0261622	0.874666	0.0255765	1.13642	0.0524849	1.25272	0.0558591	1.24306	0.0912852	1.45412	0.115621	1.10344	0.0418679	1.21333	0.122392
142472_at	1	1.09937	0.241341	1.29483	0.0439758	1.48828	0.0222137	1.04255	0.0235377	1.3096	0.0362401	1.17236	0.0133336	1.27092	0.0133168	1.1535	0.0441807	1.00438	0.0308465	0.847326	0.144943	0.868486	0.0160567	0.876532	0.0455504	1.54243	0.384995
142473_at	1	1.01315	0.0399775	0.730843	0.0168213	0.930299	0.0433272	0.976415	0.0163224	0.896314	0.0313204	0.986675	0.0160426	0.94472	0.0296906	0.95221	0.0573731	1.43282	0.0659115	1.03611	0.0303082	1.12595	0.0263861	1.50978	0.0500088	1.09176	0.0319332
142474_at	1	0.811408	0.0608908	0.749835	0.0304747	0.696969	0.0214871	0.905503	0.0147125	0.783659	0.0113081	0.831543	0.0245065	0.845674	0.0212459	0.639778	0.0133698	0.734826	0.0117977	0.74904	0.0489492	0.795121	0.0389802	1.14961	0.0212329	1.09512	0.0843218
142475_at	1	0.904937	0.0415029	1.03242	0.0492364	0.912802	0.0634184	1.12222	0.0172871	1.26013	0.0338792	0.801067	0.0348655	1.14005	0.02348	1.29486	0.0572401	1.13973	0.0489809	1.31843	0.0872045	1.3176	0.0908808	0.882894	0.0416105	1.00661	0.04703
142476_at		1.00761	0.0733747	0.980598	0.0383247	0.95819	0.0216849	1.00344	0.0230912	1.26487	0.0385742	0.7856	0.00878938	1.22168	0.0214211	1.23043	0.0630555	1.27921	0.0483218	1.28225	0.0597614	1.30018	0.0349811	1.04963	0.0618792	1.03315	0.0586695
142477_at		1.07501	0.0651128	1.08657	0.0419267	0.822745	0.0455262	1.00596	0.0313096	1.07627	0.0446551	0.791225	0.0243767	1.04309	0.0305137	0.820353	0.0582037	1.07362	0.0520729	1.07204	0.0527845	1.42703	0.0697514	1.32659	0.0854601	1.33791	0.0470225
142478_at	1	1.07657	0.147234	0.851755	0.0355186	0.976025	0.0725601	0.990545	0.025925	0.720507	0.0203655	1.39159	0.0736308	0.706446	0.0180961	0.636209	0.0309648	1.34611	0.0349916	0.725814	0.0928231	1.22282	0.101518	2.1328	0.0929828	1.81986	0.181394
142479_at	1	2.05537	0.168197	2.10986	0.225197	2.3459	0.141584	1.69137	0.0249663	2.13971	0.0601837	1.91279	0.0859783	1.23393	0.025251	0.60309	0.0207024	0.798737	0.0687371	0.540041	0.0444023	0.69314	0.0549622	1.33089	0.149789	1.32398	0.113461
142480_at	1	3.52487	0.800991	1.684	0.091921	1.42107	0.0856743	1.07547	0.0118872	1.72247	0.0440434	0.903758	0.0347457	1.57552	0.0338002	0.324782	0.0121351	0.693637	0.0243547	0.821845	0.153886	0.836113	0.0583144	2.13819	0.0689453	1.58549	0.418608
142481_at	1	0.812113	0.0559228	1.32942	0.0356789	0.529727	0.0625189	0.645575	0.00947951	0.562181	0.0101371	0.639215	0.0534986	0.834875	0.017998	0.459128	0.00392721	0.322467	0.0040088	0.781319	0.0949809	0.897514	0.0991539	0.702352	0.00935727	1.1739	0.0648091
142482_at	1	0.715893	0.0358643	1.16727	0.0677171	0.690382	0.0291882	0.820674	0.0132663	0.883949	0.0307246	0.675314	0.0198723	1.02791	0.0256158	1.71877	0.0940182	0.724682	0.0429709	1.78219	0.0722599	1.21165	0.0581601	0.4257	0.034294	0.681828	0.0252968
142483_at		0.962094	0.0419868	1.08667	0.0463734	0.93328	0.0238838	1.15137	0.0157924	1.12073	0.0350513	0.892132	0.0142713	1.04923	0.0210492	1.00492	0.0318318	0.997187	0.0299145	1.03618	0.0361827	1.15865	0.0454266	0.993579	0.0305737	1.12692	0.053654
142484_at	1	0.924973	0.138811	1.03123	0.0624147	1.32158	0.100747	0.901247	0.00721746	0.854551	0.0271973	1.52657	0.0728194	0.866195	0.0195067	1.63826	0.0658352	1.60955	0.0923168	1.19959	0.174635	1.2892	0.112588	0.982476	0.0591105	1.1928	0.133838
142485_at	1	1.01722	0.0289444	0.911413	0.0400774	0.961451	0.0443108	1.11271	0.027317	1.08848	0.0342096	0.971854	0.0262633	0.990623	0.020407	1.08229	0.0475712	1.24681	0.0517043	1.15332	0.0429222	1.18602	0.0580532	1.15637	0.0557852	1.02863	0.0336447
142486_at		1.12337	0.031838	0.885915	0.0293828	0.889215	0.0416287	0.990722	0.026336	1.26521	0.0371244	0.657025	0.0293887	1.38167	0.0531529	1.10191	0.0336236	1.20437	0.0325839	1.40941	0.0628484	1.21335	0.0598411	1.0934	0.0215267	0.864126	0.0320744
142487_s_at	1	0.997688	0.110001	1.11328	0.0601498	1.1054	0.068929	1.11674	0.0193005	1.12696	0.0444449	1.086	0.0361367	1.02418	0.0390146	0.885604	0.0587605	1.34804	0.0978116	0.807057	0.0763856	1.34433	0.0574658	1.52702	0.110437	1.76328	0.147528
142488_s_at	1	1.05443	0.00729531	0.923893	0.0322665	1.004	0.0298272	0.996281	0.00739975	2.1118	0.0459178	0.494434	0.0106902	2.03258	0.016062	1.17328	0.00719855	1.13517	0.0306722	1.24027	0.0350154	1.04577	0.0384211	0.96759	0.0329832	0.843318	0.0204824
142489_at		1.00794	0.0739114	1.04986	0.0158997	0.928481	0.0276617	1.1357	0.0131797	1.08425	0.0207517	0.972464	0.017481	0.958647	0.0229337	1.11489	0.0488584	1.13397	0.0304727	1.20724	0.0664757	1.28385	0.0251554	1.02128	0.0301047	1.086	0.0551105
142490_at	1	1.00509	0.138716	0.949337	0.0586029	0.899995	0.0312777	0.998058	0.0191135	0.948788	0.0220102	0.980862	0.0322078	0.92695	0.0244691	1.08354	0.142282	1.25519	0.0300539	1.11749	0.0544978	1.33148	0.0903452	1.26424	0.165957	1.20499	0.0857061
142491_at	1	0.605967	0.0271274	0.958528	0.0432185	0.95073	0.0475165	0.879465	0.0160688	0.521235	0.0143674	1.58524	0.0601409	0.603551	0.0133253	1.31633	0.0251493	1.53387	0.0504294	0.854896	0.0518865	1.56474	0.0932582	1.16537	0.0435939	1.84925	0.0914689
142492_at	1	1.01498	0.0490953	1.03991	0.0415672	0.874181	0.0157983	1.02771	0.0145604	0.932439	0.017288	0.935593	0.0136107	0.935337	0.00755503	0.801719	0.0300341	0.796229	0.0229606	0.926825	0.0283166	0.943057	0.0300026	1.00012	0.0521772	1.0221	0.035468
142493_at	1	1.41741	0.126041	1.2887	0.050731	1.22625	0.0252744	1.09776	0.0177904	1.28628	0.0300055	1.07611	0.0189112	1.14248	0.0160298	0.983391	0.026217	1.0081	0.0324946	1.13655	0.0798009	1.05415	0.0318053	1.02805	0.0470453	0.962426	0.0691918
142494_at	1	0.442586	0.0780352	0.31297	0.0229981	0.517133	0.0433039	0.80755	0.0197733	0.606721	0.0316668	0.683511	0.026903	0.761819	0.0384326	1.24105	0.130659	1.39504	0.123701	1.06506	0.15111	0.838301	0.055956	1.14591	0.109706	0.903223	0.121614
142495_at	1	0.713517	0.0298589	0.937723	0.0459007	0.594807	0.0330034	0.601869	0.0131598	0.488457	0.0204227	0.725443	0.0246466	0.825744	0.0277287	0.310983	0.0175604	0.288998	0.0163829	0.375971	0.016691	0.454356	0.019503	0.932825	0.0547846	1.21479	0.0416497
142496_at		1.01426	0.0618475	0.824377	0.0714499	1.0866	0.0726355	0.979097	0.0207512	1.00039	0.0283481	1.04673	0.0484804	1.05125	0.0400909	1.13899	0.0577336	1.44252	0.0752598	1.08861	0.0801983	1.11106	0.109041	1.26756	0.0581311	1.0384	0.0957677
142497_at		1.08877	0.0930653	0.841089	0.0303071	0.944988	0.0383417	1.02758	0.0109748	1.03193	0.0146356	0.974313	0.0285915	0.972761	0.0157211	1.00692	0.0734124	1.17775	0.0358042	1.14368	0.0596799	1.05337	0.0445729	1.19963	0.0943885	0.930982	0.0390624
142498_at	1	0.394265	0.038047	0.217898	0.0148431	0.311623	0.0151669	0.88942	0.0352526	0.34834	0.0191045	0.735494	0.0177146	0.424511	0.0116926	0.941631	0.0440568	1.36749	0.093493	1.20029	0.0985147	0.935007	0.0344668	1.45231	0.105211	0.813611	0.0599714
142499_at	1	1.21924	0.234487	0.681711	0.0321159	1.14704	0.0774352	0.675716	0.0148675	1.35684	0.0541606	0.558496	0.0199441	2.05887	0.0696743	0.908646	0.0590311	1.16977	0.071902	0.982622	0.158264	0.700128	0.0396053	1.29262	0.0756902	0.84756	0.117954
142500_at		1.01787	0.0710848	0.976847	0.0507549	0.975127	0.0256513	0.969382	0.00854615	1.01412	0.0199032	0.978167	0.0165603	0.999309	0.0179885	1.14426	0.0385607	1.18347	0.0607562	1.1942	0.0656115	1.16648	0.0285408	1.03698	0.0666472	1.00066	0.0599731
142501_at		0.82183	0.068756	0.927867	0.0396847	0.967747	0.0202388	1.13179	0.0214736	1.10011	0.0276786	0.946912	0.0201773	1.02859	0.0231798	1.24814	0.0767843	1.1315	0.0265789	1.04361	0.051304	1.08381	0.0446708	0.921972	0.0568767	1.05624	0.0626612
142502_at		1.21945	0.112097	0.997276	0.0389503	0.953053	0.0439281	1.00795	0.0131292	1.02413	0.0147698	0.953804	0.0337356	1.00409	0.0181373	0.71275	0.0260014	0.936879	0.0320361	0.921495	0.0749621	0.987476	0.0480869	1.32258	0.072537	1.11363	0.0815387
142503_at	1	0.791612	0.100322	0.879197	0.0293512	1.00747	0.0514194	0.991626	0.010634	1.03345	0.038086	1.00172	0.0141077	1.00853	0.0371381	1.88776	0.199668	1.22391	0.0618264	1.43225	0.106719	1.06853	0.0365329	0.671812	0.0562612	0.777178	0.0590596
142504_s_at		1.11308	0.0622192	1.12453	0.0751063	0.973714	0.0261395	1.25896	0.0113121	1.12937	0.0298556	1.08321	0.0167851	0.900639	0.0162185	0.915393	0.0499661	1.14244	0.0346679	1.03693	0.0297984	1.31726	0.0858906	1.26229	0.0694502	1.27571	0.0854693
142505_at	1	0.956423	0.0194798	1.37585	0.0655412	1.25007	0.0332485	1.21652	0.0134873	2.38185	0.0324444	0.64924	0.0136582	1.93014	0.0257292	1.4248	0.0200079	0.817813	0.0171164	1.09496	0.0306934	0.901825	0.044927	0.574234	0.0149533	0.82498	0.0378574
142506_at	1	0.785906	0.0660798	0.855899	0.0219113	0.919886	0.0380614	0.931106	0.00762553	0.965313	0.0288365	0.874474	0.0113987	1.05316	0.0292715	1.15667	0.0663957	1.12002	0.0459909	0.985438	0.0627418	1.0423	0.0270712	0.972657	0.0336338	1.09008	0.0699812
142507_s_at	1	0.839663	0.194714	1.44684	0.121473	1.35258	0.0796735	0.84834	0.0519431	0.625219	0.0581963	1.56163	0.0862556	0.896138	0.0460816	1.83503	0.130543	0.962097	0.0640478	1.14178	0.210402	1.02292	0.0823225	0.531563	0.0461622	1.37603	0.365275
142508_at	1	1.40335	0.23617	2.06866	0.166611	1.37994	0.101325	1.10415	0.0273751	1.18527	0.0541613	1.27233	0.0570096	1.09032	0.0368141	1.2553	0.124795	0.774867	0.0490157	1.27198	0.169037	1.17775	0.109179	0.639582	0.0659713	1.01847	0.124024
142509_at		1.02927	0.0322792	0.951788	0.0338138	1.01569	0.0220917	1.10833	0.0264137	1.02694	0.0179964	1.07734	0.0324499	0.955027	0.0276117	1.13167	0.029415	1.20383	0.0391451	1.14721	0.029284	1.12309	0.0304589	1.06597	0.0458104	0.981733	0.0275332
142510_at	1	0.721545	0.132159	0.768183	0.0605779	0.924071	0.0811292	0.772619	0.014717	0.670721	0.0378125	0.983804	0.0581508	0.943816	0.0248854	0.954144	0.0357735	1.44505	0.0903067	0.795058	0.141578	1.25048	0.13921	1.51452	0.105094	2.03409	0.421306
142511_at		1.12523	0.057769	1.14334	0.0572869	1.05568	0.0102104	0.920404	0.0223272	1.10079	0.0280617	0.922364	0.0148165	1.149	0.0178993	1.14044	0.0286312	1.2217	0.0469268	1.21265	0.0444288	1.30739	0.0391342	1.07431	0.0575933	1.0888	0.0489204
142512_at	1	0.898267	0.119811	1.27186	0.0466293	1.0228	0.0590823	0.838869	0.0109848	0.975556	0.0235814	0.878162	0.0340173	1.16693	0.019985	1.05516	0.0329509	1.03097	0.0224439	0.946729	0.111782	1.31114	0.0839496	0.978804	0.0217452	1.53025	0.186405
142513_at	1	0.723293	0.13682	0.778927	0.0143543	0.860385	0.0419376	0.981311	0.0185548	0.881763	0.0228637	0.963765	0.0321807	0.895669	0.0176819	1.72549	0.18304	1.18348	0.0290447	1.39795	0.185467	1.08845	0.0543788	0.723997	0.0753104	0.88401	0.111632
142514_at	1	1.12909	0.0439487	1.48903	0.0620206	1.27188	0.0659808	0.917029	0.00787457	0.85072	0.0142315	1.38382	0.0492395	0.919884	0.00918282	1.19683	0.0429302	0.949122	0.0346298	1.08044	0.0614331	1.12455	0.0650859	0.797485	0.0443133	1.04289	0.0257112
142515_at	1	1.4063	0.266295	1.02076	0.0269353	1.34455	0.112485	1.26797	0.0206458	0.734762	0.0180801	2.28309	0.127897	0.592066	0.0165357	0.733659	0.0298061	1.46916	0.0520245	0.800878	0.133773	1.16208	0.0834616	2.00289	0.0415155	1.78834	0.298023
142516_at	1	0.79502	0.185162	0.902045	0.0169265	0.848345	0.0920132	0.880636	0.0359261	0.640858	0.0481772	1.16122	0.088127	0.73613	0.0193423	1.04452	0.136368	1.33493	0.0299094	0.993924	0.19218	1.56817	0.181944	1.39089	0.177465	2.05089	0.407926
142517_at	1	0.856532	0.0362399	1.09026	0.040565	0.617071	0.0345296	0.787814	0.0177574	0.70938	0.0279996	0.690054	0.0289331	0.901562	0.0235638	0.486549	0.0231818	0.499926	0.020189	0.685611	0.0384986	0.895751	0.0519752	1.03623	0.0632742	1.30718	0.0240685
142518_at	1	1.01116	0.130197	0.69908	0.0419158	0.931204	0.0494103	1.10575	0.0241777	0.970887	0.0406348	1.01339	0.0218095	0.920181	0.0294038	0.99289	0.0864811	1.68618	0.0996372	1.06134	0.0965004	1.2576	0.0643306	1.73576	0.142337	1.25068	0.110378
142519_at		0.968215	0.0777225	1.00784	0.0524083	0.809587	0.0425946	1.0549	0.0216853	0.902363	0.0238038	1.01245	0.0404188	0.807391	0.0235097	0.977717	0.0308504	1.12739	0.0337114	1.18805	0.0913531	1.42278	0.0929607	1.15334	0.0264012	1.23295	0.0928079
142520_at	1	0.563437	0.109486	0.759991	0.0223802	0.892728	0.0911002	0.938019	0.019982	0.663161	0.018668	1.21622	0.0862922	0.736864	0.0134196	1.22086	0.057262	1.12358	0.0277692	0.848279	0.170618	1.05958	0.134081	0.928874	0.0461354	1.63639	0.332083
142521_at		1.00179	0.0853078	0.909522	0.0287809	0.877537	0.0509676	0.988316	0.0142877	1.00675	0.0309751	0.848161	0.0324049	1.03744	0.0218612	0.913561	0.0572666	1.36406	0.0458563	1.05285	0.0816172	1.44279	0.0892093	1.51553	0.093632	1.40342	0.0865619
142522_at	1	0.388449	0.0135348	0.664819	0.0297389	0.661105	0.0457653	0.878207	0.00644077	0.70823	0.020976	0.819726	0.0336233	0.80731	0.0210016	6.99914	0.321409	1.11702	0.0536845	4.21697	0.251868	1.14226	0.0695257	0.159608	0.00639238	0.272419	0.010765
142523_at	1	1.14998	0.205437	0.32184	0.0195471	0.373215	0.0540298	0.698417	0.0291559	0.288582	0.0154905	0.8831	0.093864	0.437323	0.0233606	0.176794	0.0132508	3.08981	0.124911	0.683384	0.167816	3.39366	0.695482	17.8079	1.19105	5.62492	0.721584
142524_at	1	0.907372	0.142652	1.09508	0.0376071	1.28714	0.0514231	1.11032	0.0128578	1.25245	0.0407866	1.07537	0.0283193	1.2016	0.0273324	1.66303	0.178603	1.36855	0.0417409	1.12006	0.109751	1.17111	0.0519537	0.868314	0.0908133	1.13556	0.128079
142525_at	1	0.356389	0.0242284	0.686153	0.0241953	0.847915	0.0363225	1.17553	0.0267567	0.886021	0.0257133	1.13721	0.0327158	0.749663	0.0194989	5.28583	0.250315	1.30248	0.0536659	2.22957	0.129017	1.05557	0.0405764	0.247727	0.0126457	0.481367	0.0230102
142526_at	1	0.748755	0.047174	0.955256	0.0423224	1.00086	0.0554692	1.17201	0.0123294	0.929228	0.0225094	1.20292	0.0429264	0.833667	0.0166954	1.39193	0.0523766	1.46719	0.0412474	1.06117	0.0753504	1.42806	0.0968617	1.0564	0.0285254	1.36862	0.0842987
142527_at		1.22514	0.110354	0.973195	0.0510064	1.29503	0.0484731	1.09027	0.0114028	1.42955	0.0319623	0.968471	0.0200814	1.34206	0.0344217	0.990937	0.0594028	1.26201	0.050299	0.931282	0.0606743	0.947297	0.04872	1.28689	0.071764	1.05091	0.0851629
142528_at	1	0.925207	0.102259	1.05692	0.0305056	1.04751	0.106842	0.846214	0.0119421	0.908782	0.0315636	0.958485	0.0655085	1.09412	0.0202258	1.08321	0.0332167	1.41305	0.0504509	1.03357	0.136214	1.53213	0.148443	1.30454	0.04339	1.59873	0.16851
142529_s_at	1	1.27821	0.0642104	1.47163	0.0981564	0.917399	0.0423779	0.887776	0.0146272	0.900095	0.0266566	0.950335	0.0323079	0.972134	0.0252654	0.920293	0.0291664	0.660133	0.0236181	1.29751	0.0715743	1.0656	0.0766828	0.717909	0.0266301	0.830928	0.0591396
142530_at	1	1.06083	0.0306308	0.938224	0.0460794	0.878884	0.0665623	1.12871	0.0244179	0.666291	0.0184061	1.48087	0.0774293	0.596783	0.0148736	0.746426	0.0288812	1.19634	0.0495152	0.943399	0.0795419	1.32835	0.1199	1.60751	0.0791748	1.40972	0.0504393
142531_at	1	1.43153	0.0707404	1.84972	0.107648	1.29967	0.0455421	1.42003	0.0151679	1.24573	0.0305385	1.44448	0.0372766	0.902046	0.0131382	0.974433	0.0500312	0.814544	0.0203755	1.06907	0.0333819	1.16443	0.0727546	0.846177	0.0480669	1.08929	0.0589343
142532_at	1	1.11343	0.0911465	1.46585	0.0936019	1.19175	0.0315723	1.24479	0.018496	0.933719	0.0165968	1.55107	0.0329953	0.771223	0.0137956	0.661395	0.0148021	0.8281	0.0277926	0.619976	0.0422347	1.01568	0.0625193	1.25339	0.052101	1.68917	0.139663
142533_at		0.989561	0.0968292	0.752687	0.0407344	1.00029	0.0534538	1.09641	0.0193085	1.23453	0.0397307	0.881524	0.0265437	1.14304	0.0411758	1.07121	0.0737931	1.32717	0.0955993	1.05829	0.0802756	0.981671	0.0306729	1.25043	0.106319	0.965933	0.0701981
142534_at		1.2979	0.155971	0.704374	0.0249842	1.06555	0.0336026	1.05334	0.0229412	0.942283	0.023123	1.17659	0.0308699	0.909514	0.0153712	1.00369	0.0179906	1.52783	0.038856	1.23098	0.123178	1.01331	0.042256	1.52415	0.0532766	0.875717	0.0735611
142535_at		1.064	0.122003	1.03396	0.0660055	0.971644	0.0462039	1.01215	0.0112468	1.0547	0.0334341	0.952005	0.0180139	1.02316	0.0323112	0.942724	0.0929557	1.13917	0.0705186	1.001	0.0656655	1.19764	0.060907	1.25074	0.12579	1.23464	0.0968373
142536_at	1	1.07416	0.123407	1.50668	0.093657	1.14662	0.0387584	1.09614	0.0191354	0.977805	0.0237293	1.2804	0.0245894	0.896636	0.0159357	0.949873	0.0285717	1.14348	0.0570784	0.894105	0.0843835	1.48502	0.0707269	1.20436	0.0686569	1.76528	0.16264
142537_at	1	2.99331	0.306557	2.50591	0.171804	1.84988	0.143578	1.30567	0.0377334	0.950619	0.0312486	2.55498	0.150124	0.732502	0.0204308	0.506291	0.0097311	0.680032	0.0168149	0.863697	0.102878	0.968265	0.105254	1.34336	0.0346342	1.18125	0.12321
142538_at	1	1.8997	0.110785	1.36873	0.0944213	1.85995	0.107823	1.71552	0.0288588	1.3813	0.0467027	2.18559	0.0874535	0.852047	0.00952955	0.677301	0.0337897	0.859288	0.0309193	0.700453	0.0409958	0.641599	0.0510807	1.28347	0.0832691	0.920888	0.0597102
142539_at	1	0.913092	0.0901343	1.03023	0.0623409	1.07674	0.035868	1.01779	0.0142157	1.1134	0.0262666	0.987751	0.018862	1.09421	0.02685	0.999912	0.0366933	1.19565	0.062281	0.849818	0.0679325	1.12873	0.0490532	1.19596	0.0660063	1.38822	0.111884
142540_at	1	0.996831	0.16638	0.875013	0.0495276	0.870703	0.0645416	0.86354	0.0121695	0.628174	0.0265266	1.23153	0.0454779	0.708465	0.0268959	0.879336	0.12096	0.782551	0.0538119	0.955215	0.0988053	0.790072	0.0474313	0.957529	0.126097	0.889129	0.0927293
142541_at	1	0.77183	0.03983	0.944465	0.0275185	1.21727	0.0629391	0.990914	0.0165485	1.38787	0.0405159	0.861272	0.028533	1.42453	0.0470542	1.65341	0.109669	1.27824	0.0541635	1.04695	0.0393115	0.997853	0.0387124	0.782074	0.0434912	0.954864	0.0225094
142542_at		1.04553	0.022174	1.10386	0.0320523	0.799563	0.0225634	1.01792	0.0194077	1.1193	0.0285528	0.735026	0.0139616	1.09084	0.0201869	0.843653	0.0210582	0.969292	0.0231506	1.10667	0.0285281	1.34042	0.0431174	1.1491	0.0214846	1.21385	0.036667
142543_at		1.18986	0.179763	0.869836	0.0884072	0.87048	0.0439741	0.964038	0.0202891	0.853373	0.0333528	1.02132	0.0279033	0.854029	0.0224019	0.991415	0.0675852	1.34231	0.104423	1.35076	0.158527	1.3077	0.112391	1.37245	0.140548	1.06692	0.142891
142544_at		1.2294	0.125148	0.929974	0.0533747	0.907472	0.0388559	0.957273	0.0220943	0.924723	0.0307811	1.0309	0.032397	0.883989	0.0171012	0.864556	0.0470544	1.18714	0.0688694	1.17072	0.0935734	1.20394	0.0568704	1.39111	0.121721	1.06457	0.0713014
142545_at	1	1.50691	0.182471	3.2559	0.173804	1.81207	0.155821	1.8879	0.0359348	1.57131	0.0725108	2.27606	0.109547	0.799611	0.032406	0.945601	0.0672447	1.07327	0.070887	0.814975	0.0971544	1.97812	0.155742	1.13713	0.0582889	2.66089	0.324361
142546_at	1	1.63749	0.0917122	1.63436	0.114719	1.56349	0.078946	1.43203	0.0264831	1.37344	0.0445007	1.58061	0.0449616	0.992319	0.0274109	1.03409	0.0603002	0.915727	0.0489827	1.08672	0.0531297	0.95536	0.0657996	0.892114	0.0573741	0.886287	0.0586499
142547_at	1	0.859804	0.0611276	0.822023	0.0489908	0.596047	0.0300229	0.842059	0.0191768	0.597751	0.0241825	0.808771	0.0144481	0.738933	0.0254542	0.36635	0.0319209	0.37581	0.0262428	0.519316	0.0164508	0.508649	0.0174092	1.0469	0.0956458	0.984368	0.0370832
142548_at	1	1.08123	0.0477901	1.26636	0.0594805	1.02655	0.0279353	0.952053	0.0177975	0.882843	0.0181523	1.14034	0.0245993	0.903283	0.015274	0.989431	0.0453907	0.609672	0.0214616	1.03734	0.0264496	0.749395	0.0318155	0.621645	0.0362783	0.723115	0.0269476
142549_at		1.08805	0.137313	1.0172	0.0903487	1.08426	0.0593469	1.06179	0.0119404	1.2216	0.0319762	1.01595	0.0355277	1.06991	0.0234319	1.02149	0.105824	1.20105	0.0925942	0.99435	0.0783363	1.10604	0.0870322	1.23496	0.167289	1.14333	0.0950014
142550_at	1	1.09489	0.109237	0.993462	0.0977618	0.893964	0.0421972	0.885444	0.0251406	0.914058	0.0419542	0.950863	0.0313207	0.944425	0.0210689	1.53988	0.134386	1.08796	0.0628125	1.84606	0.109027	1.19414	0.104221	0.731215	0.0780241	0.656421	0.0580389
142551_at	1	0.86289	0.0432622	0.917352	0.03396	0.702633	0.02467	0.895375	0.0129515	0.805419	0.00979369	0.8006	0.0236093	0.883077	0.0185346	0.616901	0.019575	0.65767	0.0273239	0.761491	0.0361235	0.856246	0.0292434	1.07018	0.0614074	1.13415	0.0371353
142552_at		1.03154	0.0835198	1.01163	0.0385266	1.02623	0.0476241	1.04315	0.017363	1.28989	0.0336977	0.830207	0.0245848	1.24459	0.0381841	1.45819	0.0897353	1.19327	0.0538371	1.46313	0.0909918	1.17689	0.0449683	0.826488	0.0484746	0.821276	0.0434265
142553_at	1	0.943022	0.0842716	1.04996	0.0608403	0.933434	0.0456443	1.0046	0.0139579	0.827956	0.0211696	1.11291	0.0340618	0.840809	0.0183782	1.27269	0.0806338	0.924305	0.0569988	1.28533	0.0912361	1.03108	0.0535334	0.736827	0.0653491	0.822757	0.0520459
142554_at	1	1.40904	0.326329	1.45366	0.0956861	1.11982	0.0938792	1.44868	0.0349072	1.0962	0.0715965	1.32409	0.0770885	0.856705	0.0326525	0.671106	0.0926379	1.44555	0.0945822	0.809868	0.135261	1.92298	0.168476	2.35201	0.348836	2.76051	0.361303
142555_at	1	1.11282	0.262915	0.443913	0.0265212	0.751732	0.0738124	0.952292	0.0228123	0.213323	0.00765085	3.3411	0.213152	0.226684	0.00825149	0.372313	0.023961	2.54746	0.158841	0.587076	0.125577	1.5879	0.168395	6.88198	0.455247	3.77421	0.801867
142556_at	1	1.60453	0.239163	1.20604	0.0915491	1.23817	0.100644	1.36398	0.0225341	1.28916	0.0651754	1.27136	0.0714344	0.980443	0.0267475	0.621943	0.0227294	1.61569	0.0726922	0.843377	0.119152	1.63032	0.163442	2.59968	0.121456	2.13242	0.259343
142557_at	1	2.17019	0.166892	1.19225	0.0359151	1.36195	0.140033	1.01796	0.017626	1.10373	0.0431032	1.36409	0.0976836	1.00193	0.016473	0.865325	0.0129428	0.960195	0.0198989	1.50776	0.187509	0.916957	0.10081	1.10965	0.0240376	0.627287	0.0425725
142558_s_at	1	1.27151	0.143594	2.20302	0.176062	1.43291	0.20037	1.14944	0.0354707	0.895586	0.0388357	1.85622	0.181662	0.793089	0.0425086	1.5674	0.113449	0.763865	0.0653846	1.59658	0.259559	1.30966	0.189243	0.488394	0.0414609	0.866484	0.0811713
142559_at		1.02531	0.0697005	0.914667	0.0310244	0.935556	0.0571424	1.00109	0.018384	0.830899	0.0335481	1.11777	0.0286437	0.842381	0.0363188	0.958836	0.085877	1.17686	0.0745436	1.04006	0.0413793	1.14739	0.0310008	1.24573	0.0821358	1.11256	0.0395197
142560_at	1	0.892009	0.144915	1.06811	0.0582308	1.09008	0.0349795	0.896362	0.0146834	1.02189	0.0270166	0.940145	0.0146619	1.16007	0.0201096	0.924659	0.0359024	0.690972	0.0361428	0.757262	0.0976439	0.66818	0.0248126	0.74946	0.0476048	1.05106	0.171984
142561_at	1	1.22485	0.114333	1.57848	0.0654206	1.32532	0.0432766	0.903193	0.0152783	0.843786	0.0268973	1.49015	0.030096	0.895064	0.0260126	0.787977	0.0331247	0.784338	0.0311677	0.728016	0.0535165	0.930241	0.0318524	0.996394	0.0339474	1.34464	0.123386
142562_at	1	1.52192	0.266311	0.958421	0.0391161	1.28937	0.0700266	1.10829	0.0257164	1.19798	0.0403267	1.23511	0.0450509	1.04617	0.0183521	0.668953	0.0380036	1.26561	0.0367325	0.796559	0.114234	0.958093	0.0615385	1.91686	0.110759	1.35241	0.150998
142563_at		1.07753	0.054437	1.34085	0.0268199	1.11981	0.0640039	1.08792	0.015125	1.04611	0.016252	1.19194	0.049699	0.943364	0.0160179	1.02454	0.0158958	0.917681	0.0175869	1.00862	0.0652349	1.12216	0.0585659	0.896117	0.0206694	1.12544	0.0426702
142564_at	1	1.01193	0.091849	0.874825	0.0628323	0.886783	0.0152888	0.855514	0.00873362	0.817579	0.0132302	0.962152	0.0152842	0.924204	0.0134347	0.775431	0.0425057	0.965558	0.02554	0.873689	0.0519436	0.94969	0.0658002	1.26313	0.0779848	1.11564	0.0987975
142565_at	1	1.34218	0.161492	1.00213	0.0540026	1.12219	0.0789577	1.13573	0.0254311	0.998359	0.0426273	1.20664	0.052552	0.938637	0.0365674	0.898337	0.0551025	1.37258	0.102363	1.09748	0.12	1.22383	0.068425	1.53099	0.117273	1.18547	0.0951162
142566_at	1	1.07613	0.170085	1.50362	0.0984248	0.943199	0.0762695	0.974963	0.0180215	0.930386	0.0287285	1.03331	0.0540676	0.916542	0.0260879	0.799281	0.0585168	0.878188	0.0542703	0.941954	0.13633	1.43721	0.12905	1.11765	0.0973623	1.71794	0.222102
142567_at	1	0.823767	0.0579205	1.05588	0.0593176	0.556238	0.0424779	0.637136	0.011747	0.67615	0.0242493	0.531191	0.0237792	1.05287	0.0389225	0.526947	0.0359196	0.468623	0.0247478	0.796356	0.0578499	0.90838	0.0667477	0.89451	0.0414435	1.16437	0.0846705
142568_at	1	2.26821	0.508845	0.916566	0.0538623	0.953181	0.155461	1.10795	0.0809213	0.64856	0.0580089	1.45506	0.179527	0.683618	0.0360518	0.281516	0.0109196	1.66659	0.0687287	0.835722	0.212059	1.98729	0.341833	5.96336	0.383665	2.9001	0.396989
142569_at	1	0.493757	0.0659503	0.293485	0.0175034	0.459383	0.0398061	0.601147	0.0123729	0.313104	0.014576	0.875529	0.0411962	0.52534	0.019796	2.5076	0.181723	2.2182	0.179048	2.80345	0.36794	1.44108	0.118128	0.887542	0.0710437	0.553722	0.0503154
142570_at		1.10424	0.102417	0.847382	0.032022	0.858613	0.0345603	1.00165	0.00546988	0.970825	0.0185739	0.931314	0.0254273	0.92242	0.00817269	0.869795	0.0476552	1.18163	0.0417786	1.11722	0.0815843	1.17087	0.0531238	1.37808	0.0944941	1.08228	0.0746425
142571_at	1	1.01353	0.173832	1.5811	0.0497953	0.869617	0.116049	1.00672	0.0175474	0.726029	0.0351118	1.14768	0.101676	0.764298	0.0295978	0.481119	0.0284165	0.770616	0.03865	0.625183	0.110173	1.55796	0.168927	1.60359	0.0505755	3.0325	0.516708
142572_at		0.894787	0.0353338	0.787865	0.0229094	0.957517	0.0323443	1.13664	0.0157527	1.13967	0.0307877	0.973988	0.022454	0.98604	0.0186634	1.15209	0.0289435	1.39996	0.0491307	1.08316	0.0453206	1.15152	0.0335502	1.21526	0.0449971	1.07096	0.0328735
142573_at	1	0.817733	0.0719283	0.859186	0.0362007	0.911417	0.0523931	0.974973	0.0129622	0.868743	0.0385295	1.07533	0.0135743	0.848738	0.0335036	1.27454	0.119674	1.5463	0.101006	1.12385	0.0578324	1.44637	0.0400009	1.23608	0.091543	1.31559	0.0789375
142574_at		1.17359	0.119617	1.15985	0.0455227	1.34277	0.0590778	1.28641	0.0203805	1.35004	0.0479568	1.22046	0.0345373	1.10227	0.0199736	0.92644	0.0297822	1.1986	0.0548954	0.81832	0.0727809	1.03483	0.0411705	1.29558	0.0694763	1.32446	0.0953722
142575_at	1	1.09027	0.0625751	0.756853	0.0330775	1.10926	0.0575467	0.994743	0.0186884	1.10042	0.0465796	0.964899	0.0262461	1.15921	0.0450781	1.03657	0.0614358	1.58159	0.0867136	1.02295	0.0520698	1.07695	0.0445983	1.52659	0.0587603	1.07095	0.0625099
142576_at	1	0.975841	0.1546	1.024	0.0582457	0.950454	0.0635292	1.13325	0.020503	0.979622	0.031331	1.07214	0.0459952	0.888935	0.0213863	1.18962	0.176461	1.17717	0.0610944	1.13298	0.0966963	1.29259	0.101828	1.10227	0.169448	1.16463	0.0747199
142577_at		1.26044	0.15998	1.01697	0.0784917	1.1972	0.087785	1.08078	0.0220144	1.09666	0.0503969	1.15841	0.0376728	1.03699	0.0446625	0.98124	0.105958	1.61832	0.13684	1.01813	0.0927286	1.3596	0.0954232	1.69922	0.183891	1.41295	0.146665
142578_at	1	0.793624	0.0505361	0.975898	0.0502764	0.808977	0.0421578	0.86118	0.00821983	0.947973	0.0313217	0.73881	0.0137332	1.09751	0.0380772	0.943149	0.0678746	0.998185	0.0675462	0.921368	0.0411581	1.18583	0.0307002	1.06659	0.0771144	1.30419	0.0580741
142579_at	1	1.56719	0.0930789	1.41677	0.0752841	1.80066	0.133281	1.18634	0.022335	1.31242	0.0255704	1.60355	0.0820857	1.12414	0.0105275	1.00201	0.0318688	0.937435	0.0270141	0.914331	0.0872371	0.772187	0.0755867	0.939913	0.0438766	0.85479	0.0504429
142580_at		1.0575	0.0712155	0.927847	0.0379668	0.933458	0.0412705	1.10558	0.0161878	1.24597	0.0331638	0.800736	0.0187231	1.16671	0.0252158	1.02636	0.0677899	1.2339	0.0477086	1.15597	0.0536677	1.2316	0.0585395	1.22004	0.0762043	1.07374	0.0486285
142581_at	1	0.964882	0.0875184	1.43432	0.0667074	1.12208	0.127681	1.16833	0.0160934	0.788056	0.0121133	1.64435	0.130164	0.684921	0.0114632	0.962631	0.0632401	1.20818	0.0152965	0.886522	0.095968	1.68822	0.179431	1.28159	0.0832759	1.94263	0.13179
142582_at	1	1.1005	0.146816	1.41681	0.0631901	1.43535	0.0956073	0.949354	0.0108521	1.22372	0.0305076	1.19171	0.0547284	1.20609	0.0142925	1.68805	0.0343676	1.09823	0.0307299	1.3337	0.161605	1.11266	0.0772854	0.651282	0.0231465	0.913064	0.102438
142583_at	1	0.508906	0.0922551	0.127772	0.00528928	0.21467	0.00519365	0.447703	0.0116528	0.143224	0.00535278	0.618557	0.00825284	0.347993	0.00711086	0.344605	0.0171786	2.03268	0.0671122	0.810639	0.112988	1.20519	0.0425653	5.94624	0.295816	1.76254	0.266223
142584_at		0.821984	0.0746484	0.948275	0.0491546	0.942068	0.0525493	0.941034	0.012245	0.852199	0.0127631	1.02063	0.0405349	0.926883	0.0180777	1.53924	0.0501241	1.35776	0.0516319	1.36855	0.118305	1.38453	0.0903667	0.884803	0.0440539	1.0584	0.0952174
142585_at		1.20998	0.0361148	0.978671	0.0433653	1.1589	0.0397946	0.989204	0.0172714	0.88044	0.0170922	1.27618	0.0352717	0.914977	0.0238899	1.06414	0.0292581	1.15768	0.0559288	1.11707	0.0387449	0.969395	0.0306969	1.08791	0.0593066	0.871584	0.0259633
142586_at	1	1.44057	0.110228	1.16194	0.0368134	1.18594	0.0576408	1.24841	0.022379	0.947356	0.0312375	1.68859	0.057561	0.705348	0.0150884	0.914164	0.0267138	1.26716	0.0428914	1.12637	0.0830141	1.25287	0.0568146	1.38704	0.0487598	1.14449	0.0701818
142587_at	1	0.957638	0.0358841	1.22517	0.0348805	1.54991	0.0170434	1.05807	0.0134909	1.24815	0.0245555	1.3336	0.0132796	1.16381	0.012803	0.653367	0.00828372	0.917454	0.0206696	0.403758	0.0120963	0.722883	0.0142074	1.40435	0.0370212	1.80301	0.0636043
142588_at		0.938976	0.0787678	0.80062	0.0368588	0.910508	0.027254	1.01846	0.0103316	0.95279	0.0263218	1.00418	0.023513	0.908775	0.0107845	1.064	0.0364209	1.42503	0.059	1.09906	0.0749428	1.24434	0.0431711	1.34709	0.0841001	1.16251	0.0652426
142589_at	1	1.09035	0.0636976	0.900459	0.0298322	0.90825	0.0581653	1.01848	0.0127193	0.932235	0.0211799	0.995449	0.0413463	0.913228	0.015973	1.00107	0.0435413	1.50366	0.0585016	1.22802	0.0834189	1.51903	0.0856293	1.50984	0.0769636	1.25275	0.0524919
142590_at	1	1.66764	0.521674	1.09177	0.0631209	1.27899	0.211847	0.990755	0.0200454	0.827782	0.020079	1.556	0.178301	0.827348	0.0200202	0.415661	0.0338348	0.469692	0.0245494	0.721242	0.251827	0.538716	0.116094	1.16459	0.114968	1.19208	0.264131
142591_at	1	1.09352	0.0887538	0.938941	0.0725215	0.952937	0.0164425	1.16976	0.0248202	0.902769	0.0242546	1.27639	0.0158581	0.748044	0.0109767	0.867323	0.0163645	1.28262	0.0766546	0.995879	0.0645088	1.23334	0.068779	1.47883	0.108186	1.27742	0.104465
142592_at	1	1.07197	0.128878	1.49884	0.0474656	0.908919	0.0669994	0.735939	0.0157485	0.941332	0.0612397	0.897163	0.0408934	1.01646	0.0297496	2.91672	0.276054	1.22314	0.0489767	3.43505	0.32427	2.08008	0.145206	0.433822	0.0363709	0.626294	0.0418364
142593_at	1	0.774984	0.0636297	0.993898	0.0542895	0.901923	0.0304806	0.909046	0.0120126	0.95878	0.0164627	0.86505	0.0196917	1.04334	0.0104502	1.79879	0.0266083	1.34152	0.0469197	1.55766	0.112069	1.47754	0.0800112	0.745849	0.0313617	0.981918	0.0785972
142594_at		1.11765	0.188785	0.975856	0.0239237	1.01483	0.11625	1.01786	0.0310819	0.747522	0.0332905	1.28225	0.101937	0.793174	0.00887618	0.908242	0.0447668	1.59699	0.0377964	1.10603	0.198595	1.71119	0.204794	1.77992	0.102722	1.72966	0.181482
142595_at	1	1.19008	0.103691	0.960146	0.0320356	1.11094	0.0291189	0.842809	0.0146697	0.869321	0.018484	1.10432	0.0211576	1.00924	0.0185119	0.626081	0.0194423	0.917303	0.0314818	0.671119	0.0466265	0.789359	0.0180192	1.46888	0.0646516	1.22563	0.0941618
142596_at	1	0.609532	0.0412258	0.939164	0.0186113	1.03239	0.032581	0.992219	0.0117691	0.868853	0.0136054	1.14926	0.0293394	0.901228	0.0127409	2.01519	0.0919998	0.983651	0.00749807	1.18714	0.0607183	0.901814	0.0337342	0.493242	0.0229494	0.769155	0.0334854
142597_at		0.727469	0.0838936	1.10738	0.0187926	1.1059	0.0505236	0.963397	0.00561306	1.06344	0.0194943	1.05289	0.0314523	1.0513	0.0146815	1.49036	0.0548395	1.23356	0.0280111	0.9911	0.0984911	1.25207	0.0573478	0.83129	0.0288666	1.35138	0.127608
142598_at	1	0.746724	0.056227	0.924221	0.0805679	0.575132	0.0474729	0.718017	0.0116858	0.792212	0.0348294	0.513179	0.0212391	1.1276	0.0527668	0.524433	0.0532986	0.494053	0.0458771	0.681498	0.0399615	0.778833	0.0526943	0.961275	0.103094	1.15219	0.0648936
142599_at	1	0.744592	0.0952449	1.1189	0.0724784	0.999996	0.0222193	1.17058	0.0296111	1.04061	0.028236	1.05047	0.0334744	0.96538	0.0284742	2.02127	0.120277	1.26397	0.0280436	1.48411	0.135768	1.41393	0.0909331	0.636049	0.0402218	1.03151	0.128787
142600_at	1	1.09342	0.0594995	1.21859	0.0178903	1.00843	0.0482597	0.981279	0.0129217	0.93361	0.0149074	1.07177	0.036072	0.944315	0.0182408	0.798626	0.0286642	0.937592	0.0198864	0.877678	0.0536729	1.15164	0.0569293	1.17845	0.0361493	1.32791	0.054858
142601_at	1	1.09426	0.10943	0.991439	0.00988569	1.16757	0.0853892	0.99871	0.00538825	0.964824	0.0145677	1.20583	0.0585306	0.968909	0.014776	1.18524	0.0449072	0.915267	0.0185549	1.15793	0.128619	0.813317	0.0651112	0.775229	0.0216003	0.73831	0.0603258
142602_at		1.32674	0.142826	1.10318	0.0725327	1.13067	0.122976	1.09797	0.0294371	0.869248	0.0460792	1.38846	0.0904335	0.816353	0.0319656	0.723991	0.0513339	1.29316	0.0919109	0.927379	0.134029	1.3586	0.171471	1.78902	0.107781	1.53921	0.136112
142603_at	1	1.09537	0.0627307	0.855543	0.0416266	1.11251	0.055261	1.02703	0.0131619	1.14734	0.0445337	1.00937	0.0191686	1.10526	0.0371356	0.925437	0.0556753	1.30715	0.0840261	0.912542	0.0430432	0.991773	0.0253042	1.41473	0.0847542	1.10222	0.0485357
142604_at		1.3334	0.0946253	0.995543	0.0695727	0.893863	0.0496716	1.14529	0.0338922	0.997276	0.0425837	0.984664	0.0347653	0.910637	0.0218057	0.724144	0.0498181	1.12624	0.0741996	1.08342	0.0665293	1.24065	0.0724281	1.58185	0.150169	1.15428	0.0466976
142605_at	1	1.03481	0.0951359	1.16073	0.104857	0.915218	0.0554951	0.8156	0.0120924	0.797747	0.0310072	1.02657	0.0432352	0.896146	0.0213397	1.19453	0.0661278	0.717908	0.05379	1.37006	0.115705	0.900147	0.0766373	0.607436	0.0613969	0.678617	0.0617075
142606_at		0.961027	0.0157222	1.08585	0.0446086	1.17119	0.0461563	0.979626	0.0227807	1.00388	0.0326929	1.10169	0.0295449	1.07121	0.0322975	1.26422	0.0504185	1.12677	0.0392067	1.04195	0.0278405	1.04747	0.0470712	0.89153	0.0190513	1.00634	0.0397428
142607_at	1	1.28219	0.128457	2.00839	0.180708	1.04575	0.0758012	1.04978	0.0343264	1.08518	0.0418209	1.03053	0.0546123	1.02258	0.0246832	0.780031	0.0306473	0.928668	0.0653779	0.996366	0.110761	1.79648	0.176029	1.19701	0.110799	1.89694	0.190403
142608_at		1.02109	0.172663	0.797361	0.0528309	0.73799	0.046991	1.07093	0.0119985	1.05553	0.0306813	0.751597	0.0284601	0.983796	0.0258858	1.076	0.104534	1.38225	0.0790367	1.46483	0.182838	1.50171	0.106076	1.334	0.138381	1.18098	0.18333
142609_at		1.22249	0.0901515	1.0324	0.0574227	0.827019	0.0252654	0.963848	0.0100416	0.972688	0.0145766	0.821911	0.0168618	1.00939	0.0199211	0.799124	0.0451667	1.03156	0.0405323	1.17125	0.0565951	1.28097	0.0624706	1.30713	0.0854705	1.11103	0.0702121
142610_at	1	0.988259	0.0551384	0.957978	0.0342326	1.02531	0.0174143	1.01549	0.0176227	0.963184	0.0217886	1.1198	0.0146245	0.917	0.0109579	1.17353	0.0220257	1.37926	0.0504139	1.13177	0.0508882	1.27862	0.024456	1.17632	0.0542716	1.14615	0.0504681
142611_at	1	1.88074	0.259131	1.58486	0.0634797	1.43539	0.0561569	1.05381	0.0109698	1.35735	0.0354525	1.18006	0.02622	1.21802	0.0239151	0.635804	0.0396755	0.858766	0.0379641	0.827412	0.0868521	0.944679	0.0313477	1.37017	0.0964714	1.23679	0.122237
142612_at	1	0.678691	0.0668659	0.809191	0.0171431	0.841473	0.0171143	0.936917	0.0187798	0.656267	0.0144496	1.24335	0.0183444	0.677652	0.00769289	1.50657	0.0596678	1.52216	0.030955	1.20971	0.0897075	1.46392	0.031869	1.01738	0.0439122	1.26464	0.097033
142613_at	1	1.2136	0.126891	1.00826	0.0560519	1.35855	0.100846	1.02454	0.0165997	1.0096	0.0301021	1.33803	0.0699763	1.02309	0.0282472	0.946496	0.0314558	1.08631	0.0525015	0.883224	0.10128	0.831167	0.0719209	1.14832	0.0610995	1.00052	0.0989053
142614_at	1	0.798946	0.118677	0.987817	0.0526955	0.961341	0.0111481	0.888818	0.0142596	0.995549	0.0191758	0.897354	0.00951244	1.07329	0.0139506	3.16306	0.419076	0.991268	0.0560633	2.40105	0.125429	0.995193	0.0115292	0.343143	0.0516851	0.42302	0.0210615
142615_at		0.997878	0.128164	1.02137	0.100521	1.28837	0.113869	1.08523	0.0157625	0.810174	0.0444316	1.70942	0.0617857	0.756246	0.0395398	1.3155	0.150618	1.47132	0.142969	1.01417	0.0989124	1.14467	0.0922977	1.14344	0.118813	1.21578	0.152115
142616_at		1.18146	0.0958313	0.914873	0.0771053	0.921496	0.0124685	0.969578	0.0177066	1.15491	0.0296772	0.754639	0.0096662	1.22335	0.0143688	0.636434	0.0183625	0.906734	0.0637382	0.813788	0.0499629	0.86635	0.0414279	1.42998	0.132409	1.09354	0.079103
142617_at	1	0.925488	0.0617691	1.30086	0.0373731	1.20247	0.0473137	1.16031	0.0230835	1.431	0.0410719	0.945096	0.0235255	1.27998	0.0366088	1.32747	0.0540038	0.952323	0.0359211	1.02606	0.0594031	1.03134	0.0320401	0.7174	0.0178206	1.02883	0.0601949
142618_at	1	1.38584	0.0733618	1.00135	0.0330736	1.23539	0.0659118	1.17446	0.0135342	1.21306	0.0450308	1.1595	0.0286287	1.06823	0.0343416	1.02274	0.0586862	1.14872	0.0540157	1.15416	0.057398	0.935543	0.0380354	1.12488	0.0326949	0.820211	0.0379173
142619_at	1	0.830085	0.0544926	0.833588	0.04873	0.550231	0.0388342	0.72334	0.00962907	0.534363	0.01751	0.69425	0.0350457	0.795313	0.0116069	0.321098	0.00366491	0.284883	0.0127546	0.501885	0.0409405	0.440421	0.0325519	0.887566	0.050494	0.897921	0.0608328
142620_at		0.937611	0.0734898	0.871389	0.0443508	0.829356	0.0302855	0.964474	0.0240262	1.0051	0.0253672	0.810152	0.0240892	1.02901	0.0193657	1.05458	0.0589285	1.24079	0.0462713	1.18554	0.0655645	1.30179	0.062226	1.1941	0.0844773	1.11699	0.0661789
142621_at	1	1.00844	0.107673	0.866764	0.0149869	1.23053	0.0729214	0.981771	0.00758563	1.13611	0.017543	1.06996	0.0430597	1.15234	0.0187342	1.24296	0.0936771	1.11014	0.0261377	1.02032	0.0891163	0.802507	0.0493859	0.916778	0.068247	0.808531	0.0451714
142622_at	1	1.3156	0.0279423	1.51296	0.0577927	1.06137	0.0716387	1.16556	0.0518259	1.09958	0.0589218	1.14991	0.0517576	0.925525	0.0193576	0.71095	0.0216871	1.13924	0.0403595	0.913661	0.06642	1.67504	0.128254	1.60268	0.0541017	1.83704	0.0599031
142623_at		1.07808	0.157365	1.02211	0.0702386	1.19865	0.0679033	1.0639	0.023675	1.37195	0.0550639	0.898319	0.0248857	1.34235	0.0510824	1.09726	0.138407	1.15709	0.0773751	0.934578	0.0753498	0.977056	0.0578509	1.1221	0.140576	1.1017	0.110748
142624_at	1	1.3496	0.395107	1.17634	0.0432424	1.36812	0.085379	0.964911	0.0203443	0.890753	0.0222925	1.50273	0.0659623	0.914185	0.0181546	1.16179	0.118122	1.08343	0.0375276	1.12154	0.250901	0.952266	0.061137	0.980837	0.104563	1.33294	0.316539
142625_s_at		1.00109	0.0754182	0.850898	0.0709354	0.818489	0.0381538	1.05861	0.0128131	0.899284	0.0275099	0.979908	0.0175934	0.836253	0.0241857	0.908915	0.0575538	1.20643	0.117268	1.1086	0.0624883	1.19327	0.0507938	1.33657	0.157094	1.09863	0.0673343
142626_at		1.00656	0.16008	0.948611	0.0910969	0.890932	0.0531179	1.21641	0.025214	1.31991	0.0446293	0.824954	0.0301182	1.08185	0.0250856	1.08747	0.133756	1.27538	0.117647	1.16852	0.113117	1.31361	0.100947	1.25803	0.204456	1.18967	0.123382
142627_at	1	1.27425	0.0377239	0.986133	0.054709	1.44164	0.0907465	1.06593	0.0160999	1.43898	0.0387599	1.10729	0.0436563	1.30811	0.0384646	1.23582	0.0620255	1.04826	0.0506472	1.11225	0.057508	0.725355	0.0477905	0.85094	0.0424351	0.652938	0.0287423
142628_at	1	1.87209	0.107549	1.22694	0.0259341	1.86522	0.156453	1.21387	0.0187342	1.18524	0.0279748	1.88754	0.105684	0.991188	0.0227408	0.761027	0.0435439	1.13174	0.034159	0.80231	0.077049	0.789105	0.0736669	1.50266	0.0726207	0.989439	0.0315825
142629_at	1	1.1628	0.0375557	0.9846	0.0327144	0.834198	0.0243274	1.0543	0.0178615	0.855046	0.022988	0.974303	0.0175908	0.859021	0.018475	0.837179	0.0354417	1.03613	0.0377086	1.16453	0.0233733	1.2188	0.0329017	1.24325	0.0574556	1.04734	0.0235074
142630_at		0.999927	0.0467457	0.853035	0.0532107	0.934327	0.0423109	1.02467	0.0224311	1.04708	0.0370628	0.896764	0.0192937	1.04973	0.0391336	1.18726	0.072188	1.68976	0.0899676	1.26803	0.0422534	1.53355	0.0861412	1.42707	0.0622585	1.21995	0.0794334
142631_at	1	1.16249	0.0765236	1.12977	0.080434	1.07188	0.0820848	1.04101	0.0068994	0.818332	0.0252383	1.31531	0.0650362	0.815861	0.0170784	0.631059	0.0382454	0.86547	0.0606963	0.706297	0.0589888	0.922997	0.0774043	1.38808	0.131964	1.32007	0.0671269
142632_at		1.15445	0.134625	1.04165	0.107906	1.16986	0.0733285	1.1051	0.0177908	1.0468	0.046968	1.19011	0.0232691	0.988877	0.0461496	0.984081	0.133216	1.34114	0.124944	0.914386	0.0308612	1.14565	0.0799126	1.44816	0.203274	1.26379	0.0972527
142633_at		1.11361	0.138926	1.06748	0.0456197	1.00194	0.0404465	1.1492	0.0125226	1.08792	0.0445117	0.989451	0.0116328	1.01442	0.0293801	0.796054	0.0967388	1.08906	0.0599386	0.831622	0.0381109	1.14815	0.0276396	1.45636	0.17592	1.4054	0.0759064
142634_at	1	1.01775	0.0577403	0.771374	0.0537666	0.825615	0.0810708	0.982032	0.0262077	0.65857	0.0231361	1.15945	0.0839109	0.726827	0.0304561	0.601447	0.0274484	1.04984	0.0626931	0.797794	0.0869774	1.03597	0.115017	1.74656	0.108057	1.31768	0.0842252
142635_at		1.04249	0.0817885	0.808741	0.0347821	0.743992	0.0314387	0.954404	0.0150046	0.968711	0.0161238	0.732917	0.0249485	1.02213	0.0227252	0.802334	0.0152401	1.0531	0.0213704	1.13733	0.0821451	1.15638	0.063471	1.31301	0.027569	1.0459	0.0730423
142636_at	1	1.21846	0.130114	0.883319	0.0386054	1.07081	0.0363255	1.13159	0.014965	1.46316	0.0477581	0.78946	0.00898103	1.35672	0.0285035	0.87389	0.0650904	1.32104	0.0561435	0.976032	0.0671766	1.08444	0.0396921	1.54308	0.114731	1.15087	0.084322
142637_at	1	1.09921	0.100613	0.893986	0.073528	0.908492	0.0508234	0.942072	0.0198608	0.737717	0.0188137	1.14958	0.049727	0.797481	0.020789	0.751917	0.0178865	1.15186	0.104878	0.929409	0.0825299	1.09185	0.0571548	1.53207	0.17272	1.21932	0.0788387
142638_at	1	1.02656	0.0401964	1.80734	0.0753256	1.79099	0.0525555	1.4426	0.0204624	1.38172	0.0447929	1.96344	0.0215483	0.91297	0.0179768	1.83801	0.0900293	1.02711	0.0418284	1.04818	0.0190288	1.02953	0.0299301	0.562348	0.0296228	0.983528	0.028699
142639_at	1	1.63061	0.409202	1.81266	0.135623	1.39865	0.202759	1.17365	0.0593999	1.24687	0.101226	1.22758	0.123494	1.15376	0.0415632	0.691335	0.0322732	1.3994	0.0958621	0.981723	0.269121	2.15741	0.378912	2.03083	0.165156	3.48082	0.901026
142640_at	1	0.76329	0.121639	0.739365	0.0346692	0.622402	0.0399165	0.672991	0.00803296	0.530538	0.0132692	0.823169	0.033687	0.757059	0.015195	0.452517	0.0255979	0.460208	0.0236011	0.562959	0.0744646	0.552417	0.031772	1.02762	0.0738942	1.11109	0.141854
142641_at		1.24734	0.115856	1.07964	0.0392012	1.25142	0.0862213	1.09102	0.0141205	1.09215	0.0531336	1.17684	0.0240278	1.06515	0.0477287	0.99104	0.0997145	1.21929	0.0848326	0.975891	0.0608464	1.05165	0.038569	1.25232	0.0862763	1.10351	0.0641884
142642_at	1	1.03778	0.0492935	1.2461	0.0363429	1.07993	0.0487016	0.96072	0.0121685	1.21365	0.0338829	0.897152	0.0241787	1.20636	0.026593	1.14307	0.0456859	1.02308	0.0391197	1.10687	0.0529798	1.18507	0.0417924	0.896708	0.0345959	1.08031	0.0374948
142643_at	1	0.937873	0.109257	0.985882	0.0367931	0.977429	0.0593448	0.828897	0.0279223	0.84612	0.0367408	1.03208	0.0460615	0.951237	0.0156107	1.06884	0.0942825	1.30136	0.042909	1.0164	0.0881352	1.34184	0.0875238	1.26659	0.123549	1.36126	0.0907684
142644_s_at		1.00493	0.0945604	0.893914	0.0322459	0.856202	0.0436611	1.09214	0.0175391	0.972533	0.035097	0.994035	0.0206055	0.863321	0.0281383	1.1774	0.0677164	1.16629	0.0536769	1.38788	0.108458	1.22238	0.0518172	0.991385	0.0201341	0.926557	0.0843612
142645_r_at		0.895083	0.15954	0.976088	0.0546116	0.608432	0.0343998	1.21255	0.0532194	1.19231	0.063066	0.604291	0.0234841	1.01931	0.0388563	1.19214	0.0884818	1.10971	0.0528731	1.75199	0.246887	1.79474	0.116984	0.945052	0.0610352	1.17909	0.161979
142646_at	1	0.830071	0.0649521	0.52082	0.0225663	0.689087	0.0230013	0.921341	0.0158736	0.761362	0.0188013	0.82269	0.0179894	0.8409	0.0189768	0.766253	0.0583656	1.68417	0.0643364	0.904669	0.0334103	1.27016	0.0520578	2.25258	0.178621	1.41299	0.0618076
142647_at		0.927765	0.0563982	1.0378	0.047977	1.04545	0.0569994	1.00907	0.0207669	1.14447	0.0465064	0.916948	0.0159681	1.14419	0.0445375	1.10995	0.0787943	1.1797	0.0655943	0.983615	0.0453641	1.16983	0.05217	1.06608	0.0357879	1.20704	0.0721222
142648_at		1.22269	0.0273552	1.00972	0.0148859	1.12578	0.0441273	1.05296	0.0177904	0.999261	0.0357054	1.19742	0.0145242	0.941511	0.0256938	0.954368	0.0478567	0.933106	0.0373118	1.03626	0.0174709	0.836508	0.0105746	0.979119	0.0242743	0.808104	0.00972137
142649_at	1	0.877752	0.0530801	1.14935	0.0903747	1.14488	0.0548482	1.05801	0.00867035	1.06964	0.0160005	1.1666	0.0385033	0.983065	0.0136366	1.26215	0.0344678	0.99354	0.0564074	0.983281	0.0658018	0.991614	0.0745551	0.788886	0.05732	1.02542	0.0750445
142650_s_at	1	1.22728	0.0765029	1.11383	0.0476275	1.08308	0.0184808	1.04225	0.0244623	1.12842	0.0310892	1.00835	0.0129764	1.07732	0.0193522	1.1707	0.0554826	1.14407	0.0296605	1.31478	0.0475306	1.17288	0.0442436	0.986018	0.0482161	0.901363	0.0469627
142651_at	1	0.809839	0.110035	1.13546	0.0518114	0.951817	0.0526789	0.784191	0.011083	0.593534	0.0194352	1.24815	0.0361751	0.765312	0.0244182	1.16304	0.122905	0.548503	0.0268659	0.959031	0.0836163	0.658116	0.0352661	0.492109	0.0479055	0.71692	0.0564245
142652_at	1	0.438278	0.0482973	0.827096	0.0807131	0.664665	0.0747162	1.1408	0.016427	1.02704	0.0185815	0.699605	0.0552817	0.954452	0.0157583	6.86923	0.135233	0.305809	0.0270721	5.09657	0.801743	0.406129	0.0583017	0.0445957	0.0050574	0.0856784	0.0102961
142653_at	1	1.19689	0.0305779	1.06882	0.0417436	1.20211	0.0451367	0.980912	0.0105558	1.36815	0.0189197	0.899431	0.0249855	1.3402	0.0197479	1.01097	0.0206569	1.09993	0.0459226	1.01523	0.037907	0.975561	0.0344218	1.08929	0.0581474	0.962964	0.0187885
142654_at	1	1.21979	0.153811	1.32635	0.0695833	1.05995	0.0256073	1.29246	0.019273	1.1196	0.0316925	1.25494	0.0213966	0.848179	0.0185614	1.13419	0.0629666	1.03857	0.0498888	1.29128	0.119154	1.28325	0.0462832	0.926399	0.0672106	1.05405	0.0903635
142655_at	1	0.418619	0.0854516	1.44243	0.0848842	0.866033	0.0693074	1.01135	0.0272026	0.882811	0.0351865	0.958499	0.0556068	0.908821	0.0170132	0.167	0.00143794	0.0305849	0.00128195	0.0859031	0.0164888	0.0534831	0.00557257	0.18319	0.00976516	0.898422	0.218583
142656_at	1	1.18988	0.0233923	1.34935	0.0506079	1.16266	0.0371261	1.19887	0.0152044	1.28629	0.0263547	1.05497	0.0224561	1.10492	0.0200554	1.16441	0.0292477	1.03842	0.037708	1.19753	0.0348323	1.20171	0.0378024	0.891803	0.034264	1.0054	0.0250326
142657_at	1	10.152	0.641908	5.28957	0.16121	4.14902	0.413791	3.3208	0.199784	4.10447	0.294283	3.48542	0.304102	1.25853	0.0770537	1.05876	0.0236967	1.43377	0.0245471	2.84477	0.359693	2.00755	0.239846	1.35458	0.0121672	0.721357	0.0452136
142658_at	1	1.19447	0.149024	0.948598	0.0735175	1.26985	0.06909	1.18139	0.0150063	1.33392	0.0563584	1.07342	0.0126974	1.18568	0.046276	1.10811	0.129905	1.34222	0.0952496	0.996479	0.0634258	0.986942	0.0627229	1.26706	0.139972	1.0273	0.0985451
142659_at	1	0.946881	0.0911907	1.1775	0.0567271	1.13952	0.0350385	1.00724	0.0218424	0.979631	0.0247438	1.20611	0.0260213	0.947007	0.0151431	2.69973	0.144743	1.21255	0.0418352	2.22854	0.157279	1.2502	0.0560698	0.454744	0.0286925	0.579006	0.0406201
142660_at		1.23096	0.109172	1.00332	0.0651383	1.17341	0.0623	0.974529	0.0142824	1.03206	0.0360414	1.07781	0.027412	1.09429	0.0392498	0.914295	0.0663518	1.05257	0.0587331	0.955376	0.0633246	0.897192	0.0546788	1.16303	0.0716043	0.969197	0.0825173
142661_at	1	1.2095	0.282554	1.44627	0.0383436	1.22749	0.0878374	0.842226	0.0315355	1.01002	0.0658329	1.01501	0.0498939	1.21217	0.0198864	0.357649	0.00859475	1.02084	0.02535	0.368455	0.0755702	1.25499	0.102887	2.85613	0.0735906	4.88094	1.07582
142662_at	1	0.989181	0.0992445	1.05821	0.0639165	0.685311	0.029143	0.599679	0.0105733	0.631942	0.0171209	0.659511	0.0175757	1.04737	0.0343385	0.478836	0.029085	0.484448	0.0200136	0.688437	0.0523646	0.748574	0.0456796	1.01984	0.0482798	1.13408	0.104484
142663_at		0.778708	0.0692347	0.82514	0.0357905	0.896721	0.0392276	1.26352	0.0418941	1.02171	0.043054	1.04553	0.0299879	0.865478	0.0293154	1.28024	0.0593679	1.21035	0.0479603	1.11699	0.0834052	1.11701	0.0533382	0.945575	0.0195319	1.03777	0.0800868
142664_at	1	0.836285	0.169048	1.26846	0.0622283	1.13497	0.0274948	1.0523	0.0141337	1.17344	0.0199193	1.02376	0.0190326	1.11169	0.017759	6.55534	0.336581	0.445102	0.0172971	4.78972	0.746849	0.493621	0.0184335	0.0686877	0.00455437	0.136679	0.0283251
142665_at		0.999452	0.0451163	0.855414	0.0353236	0.843811	0.043171	0.893638	0.00876513	0.992251	0.01968	0.771284	0.025631	1.09501	0.0166154	0.825461	0.0219703	1.01406	0.0380302	0.995531	0.0598987	1.03906	0.0584374	1.22909	0.0512377	1.05358	0.0459538
142666_at	1	0.77224	0.0841085	0.82986	0.0212437	0.846626	0.0361307	0.898325	0.0116134	0.964499	0.034618	0.803605	0.0129253	1.05574	0.0306756	1.9363	0.172317	1.13177	0.0486992	1.72233	0.111839	1.10894	0.0269683	0.60077	0.0463304	0.66459	0.0433342
142667_at	1	0.965946	0.130252	1.16283	0.0400869	0.955075	0.022759	0.9705	0.0222001	0.921452	0.0228889	1.00421	0.0182858	0.953621	0.015144	1.30266	0.0848316	0.909102	0.0323666	1.2954	0.123692	1.10013	0.0210785	0.711677	0.053143	0.921282	0.0975525
142668_at	1	2.58736	1.09277	2.05143	0.116415	1.48296	0.274282	0.832862	0.0714086	0.64441	0.0846133	1.65306	0.226065	0.934832	0.0494568	0.532952	0.0485596	0.863068	0.0356914	1.24557	0.528929	1.6445	0.348465	1.68326	0.165813	4.00771	1.34983
142669_at	1	1.1006	0.0697798	1.47847	0.0841846	1.35637	0.0375257	0.880224	0.0131673	1.21596	0.0349645	1.03324	0.00664212	1.31346	0.0257104	0.851946	0.0354788	0.68426	0.0318779	0.689543	0.0322715	0.738107	0.0331411	0.805334	0.0426715	1.08987	0.0718174
142670_at	1	0.969715	0.0605527	1.07128	0.0249701	0.961155	0.0520516	0.981244	0.0157524	0.92156	0.0328739	1.02272	0.0231713	0.942431	0.032559	1.48681	0.117861	1.0915	0.0573676	1.48794	0.0557413	1.21808	0.0319549	0.744268	0.0448646	0.823379	0.0222642
142671_at	1	1.26895	0.0596083	1.0752	0.0316504	1.3751	0.0552246	1.28519	0.0227201	1.29766	0.0369695	1.26888	0.0340866	1.08499	0.0144108	0.882483	0.0169222	0.902855	0.0178627	0.824053	0.0448729	0.713409	0.0340176	1.02309	0.0165489	0.875224	0.0395615
142672_at	1	2.74421	0.144881	1.85364	0.080903	1.88508	0.162694	1.3603	0.0153005	1.06968	0.0292798	2.26363	0.137591	0.835831	0.0132858	0.735473	0.0332427	0.624414	0.00869878	1.12101	0.0931523	0.648489	0.0587835	0.857081	0.0387451	0.581083	0.0283168
142673_at	1	0.877898	0.0730268	0.937904	0.0368958	0.687998	0.0280237	0.771207	0.0170766	0.697962	0.0173226	0.775281	0.0239035	0.89555	0.0269778	0.523369	0.0430944	0.516091	0.0148338	0.65399	0.0272119	0.708193	0.034467	1.0143	0.0765891	1.09052	0.0534049
142674_at	1	1.60648	0.0487314	1.94892	0.085023	1.20409	0.0430769	1.39714	0.0180942	1.0516	0.0296527	1.68475	0.0440598	0.716945	0.0121862	0.911187	0.0173266	0.747636	0.0137105	1.22634	0.0506259	1.21963	0.0660055	0.820719	0.0137201	0.999028	0.0484325
142675_at	1	0.886742	0.134959	0.923288	0.0511393	0.671088	0.0352351	0.656407	0.0101479	0.506417	0.0118973	0.887239	0.0320818	0.759834	0.0174563	1.14314	0.149527	0.591528	0.0335154	1.41105	0.108795	0.810829	0.0413615	0.563113	0.0813153	0.595961	0.0452543
142676_at		1.0393	0.0760443	0.750224	0.0279104	0.950707	0.0343404	1.07055	0.0186006	0.979928	0.0106062	1.0568	0.0341139	0.906804	0.0206312	1.14542	0.0353847	1.44109	0.0208043	1.25996	0.0817051	1.14785	0.0588092	1.26383	0.0434742	0.933479	0.0627488
142677_s_at	1	0.636011	0.0749359	1.18759	0.0463386	1.03261	0.0533078	0.983831	0.0153737	0.834046	0.0353669	1.21383	0.0386214	0.854952	0.0245899	2.54326	0.154523	1.11064	0.0393239	1.57214	0.151274	1.29279	0.0724151	0.440837	0.0201344	0.88594	0.0984961
142678_at	1	1.42901	0.121901	1.63337	0.0648469	1.7313	0.0832688	1.42724	0.0315118	1.14275	0.0283031	2.2249	0.0881988	0.786299	0.0215715	1.53905	0.0440439	1.00156	0.0404328	1.28726	0.100517	0.949643	0.043904	0.652068	0.0331774	0.761739	0.0484779
142679_at	1	0.923309	0.0818184	0.919474	0.0412608	0.773084	0.0512908	0.742199	0.0120107	0.66116	0.0309069	0.865226	0.0134286	0.895345	0.0407622	0.491992	0.0402916	0.491381	0.0351104	0.588592	0.0421848	0.581432	0.0218136	0.999173	0.0397427	1.02472	0.0752848
142680_at	1	0.72433	0.0961706	0.898827	0.0515762	0.515311	0.0181365	0.685423	0.00990168	0.366051	0.00711432	0.921708	0.0249302	0.56125	0.00984626	0.335791	0.0356274	0.21978	0.00980945	0.450208	0.0324657	0.381571	0.0204908	0.692512	0.0820805	0.872099	0.0606446
142681_at	1	1.31007	0.209068	0.870853	0.0249534	1.3155	0.103525	0.869627	0.0154093	0.750477	0.0229319	1.50916	0.0833429	0.874322	0.0132266	0.56957	0.0241987	1.1385	0.0227258	0.594608	0.0906297	0.794657	0.071516	2.01572	0.0940983	1.54505	0.222611
142682_at		1.01476	0.0818806	0.885815	0.0528649	0.903572	0.0434112	1.02883	0.0276737	1.02745	0.032649	0.899932	0.0305288	1.01369	0.0331668	1.04762	0.0435298	1.16153	0.074798	1.18808	0.0867031	1.12346	0.0506517	1.1088	0.0775297	0.980502	0.0743337
142683_s_at	1	1.03593	0.0343498	1.53687	0.0543661	1.1572	0.0296689	0.992148	0.0116255	1.24682	0.026286	0.930164	0.0129544	1.24779	0.0269581	1.30957	0.0435658	0.856395	0.0266256	1.17201	0.0299535	1.13459	0.0348644	0.65426	0.016379	0.972947	0.0383018
142684_at		0.859641	0.0362233	1.27433	0.0434168	1.24879	0.0508504	0.903352	0.00582779	1.04126	0.0277865	1.19394	0.0309923	1.04683	0.0150054	1.56092	0.0688107	1.04076	0.0380623	1.07884	0.0441511	1.06558	0.0435257	0.671514	0.0370158	0.989459	0.0206949
142685_at	1	0.92618	0.0449665	1.03078	0.0417325	1.3107	0.0655936	0.956207	0.00450969	1.15277	0.0279528	1.09603	0.0301319	1.19659	0.026472	1.69647	0.0666085	1.06675	0.0381978	1.21308	0.0655187	0.846745	0.0443707	0.628811	0.0141653	0.706974	0.0388939
142686_at	1	1.31703	0.0830294	1.28956	0.0596633	1.2998	0.074955	1.15819	0.00600891	1.133	0.0368005	1.34954	0.0391548	0.963704	0.0269647	1.48697	0.111383	1.03658	0.0433375	1.5044	0.0721566	1.04132	0.0634492	0.707835	0.040584	0.695313	0.0349701
142687_at	1	1.14737	0.198007	0.866741	0.0294503	1.3266	0.102222	1.11676	0.0455466	0.878368	0.0574078	1.57112	0.0859502	0.848261	0.0159343	0.936367	0.0482608	2.19532	0.0481297	0.846173	0.136458	1.51284	0.142531	2.37356	0.130371	2.14527	0.355854
142688_at		0.994372	0.0773136	0.746324	0.0556348	0.796428	0.0493069	1.09767	0.0196564	0.896944	0.0285367	1.02447	0.0383879	0.781613	0.0251152	1.06263	0.05406	1.40477	0.0892125	1.35213	0.108002	1.31825	0.10311	1.32319	0.0856373	1.00427	0.0852149
142689_at	1	1.34229	0.0882826	1.00442	0.0233654	0.694612	0.0304894	0.773783	0.0145594	0.609697	0.0225217	0.859619	0.0228284	0.809894	0.0175375	0.40841	0.0221411	0.50096	0.0147646	0.789608	0.0413318	0.730367	0.028639	1.23772	0.0560813	0.936025	0.0394158
142690_at	1	1.32814	0.232445	1.51573	0.0670038	1.15839	0.104405	1.24412	0.0226201	1.12051	0.0415932	1.22018	0.0783033	0.955593	0.021182	0.601753	0.0644423	0.893127	0.0326501	0.702905	0.107134	1.24984	0.135126	1.57127	0.17879	1.925	0.181264
142691_at	1	1.17746	0.0865661	1.21444	0.0213055	1.16648	0.0161453	1.16225	0.0194917	1.15892	0.0196906	1.18551	0.014689	0.985648	0.011684	1.12763	0.0263437	1.01996	0.0139057	1.1369	0.0645916	1.06198	0.0190062	0.906393	0.021797	0.958785	0.0573488
142692_at	1	1.35912	0.158594	1.9424	0.134516	1.58883	0.0906163	1.23139	0.0147144	1.09233	0.0218354	1.79922	0.07101	0.887235	0.0203964	1.05905	0.0362349	0.820617	0.0358731	0.925474	0.0991946	1.016	0.0828328	0.776048	0.0387501	1.19145	0.149019
142693_at		0.891856	0.0390859	0.779001	0.0307206	0.995355	0.0432271	1.03487	0.0256102	1.09589	0.039547	0.93581	0.0186598	1.06967	0.0364198	1.375	0.0759996	1.43246	0.0805372	1.23178	0.0421794	1.11014	0.0211479	1.04297	0.0514099	0.908489	0.0313163
142694_at	1	0.889388	0.087159	1.31493	0.119427	0.897668	0.0411264	0.986333	0.0155636	0.796508	0.0292022	1.17012	0.0256206	0.770217	0.0240736	1.14001	0.0966666	1.03016	0.114619	1.10807	0.0663702	1.40661	0.0477519	0.925016	0.137515	1.3005	0.0780041
142695_at		0.945617	0.123004	0.923906	0.0438363	0.782603	0.0431699	1.12808	0.0195136	1.13543	0.0215512	0.79234	0.0322414	0.99304	0.020218	0.992034	0.0338036	1.0826	0.02421	1.22472	0.144081	1.30827	0.0975642	1.09573	0.0388791	1.158	0.126196
142696_at	1	1.0181	0.217793	1.52537	0.0762446	1.48818	0.0906008	1.11298	0.0268737	1.41041	0.0739662	1.07584	0.0456855	1.38991	0.0312423	1.14391	0.0317919	0.875796	0.0374761	0.805464	0.147306	0.914657	0.0665642	0.76568	0.0357757	1.73049	0.447061
142697_at		1.08963	0.0953404	0.826363	0.0367444	0.854606	0.0524994	1.05408	0.011366	1.00182	0.0237393	0.898051	0.0338935	0.95447	0.0252099	0.934863	0.0625082	1.21885	0.0463131	1.20434	0.0965337	1.20373	0.0847266	1.32131	0.0744516	1.02685	0.0748824
142698_at	1	1.15257	0.10857	1.0591	0.10766	0.913476	0.0322471	1.03421	0.0115933	1.1554	0.0265636	0.789444	0.0180123	1.16151	0.0263208	0.717636	0.0602118	0.747037	0.0562379	0.882851	0.0435203	0.832131	0.0568816	1.07318	0.128164	0.955617	0.0722396
142699_at	1	0.91987	0.0737117	0.892666	0.0416261	0.972418	0.03318	1.14142	0.011021	1.31844	0.0196275	0.829755	0.0188507	1.17326	0.0150713	1.23008	0.0227052	1.10816	0.0289522	1.17235	0.0825616	1.02119	0.0526313	0.900891	0.024727	0.903058	0.0740218
142700_at	1	1.12062	0.149504	1.6323	0.0412659	1.5285	0.0205252	1.03802	0.00874014	1.14385	0.00684928	1.39465	0.019509	1.09821	0.0124779	1.02622	0.0552743	0.8298	0.00860589	0.742541	0.0718895	0.886665	0.0236463	0.820295	0.0447621	1.31166	0.156974
142701_at	1	1.09282	0.0711958	1.24517	0.058905	1.17757	0.0742956	1.18931	0.0246223	1.39542	0.042886	1.01559	0.0427915	1.17358	0.04587	1.02891	0.0670233	1.08243	0.0617734	0.964698	0.0603039	1.15121	0.062678	1.06001	0.0669642	1.20914	0.058736
142702_at	1	1.06052	0.0472121	1.32124	0.0575752	1.2336	0.0491046	1.0617	0.00564045	1.23615	0.0230169	1.09685	0.0254621	1.12537	0.0187625	1.18622	0.0366221	0.950996	0.0476285	1.02842	0.0500313	1.01258	0.0372627	0.802232	0.0461726	0.993644	0.0355476
142703_at	1	0.813439	0.0400697	0.98262	0.0663088	0.649964	0.0132024	0.684134	0.00916415	0.644005	0.0105943	0.714676	0.0126313	0.913008	0.0168775	0.470019	0.0231479	0.385	0.0172676	0.583052	0.0118861	0.574213	0.0300566	0.827455	0.057634	0.986864	0.0525883
142704_at		0.870788	0.0200573	1.01708	0.0395996	1.05185	0.0258192	1.21635	0.0198363	1.36959	0.031052	0.913802	0.0173242	1.15408	0.0175668	1.46368	0.0241746	1.21651	0.0425659	1.21587	0.0333957	1.16986	0.0323572	0.831167	0.0342797	0.964703	0.0250199
142705_at	1	1.3801	0.0878144	2.6336	0.104277	1.37823	0.0926255	1.01178	0.0103031	0.986478	0.0109234	1.43867	0.0671213	0.959583	0.0116043	0.576538	0.0118521	0.591774	0.0112298	0.599368	0.0524304	1.17311	0.0949944	1.02772	0.0263777	1.9933	0.118148
142706_at	1	0.922729	0.0874596	0.898366	0.0351029	1.05271	0.0259147	1.13171	0.0219144	1.0465	0.023994	1.09619	0.0228268	0.963449	0.0147519	1.1301	0.0702846	1.29146	0.0202164	0.976333	0.0602089	1.10548	0.0485782	1.16419	0.0725513	1.16324	0.0812011
142707_at	1	0.998699	0.0877548	1.25251	0.065094	1.19671	0.047734	1.03505	0.0139161	1.24248	0.021127	0.987419	0.0266272	1.21376	0.0169951	1.01126	0.0321929	1.00343	0.0542086	0.850246	0.0645225	1.04083	0.0441136	0.995433	0.0699678	1.26405	0.0804041
142708_at	1	1.16081	0.0601274	1.02013	0.0458928	1.3361	0.113346	1.06854	0.0210482	1.11539	0.0463073	1.1972	0.0634733	1.11769	0.030138	1.29892	0.0606695	1.19624	0.0498564	1.17603	0.0923853	0.949056	0.074473	0.92095	0.0224007	0.818104	0.0478142
142709_s_at	1	1.52544	0.29115	1.0234	0.0628756	1.24679	0.0759411	0.905501	0.0266866	0.982869	0.0423872	1.12127	0.0375925	1.1137	0.0314666	0.749108	0.0630919	0.97435	0.0583226	0.910134	0.13386	0.799783	0.0483252	1.33155	0.119138	1.04122	0.158731
142710_at		1.2595	0.108535	1.08776	0.019203	1.21585	0.0577241	0.917328	0.00895191	1.03641	0.0314992	1.09606	0.0208549	1.11263	0.0360918	0.992715	0.0734909	1.2634	0.0559014	1.01893	0.0601541	1.13304	0.0283546	1.2886	0.0661438	1.13722	0.059445
142711_at	1	0.883035	0.219538	1.3335	0.0725475	1.30895	0.0366661	1.02096	0.0397165	1.01438	0.0682025	1.2166	0.0242713	1.07682	0.00912826	1.19765	0.0154745	1.0245	0.0354695	0.812126	0.161253	1.04003	0.0518642	0.855825	0.0376988	2.48724	0.790616
142712_at		1.06492	0.120641	0.882647	0.0784278	1.08631	0.0445589	0.970418	0.0160867	1.31818	0.0360992	0.782711	0.0178903	1.39294	0.0367781	1.01807	0.0423818	1.14613	0.0903032	1.00305	0.0936841	0.896021	0.0472393	1.12627	0.102648	0.946156	0.086492
142713_at	1	1.22354	0.162342	1.06575	0.0397041	1.30357	0.0593614	0.873083	0.012425	1.01251	0.0383446	1.27647	0.0358104	1.02655	0.0290798	1.5976	0.0665525	1.11038	0.0522522	1.51161	0.166367	0.906586	0.0312887	0.695068	0.0296105	0.647113	0.0571908
142714_at	1	1.46195	0.150489	1.36108	0.0854194	1.00709	0.0629808	1.01105	0.0169435	0.938561	0.0360364	1.04657	0.0434276	0.964089	0.0177148	0.668291	0.0287832	1.11281	0.0725403	0.994228	0.100021	1.50791	0.105856	1.67426	0.141398	1.58196	0.116527
142715_at	1	0.998848	0.0409447	0.998671	0.0394863	1.74719	0.138789	0.861453	0.00720023	1.23723	0.0331802	1.26608	0.067509	1.38153	0.0218879	1.84728	0.0493996	1.2451	0.0446781	1.10227	0.0841739	0.737984	0.054918	0.674294	0.0261673	0.67526	0.0290955
142716_at	1	1.31746	0.177679	0.787754	0.0308384	1.20405	0.0522725	0.908872	0.0116048	1.22208	0.0248074	0.909905	0.0274314	1.32542	0.0172646	1.08189	0.0468672	1.13387	0.0266098	1.19206	0.133136	0.750842	0.042595	1.05665	0.0503265	0.676052	0.0616949
142717_at	1	0.847075	0.0457245	0.949405	0.0419366	1.29317	0.0326486	1.14615	0.014943	1.25098	0.0270754	1.2561	0.0203516	1.0321	0.0188472	1.72854	0.0630669	1.35488	0.0644924	1.13049	0.0455438	0.981572	0.0159579	0.786641	0.048034	0.878005	0.0331331
142718_at		1.06343	0.115212	0.98003	0.0544585	0.899114	0.0502454	0.98581	0.022822	1.05663	0.0251388	0.808547	0.0334373	1.11634	0.0166175	0.7905	0.0306728	0.849083	0.0292182	0.949493	0.0904086	0.937723	0.0623567	1.08222	0.0631272	1.03304	0.0841402
142719_at	1	0.604149	0.0585375	1.02914	0.108769	0.897874	0.0698248	0.900143	0.0152909	0.990353	0.0302497	0.876807	0.0436479	1.02525	0.0227827	0.5363	0.0554784	0.414743	0.0379428	0.360334	0.0285627	0.466903	0.0444257	0.810619	0.119169	1.29692	0.0694547
142720_at	1	1.29358	0.0778858	2.10505	0.112361	1.47758	0.0918304	1.36286	0.0201959	1.45225	0.037911	1.39429	0.0596466	1.0614	0.0139605	1.0473	0.0443779	1.11652	0.0275205	0.936484	0.0648838	1.63145	0.125698	1.07429	0.0508068	1.76024	0.107252
142721_at		1.00336	0.084575	0.812644	0.0417471	0.916022	0.0287742	0.978211	0.0168867	1.10897	0.0150662	0.831383	0.0242599	1.11029	0.0252674	1.11241	0.0160364	1.2419	0.0548911	1.22737	0.0904817	1.09255	0.042551	1.1165	0.0606617	0.927084	0.072976
142722_at		1.07194	0.0436985	1.09146	0.0549624	0.839462	0.0434581	0.820618	0.00492411	0.815167	0.00946967	0.859248	0.0298027	0.977823	0.0123488	0.749319	0.0190943	0.8047	0.0363053	0.975886	0.0592677	1.05242	0.0608946	1.07544	0.0606096	1.08552	0.0392542
142723_at	1	1.82444	0.282032	1.97194	0.129674	1.44497	0.163315	1.06471	0.0364986	1.02095	0.0459228	1.58061	0.127874	0.932085	0.0399911	1.06996	0.0468395	0.80225	0.0442197	1.52982	0.288916	1.22194	0.178769	0.751496	0.0465495	0.919345	0.13596
142724_at	1	0.826878	0.11304	1.52521	0.0839989	1.35531	0.0737715	0.842417	0.00849724	1.61066	0.037752	0.715581	0.0232701	1.89576	0.0397771	1.91863	0.0960404	0.751936	0.0309745	1.18323	0.135341	0.854243	0.055008	0.394241	0.0200201	0.790322	0.0918508
142725_at		1.10903	0.118423	0.892514	0.0439921	1.07921	0.033518	1.1699	0.0225049	1.10999	0.0411297	1.08365	0.0167803	0.997311	0.0194632	0.917096	0.0293818	1.48835	0.0565349	0.944944	0.0817599	1.2258	0.0529605	1.6231	0.0591128	1.36454	0.113732
142726_at	1	1.06596	0.0977515	1.26286	0.0595596	1.19555	0.0443283	0.977894	0.0118288	1.12534	0.0308389	1.04171	0.0147536	1.15096	0.0322121	1.00958	0.0684321	0.856415	0.0421073	0.889476	0.0543226	0.89688	0.0297453	0.858973	0.0561923	1.03538	0.0652455
142727_at	1	1.03567	0.0450181	0.944306	0.0515516	1.04798	0.0466605	0.943213	0.0193361	1.0122	0.0413343	0.897683	0.0178489	1.17315	0.0391761	0.717986	0.0396534	0.894589	0.0529713	0.70994	0.0250419	0.796509	0.0307554	1.2474	0.0681514	1.13075	0.053127
142728_at		1.12092	0.042941	1.05151	0.0481019	1.0674	0.0429043	1.12133	0.018406	1.29836	0.0324931	0.938255	0.0305823	1.14465	0.023551	0.949286	0.0166932	1.1157	0.0329095	1.00825	0.0486903	1.1054	0.0582587	1.17597	0.0425113	1.10429	0.0523959
142729_at		1.2231	0.0947692	0.919365	0.0178325	0.999296	0.0280065	1.03319	0.00970213	1.1167	0.0168102	0.912014	0.0159476	1.09634	0.0125895	0.873363	0.0419147	1.17866	0.0238822	1.06315	0.0586265	1.0874	0.0286748	1.36297	0.0652854	1.04184	0.0495038
142730_at	1	1.21659	0.0743614	0.982027	0.0602173	0.931226	0.0406458	0.995648	0.0279091	0.85352	0.0258767	1.08777	0.0321527	0.858807	0.0171193	0.915658	0.0284238	1.35541	0.0462721	1.20925	0.0740857	1.4379	0.0967152	1.48237	0.0568	1.2114	0.0893963
142731_at		0.868886	0.0935209	1.02386	0.0518186	0.849435	0.0339892	1.05295	0.0150897	1.0226	0.0323607	0.916264	0.0180792	0.930057	0.0253758	1.21165	0.103496	0.996906	0.0515174	1.21013	0.0784034	1.19014	0.041583	0.845266	0.0742366	1.01883	0.0776932
142732_at		1.02733	0.0850749	1.02199	0.0551772	0.832135	0.0555108	1.1388	0.00846908	1.08123	0.0293497	0.882764	0.034462	0.943827	0.0250516	0.878676	0.0523511	1.15547	0.0564257	1.10173	0.085133	1.43854	0.0939513	1.32426	0.0733565	1.34662	0.104648
142733_at		1.01633	0.0344566	1.2308	0.0307214	0.958126	0.0426858	1.03627	0.016593	0.954781	0.0204884	1.02108	0.0308286	0.942563	0.0221187	0.783784	0.027154	1.12102	0.0279896	0.840396	0.0392371	1.45711	0.0685264	1.43187	0.0224602	1.74157	0.0589001
142734_at	1	1.18179	0.169195	1.24894	0.0356644	1.31683	0.0720493	1.09202	0.0246904	1.15371	0.029573	1.20204	0.0461241	1.09929	0.0204369	1.14948	0.0243148	0.851264	0.0233738	1.05581	0.134302	0.823071	0.0477647	0.740588	0.0205598	0.881956	0.116453
142735_at	1	0.786842	0.11276	0.758855	0.0412756	0.906989	0.0233653	0.937334	0.00987909	0.966857	0.0174644	0.911474	0.0195114	0.997763	0.0130647	1.03229	0.0537424	1.71444	0.0524669	0.888363	0.0964527	1.43101	0.0734199	1.68328	0.108405	1.76956	0.209588
142736_s_at	1	1.41916	0.203535	1.0048	0.0288533	1.51957	0.0886095	0.844302	0.00939819	1.13581	0.0394049	1.1986	0.0507285	1.27282	0.0212775	0.728996	0.0354952	0.815389	0.0177171	0.693025	0.0864676	0.553297	0.0363916	1.13105	0.0601604	0.863093	0.0782528
142737_at	1	2.6075	0.73875	1.88667	0.0511139	1.71382	0.0866815	1.31918	0.029536	1.09791	0.0341593	2.0024	0.0774892	0.863816	0.0244822	0.502528	0.0320872	1.03485	0.0282657	0.76394	0.170645	1.15483	0.0556232	2.09465	0.130596	3.7337	1.32527
142738_at	1	1.02563	0.0884755	1.02612	0.051931	1.09072	0.0328253	1.03988	0.0222769	0.948467	0.0311795	1.27384	0.0213035	0.856605	0.0119489	1.48724	0.0937493	1.14101	0.060603	1.38087	0.0763833	1.05865	0.0337674	0.780415	0.0670311	0.780817	0.0392755
142739_at	1	1.26639	0.0820553	1.17164	0.0305212	0.932844	0.0317299	1.3795	0.017476	1.20771	0.0358021	0.971104	0.0251756	0.964806	0.0190156	0.771123	0.0355271	0.890126	0.0234113	1.04513	0.0510731	1.1217	0.0361895	1.16444	0.0578366	1.08561	0.042255
142740_at	1	1.13881	0.0288616	0.990484	0.048727	1.09708	0.0179281	0.99136	0.0142347	1.07381	0.0365117	1.0742	0.0145729	1.02404	0.0164209	0.942067	0.019122	0.998386	0.0438594	0.97797	0.0198045	0.890122	0.0272784	1.06026	0.056628	0.912788	0.0322484
142741_at		1.00452	0.0447789	0.797142	0.0283391	0.873924	0.0334293	1.14302	0.0261717	1.07308	0.0432468	0.858376	0.0114094	1.01917	0.0256579	1.05268	0.0466152	1.15662	0.0567804	1.21224	0.0465079	1.04703	0.0184899	1.09881	0.0479763	0.871766	0.0296267
142742_at		1.12976	0.0982982	0.978836	0.0582242	1.1099	0.0327999	1.14537	0.0193726	1.23901	0.03148	0.962731	0.0227325	1.15821	0.0231476	0.936051	0.0317629	1.05003	0.0192712	0.954003	0.0667789	0.930051	0.0595346	1.12544	0.0296095	1.00947	0.0900713
142743_at		1.22145	0.0228848	0.867449	0.027509	1.0919	0.0392949	1.18399	0.027294	1.20105	0.0428203	1.00771	0.0184977	1.08808	0.0301324	0.981974	0.0437305	1.37189	0.0487285	1.09899	0.0183381	1.09023	0.0353502	1.39872	0.0315173	0.992611	0.030073
142744_at		1.09051	0.0635252	1.14459	0.0729071	1.04581	0.0213674	1.03959	0.0190689	1.26485	0.0171269	0.872882	0.0216881	1.20915	0.0310577	1.01226	0.0224665	1.12729	0.0615567	1.05651	0.0500809	1.20897	0.0475606	1.11471	0.076136	1.16136	0.0636574
142745_at	1	1.04647	0.0461902	1.00398	0.0504433	1.14392	0.0380968	1.05158	0.00668115	1.24193	0.0251667	0.976778	0.0135856	1.1721	0.024202	1.06345	0.0539505	1.21193	0.0347314	0.96905	0.0263516	1.06618	0.0567843	1.14699	0.0416755	1.10381	0.0595552
142746_at	1	1.63493	0.217091	1.20621	0.0179806	1.47262	0.116139	1.01893	0.014226	1.02392	0.0228978	1.37976	0.0762796	1.07191	0.0210131	0.784079	0.0168476	0.820323	0.0159114	0.921677	0.130001	0.710921	0.0647547	1.04633	0.0139801	0.841831	0.0863271
142747_at		1.24783	0.0642388	0.894708	0.0463798	1.03453	0.0278165	1.02463	0.00893375	1.19635	0.0257696	0.866857	0.011141	1.19606	0.024941	0.843752	0.0488013	1.24318	0.0509342	1.00664	0.0173009	1.0665	0.0427608	1.4906	0.0940279	1.06123	0.0441462
142748_at	1	1.56425	0.364923	1.29239	0.0659949	1.40797	0.132068	1.05731	0.018137	1.06974	0.0215985	1.34772	0.0887127	1.04872	0.0172731	1.00115	0.0358719	1.03805	0.0352648	1.19476	0.256442	1.02006	0.110569	1.04276	0.0555308	1.061	0.148945
142749_at	1	0.478129	0.0739394	0.804035	0.0250253	0.593847	0.0556824	0.888825	0.00640332	0.889311	0.0102495	0.610721	0.0395089	0.974051	0.0122705	7.36455	0.835776	1.24565	0.0400582	5.90563	0.683781	1.78064	0.144205	0.180595	0.021555	0.321595	0.0310972
142750_at	1	1.11531	0.0803107	0.983278	0.0307181	1.10054	0.0372847	0.978253	0.012001	1.26316	0.0341771	0.89725	0.0202468	1.23178	0.0283812	1.34677	0.0843478	1.25125	0.050669	1.35083	0.0599439	1.11399	0.0269491	0.942949	0.0640779	0.83364	0.0302801
142751_at		1.0067	0.0972501	0.948498	0.0622686	1.08377	0.0389745	1.01103	0.0131644	1.13313	0.0284012	0.96754	0.0176561	1.12611	0.0338573	1.17389	0.0967399	1.31126	0.0864866	1.06492	0.0568064	1.12	0.0397635	1.14407	0.112904	1.07863	0.0741292
142752_at		1.0287	0.0591091	1.12699	0.0622431	1.07322	0.0305707	1.06349	0.0168573	1.09603	0.022867	1.0279	0.0194631	1.04621	0.0169519	1.18928	0.0670613	1.20969	0.0514893	1.12937	0.0343231	1.26127	0.0599853	1.03101	0.0738075	1.12032	0.0516363
142753_at	1	1.49286	0.151246	1.10084	0.0497411	1.08905	0.0568831	1.23979	0.0293536	1.28333	0.0359776	1.04133	0.0405647	1.0501	0.0166445	1.0054	0.0493776	0.909083	0.0318465	1.39109	0.120931	0.930045	0.0553332	0.914862	0.0595349	0.696882	0.0555999
142754_at		1.12224	0.14686	0.955772	0.0376173	1.13818	0.0460366	1.0612	0.0154079	1.0975	0.038444	1.06091	0.0146478	1.07436	0.0293661	0.814241	0.0833959	1.19693	0.0554027	0.771575	0.0579612	1.00128	0.0331332	1.53254	0.148506	1.35557	0.107475
142755_s_at	1	0.984788	0.154643	1.02805	0.035865	0.820664	0.0355857	0.825379	0.0154325	0.917158	0.0181337	0.715628	0.0247548	1.1569	0.0312765	1.04231	0.0320039	0.738369	0.0247794	1.26503	0.16561	0.931412	0.0436747	0.709504	0.0273229	0.824253	0.0930252
142756_at	1	1.47434	0.284758	2.33076	0.0682641	1.63709	0.124362	1.32157	0.0396966	1.34524	0.069028	1.52403	0.0806396	1.07685	0.0156299	0.781465	0.0152994	1.84026	0.0290814	0.735477	0.126693	2.73776	0.216254	2.35692	0.0448785	4.85351	0.966118
142757_at	1	1.27875	0.0580927	1.80339	0.114444	1.04793	0.0415116	0.833659	0.0119011	0.794827	0.015705	1.11999	0.0300704	0.938986	0.0195987	0.624072	0.0183119	0.359398	0.0127186	0.768273	0.0381871	0.62056	0.0418903	0.576239	0.0214077	0.81591	0.0554038
142758_at	1	0.962184	0.133704	1.24098	0.083221	1.20972	0.0668984	1.15067	0.0228751	1.10465	0.034158	1.31437	0.052624	0.928594	0.0277307	1.70191	0.151069	1.14251	0.0557889	1.33126	0.131339	1.17554	0.0794747	0.693841	0.0659357	0.94738	0.105469
142759_at		0.865331	0.0577316	0.940024	0.0518094	1.04195	0.0621283	0.881278	0.012106	1.03707	0.0484225	0.964364	0.0159492	1.08514	0.0475022	1.39915	0.105043	1.45182	0.121121	1.16226	0.0616327	1.27853	0.023712	1.038	0.0768976	1.12299	0.0580611
142760_at		1.043	0.0439795	0.955124	0.034925	1.05762	0.050274	1.14409	0.0189698	1.23035	0.0404112	0.959672	0.0220401	1.10483	0.0318141	1.09084	0.0525561	1.20792	0.0617718	1.0829	0.0480761	1.08854	0.0370642	1.10742	0.0479506	1.01399	0.0374513
142761_at		0.996485	0.138912	0.835359	0.0403242	0.956702	0.0211714	1.13065	0.017977	1.20106	0.0261922	0.934797	0.0180324	1.02608	0.0131019	1.10814	0.100549	1.20937	0.0458612	1.111	0.0944196	1.04841	0.040311	1.13811	0.117152	1.00779	0.103336
142762_at	1	0.979584	0.0459636	1.26213	0.0600956	0.766389	0.0764798	0.844668	0.014495	0.763825	0.0313652	0.834109	0.0561408	0.92207	0.0218816	0.579163	0.0232617	0.748451	0.0216954	0.805209	0.0923056	1.34251	0.160564	1.29485	0.0295254	1.68159	0.0952802
142763_at	1	1.07872	0.0670884	1.30227	0.0651195	1.41878	0.0425618	1.04631	0.00691427	1.37209	0.0290964	1.12134	0.0177098	1.26584	0.0190876	1.42304	0.0546444	1.21916	0.043682	1.0817	0.0527952	1.11578	0.0517313	0.860136	0.0400274	1.04907	0.0663798
142764_at		0.842139	0.0843922	1.0353	0.0945158	1.19937	0.0420833	1.04304	0.0140126	1.17308	0.0408991	1.02548	0.00818765	1.16998	0.0276089	1.61068	0.154555	1.29584	0.104637	1.09036	0.0454394	1.07171	0.0574652	0.835093	0.106177	0.997106	0.0687728
142765_at	1	1.10791	0.0778892	1.16856	0.0599124	1.17381	0.0757664	1.03215	0.0196674	1.14608	0.024446	1.06342	0.0480809	1.10724	0.018669	0.764252	0.0216978	0.87482	0.0405814	0.745365	0.0651708	0.886817	0.0632682	1.14741	0.0687801	1.21788	0.0704795
142766_at	1	0.838724	0.103387	1.55896	0.115159	1.26274	0.0597256	0.962979	0.0217235	0.681458	0.0344583	1.90928	0.0515251	0.666318	0.0231593	0.259695	0.0157956	0.547323	0.0330419	0.172393	0.0167358	0.668271	0.0425557	2.12041	0.143038	4.23354	0.544434
142767_at	1	1.03185	0.0490533	1.06802	0.0244022	1.16138	0.05316	1.07117	0.0137606	1.22312	0.0417861	1.04654	0.0113742	1.11173	0.0365674	1.21455	0.0715335	1.01218	0.0504466	1.07847	0.0394769	0.928039	0.0116414	0.833988	0.0234399	0.869408	0.0323433
142768_at		0.908088	0.0473826	0.969507	0.0167143	1.05876	0.044198	0.974561	0.0138371	1.07425	0.0335719	1.02005	0.0198313	1.04171	0.0307194	1.22144	0.0592699	1.15034	0.047293	1.04997	0.0469369	1.05395	0.0206508	0.942241	0.0217879	1.01614	0.0385272
142769_at		1.0185	0.113193	0.894532	0.0294787	0.88756	0.0254296	1.01235	0.0178018	1.15803	0.0246514	0.772099	0.0152481	1.15187	0.0176539	1.03259	0.0817658	1.19701	0.0407241	1.15534	0.0774896	1.20295	0.031954	1.19421	0.102383	1.07126	0.0614351
142770_at	1	0.949737	0.00374118	1.10618	0.0369495	0.776518	0.0491717	0.861782	0.0232245	0.8129	0.0363374	0.791255	0.0259443	0.988922	0.0409296	0.623595	0.0408234	0.587277	0.0340792	0.77093	0.0286636	0.841284	0.0364905	0.941779	0.0310478	1.09132	0.0246016
142771_at		1.10719	0.06543	1.14587	0.0397509	1.09242	0.0390393	1.12199	0.0172588	1.26376	0.025773	0.992488	0.0247491	1.10455	0.0218719	1.25991	0.0433636	1.17691	0.0327692	1.28196	0.0657629	1.23897	0.0497233	0.936867	0.0328833	0.981073	0.0512878
142772_at		0.929527	0.0872842	0.940769	0.0540323	0.81349	0.0565921	0.983985	0.0227481	0.819923	0.023008	1.01342	0.0474856	0.805231	0.0170275	1.17028	0.10165	1.17743	0.0451938	1.34286	0.10828	1.4042	0.122703	1.04062	0.0939528	1.05767	0.0665666
142773_at	1	0.839149	0.105529	1.04695	0.0818981	0.892663	0.0278723	0.930277	0.00750578	0.912564	0.027788	0.853128	0.00900916	1.04816	0.0246186	0.733898	0.0733058	0.680814	0.0474619	0.661081	0.0442369	0.771284	0.0282062	0.968303	0.118045	1.20585	0.0859612
142774_at		0.917167	0.0566509	0.70159	0.0227517	0.890728	0.0306721	1.0241	0.02394	1.04544	0.0318334	0.861771	0.016638	1.03754	0.026102	1.1312	0.0750537	1.87722	0.0771037	1.15032	0.0333236	1.47262	0.0341275	1.6846	0.110322	1.28564	0.0354949
142775_at		1.061	0.129454	0.92745	0.0650918	0.926348	0.0715172	1.00854	0.0165442	0.821397	0.0262152	1.10323	0.0616113	0.845187	0.0184059	0.623424	0.0120407	0.841856	0.0475144	0.75118	0.0967458	0.863354	0.0775491	1.3518	0.0969924	1.22802	0.111676
142776_at	1	0.886271	0.0671582	1.07811	0.0341026	1.27488	0.0451465	1.06063	0.0179829	1.19157	0.0226247	1.12709	0.0316073	1.14009	0.0309093	1.43672	0.0623289	1.25816	0.038658	0.999687	0.0611586	1.06681	0.0393101	0.879935	0.034649	1.09598	0.0715895
142777_at	1	0.971862	0.0602157	1.09225	0.0639314	0.899054	0.0796844	0.996292	0.0162142	1.07364	0.0403769	0.859184	0.0466073	1.04972	0.0347497	1.54694	0.117808	1.3172	0.0865476	1.7458	0.164308	1.66067	0.158175	0.862889	0.0691738	0.956759	0.0388815
142778_at	1	1.20517	0.03687	1.93833	0.0690038	1.47784	0.0421353	1.25738	0.0185821	1.76301	0.0567839	1.09364	0.017273	1.35441	0.0272348	1.61112	0.0603437	1.00788	0.039816	1.31323	0.0302286	1.31448	0.0322178	0.62709	0.0284567	1.00316	0.0250139
142779_at		1.01871	0.105257	0.989311	0.0799281	0.785005	0.0404657	1.15702	0.0243304	0.94879	0.039026	1.01434	0.0271645	0.7771	0.0247671	0.9563	0.0606882	1.10358	0.0581226	1.24241	0.102654	1.3889	0.110182	1.16224	0.0662693	1.1804	0.135632
142780_at		1.24593	0.0375877	0.989968	0.0184826	1.21495	0.0176987	0.957812	0.0225779	1.18615	0.0324261	1.02266	0.0152643	1.19127	0.0167253	1.03785	0.0314097	1.21712	0.0175999	1.06122	0.0152025	0.991724	0.0183604	1.17735	0.0369677	0.935104	0.0160765
142781_at	1	2.45954	0.813163	2.04527	0.0613137	1.68827	0.256144	1.17829	0.0766836	1.26112	0.137634	1.39173	0.150511	1.23562	0.0468586	0.504529	0.0395802	0.96183	0.0239031	0.830479	0.240059	1.35129	0.161674	1.95673	0.140419	3.42319	1.0399
142782_s_at	1	0.68728	0.0509302	1.13384	0.0492014	1.02173	0.0292358	1.05243	0.0148743	0.928084	0.0224636	1.14173	0.0125405	0.896534	0.0196597	1.64712	0.134469	0.83665	0.0242167	1.07847	0.010985	0.92831	0.0400627	0.521949	0.0385029	0.861291	0.0376602
142783_at	1	1.07653	0.0765648	0.976044	0.0514501	1.08235	0.0499568	0.948997	0.0121453	1.14278	0.0341056	0.904163	0.0172167	1.2004	0.0373173	1.38504	0.0829962	1.16336	0.0773007	1.37645	0.0762066	1.03091	0.0269423	0.843565	0.0606038	0.7658	0.0430444
142784_at	1	1.03361	0.111601	1.26244	0.0393465	1.38168	0.0452058	0.898961	0.0156291	1.143	0.0273742	1.08353	0.0216518	1.27889	0.0270894	1.26451	0.0448608	1.09037	0.0382113	0.947953	0.0823338	0.994966	0.0281537	0.863672	0.0316737	1.12611	0.115862
142785_at	1	0.542583	0.0223286	0.937312	0.0815011	0.969141	0.0263372	0.871629	0.00912688	0.807052	0.0185947	1.07604	0.0159732	0.903468	0.0200925	2.35996	0.114058	1.12057	0.0653871	1.31367	0.024323	1.06153	0.0747798	0.477909	0.0360989	0.80971	0.0580224
142786_at	1	1.11123	0.167804	1.26511	0.070399	0.88117	0.0591155	0.939633	0.0123347	0.8513	0.0137798	0.984712	0.0464254	0.898193	0.0165258	0.54457	0.0226731	0.486466	0.0221762	0.703426	0.0918768	0.708768	0.0465845	0.899052	0.0580182	1.11771	0.127191
142787_at		0.762064	0.0432657	0.818756	0.0420701	0.999108	0.0516885	1.15124	0.021546	1.47389	0.0587806	0.744857	0.0136355	1.3434	0.0446051	1.52626	0.120256	1.41127	0.095049	1.15317	0.0336242	1.13932	0.0310212	0.937459	0.0758271	0.990352	0.0218975
142788_at	1	1.1996	0.142468	1.16036	0.0486188	1.39524	0.0370342	1.15733	0.0156371	1.21738	0.0328941	1.28904	0.0314652	1.08757	0.0187959	1.00737	0.0216916	1.23705	0.00915556	0.869234	0.083961	1.03445	0.0515368	1.23041	0.0248964	1.2836	0.139969
142789_at	1	0.993855	0.144302	1.38842	0.0722935	0.805179	0.103777	1.15329	0.0174023	0.76025	0.0262885	1.18205	0.101598	0.686337	0.0245483	0.631702	0.0332139	0.794534	0.0535124	0.922318	0.18749	1.58641	0.254181	1.25779	0.0837953	1.98314	0.289484
142790_at	1	1.18681	0.124032	1.1356	0.0769749	0.997785	0.0703447	0.905744	0.0107722	0.931418	0.0323213	0.972504	0.040395	1.02899	0.0316048	0.585089	0.0610897	1.28463	0.104289	0.687626	0.052314	1.45378	0.100686	2.28896	0.292042	2.14118	0.100616
142791_at	1	1.23516	0.151736	1.55504	0.033241	1.47048	0.0408473	1.19693	0.0161636	1.68735	0.046274	1.1136	0.024385	1.32307	0.0142425	1.26336	0.112158	0.890024	0.0119544	1.02543	0.0729964	0.945465	0.0297925	0.733313	0.0661652	0.96048	0.0748512
142792_at		0.84385	0.0479777	0.891634	0.0149173	0.890583	0.0598092	0.686331	0.0043399	1.03073	0.0438443	0.632014	0.0162826	1.41054	0.0557839	0.718171	0.0550102	0.800253	0.0465793	0.684855	0.0362602	0.808113	0.0294601	1.11844	0.036247	1.19414	0.046493
142793_at	1	1.1999	0.430297	0.850275	0.053675	0.632177	0.0529879	0.843864	0.0295242	0.601717	0.032989	1.00504	0.0590145	0.632331	0.0139533	1.66814	0.263481	1.23945	0.0399067	2.91582	0.74606	1.73784	0.15906	0.845971	0.135329	1.01282	0.254345
142794_at	1	1.2709	0.153213	2.05072	0.0643034	1.58954	0.10706	1.00938	0.0227961	0.644326	0.0157718	2.48457	0.11701	0.643293	0.015316	1.56631	0.0907109	1.40907	0.0439564	1.27769	0.138611	1.87177	0.128155	0.911042	0.0518459	1.57805	0.168701
142795_at	1	1.65192	0.179557	1.25688	0.0326537	1.28605	0.0561169	0.959428	0.0157387	1.57702	0.0473895	0.7881	0.014355	1.63381	0.0433525	1.06699	0.0572205	1.01752	0.0388927	1.37151	0.11847	0.997822	0.0328793	0.957051	0.0286273	0.77763	0.0779987
142796_at	1	1.32401	0.228374	0.927224	0.0575194	1.06123	0.0675629	0.917399	0.0125489	0.796447	0.0196921	1.28854	0.0552334	0.82676	0.0188798	0.835594	0.0537918	1.31827	0.0418774	1.05192	0.146825	1.17701	0.0931058	1.60259	0.0977333	1.25491	0.154818
142797_at	1	1.06429	0.1231	1.04012	0.0535175	1.13096	0.0550376	1.19138	0.0134468	1.41344	0.0453978	0.937071	0.0275123	1.21149	0.0319818	2.50716	0.294128	1.02642	0.0383516	2.2432	0.108703	0.951997	0.0587595	0.435617	0.0490499	0.42724	0.0238944
142798_at	1	1.10866	0.0560782	1.46198	0.0382985	1.32227	0.0337983	1.14816	0.0088749	1.31747	0.0136959	1.15753	0.022095	1.14366	0.0103346	1.10378	0.018837	0.754132	0.0148555	0.928764	0.0417441	0.835325	0.024684	0.684103	0.0198635	0.910375	0.0395422
142799_at		0.921921	0.132174	1.02024	0.037919	0.810402	0.0485131	0.942801	0.0254606	0.782037	0.018434	0.952989	0.0463664	0.862797	0.0278899	0.616699	0.0421917	0.644573	0.0125703	0.704539	0.0812422	0.83181	0.0549642	1.06739	0.0696196	1.26635	0.117179
142800_at	1	0.933027	0.0700937	1.27164	0.0674838	0.967824	0.0403369	0.998357	0.0142231	0.849582	0.0314562	1.20737	0.0246383	0.80264	0.0188712	1.49353	0.0606806	1.08729	0.0516316	1.44762	0.0937481	1.42276	0.0682636	0.728115	0.0326029	1.00817	0.0674774
[truncated: 12,409 more rows]

## Sheet: Clustered
ProbeSet	FlyBase_ID	CT_ID	CG_ID	Symbol	Cluster {Aging_Girardot}	Cluster {Body parts_Girardot}	Cluster {Aging_Landis}	Cluster {Aging_Pletcher}	Cluster {SOMsexe_Parisi}	<Cs_Hd_40d/Cs_Hd_3d>	<Cs_Tx_40d/Cs_Tx_3d>	<Cs_WB_40d/Cs_WB_3d>	<WB_61d/ WB_10d>	<WB_61d/ WB_3d>	<Cs_WB_40d/Cs_WB_10d>	<WB_10d/ WB_3d>	<Cs_Hd_3d/ Cs_WB_3d>	<Cs_Tx_3d/ Cs_WB_3d>	<Cs_Hd_40d/Cs_WB_40d>	<Cs_Tx_40d/Cs_WB_40d>	<Cs_Tx_3d/ Cs_Hd_3d>	<Cs_Tx_40d/Cs_Hd_40d>
[truncated: 4,503 more rows]
