# Supplementary material for: Specific age related signatures in Drosophila body parts transcriptome
Source: BMC Genomics. 2006 Apr 4;7:69. doi: 10.1186/1471-2164-7-69 (PMC1481561; doi:10.1186/1471-2164-7-69)
Supplement: Additional File 2 — Most prominent body parts enriched probesets. The probesets enriched at least 4 times in head or 2 times in the thorax are listed with the associated gene informations (columns 2 to 6), the cluster index for the aging and tissue analysis (columns 7 and 8), the mean fold change compared to whole body at 3 days and 40 days (columns 9 and 10) and the mean of these two values (column 11). [file 1471-2164-7-69-S2.xls]

## Sheet: Head enriched X4
Probe_set	FlyBase_ID	CG_ID	Symbol	Name	Cluster {Aging_Girardot}	Cluster {Tissue_Girardot}	FC_Hd/ WB3d	FC_Hd/ WB40d	<FC_Hd/WB3d&40d>
152871_at	FBgn0039911	CG1909	CG1909		9	1	10.3256	7.85727	9.09144
151504_i_at	FBgn0004625	CG3620	norpA	no receptor potential A	0	4	9.48785	7.64651	8.56718
153429_at	FBgn0030317	CG1561	CG1561		0	4	10.7252	6.18959	8.45741
143557_at	FBgn0005619	CG3454	Hdc	Histidine decarboxylase	10	3	10.6742	6.18359	8.42891
143978_at	FBgn0023179	CG6438	amon	amontillado	0	2	9.8275	6.77557	8.30153
151992_at	FBgn0037302	CG10233	CG10233		0	4	10.2144	6.3332	8.2738
152930_at	FBgn0010114	CG2040	hig	hikaru genki	7	1	7.90809	7.97458	7.94133
143057_at	FBgn0000037	CG4356	mAcR-60C	muscarinic Acetylcholine Receptor 60C	9	2	10.5582	5.13926	7.84873
152419_at	FBgn0028481	CG4341	CG4341		0	2	9.43308	6.21527	7.82417
152951_at	FBgn0004784	CG6518	inaC	inactivation no afterpotential C	7	4	8.83144	6.3029	7.56717
153084_at	FBgn0013467	CG18285	igl	igloo	14	2	7.77556	7.09728	7.43642
151505_s_at	FBgn0004625	CG3620	norpA	no receptor potential A	0	4	7.74077	6.99861	7.36969
151741_at	FBgn0050492	CG30492	CG30492		0	4	8.08317	6.64733	7.36525
151566_at	FBgn0035967	CG4641	CG4641		12	3	8.14742	6.55904	7.35323
151600_at	FBgn0028704	CG18660	Nckx30C		7	3	9.28394	5.09052	7.18723
143971_at	FBgn0023077	CG2457	inaF		0	4	7.62647	6.5049	7.06569
150122_at	FBgn0038589	CG18598	CG18598		0	4	8.56096	5.55181	7.05639
151860_at	FBgn0003249	CG10888	Rh3	Rhodopsin 3	0	4	8.20572	5.74537	6.97554
151927_at	FBgn0036619	CG4784	CG4784		4	4	8.92334	4.8528	6.88807
153427_at	FBgn0004623	CG8770	Gbeta76C	G protein beta-subunit 76C	0	4	8.4165	5.08269	6.74959
143554_at	FBgn0005614	CG18345	trpl	trp-like	0	4	8.72746	4.66655	6.69701
152575_at	FBgn0029810	CG12239	CG12239		4	3	7.71471	5.6628	6.68876
152005_at	FBgn0038946	CG7077	CG7077		0	4	9.58414	3.72565	6.65489
144181_at	FBgn0027491	CG5387	Cdk5alpha	Cdk5 activator-like protein	0	2	7.23729	5.78045	6.50887
152203_at	FBgn0002936	CG3966	ninaA	neither inactivation nor afterpotential A	0	3	7.98814	4.98487	6.48651
142749_at	FBgn0023416	CG1506	Ac3		13	3	7.35763	5.55345	6.45554
152272_at	FBgn0026438	CG3159	Eaat2	Excitatory amino acid transporter 2	14	3	6.10786	6.72237	6.41512
151630_at	FBgn0017590	CG6669	klg	klingon	9	2	8.3714	4.41773	6.39456
151763_at	FBgn0033484	CG2269	CG2269		0	1	6.4524	6.31427	6.38334
152302_at	FBgn0011581	CG6440	Dms	Dromyosuppressin	0	4	8.0968	4.61388	6.35534
151248_at	FBgn0040775	CG12158	CG12158		0	4	7.47626	5.21547	6.34587
142169_at	FBgn0038749	CG4468	CG4468		0	4	7.65291	5.02141	6.33716
153370_at	FBgn0026592	CG1079	CG1079		7	3	7.58814	5.00084	6.29449
152139_at	FBgn0035880	CG17352	CG17352		4	4	7.39849	5.16786	6.28317
152156_at	FBgn0010218	CG4795	Cpn	Calphotin	0	2	7.51457	5.03016	6.27237
143321_at	FBgn0003250	CG9668	Rh4	Rhodopsin 4	4	4	8.14088	4.35049	6.24568
151713_at	FBgn0029123	CG18024	SoxN	SoxNeuro	0	2	6.71091	5.75004	6.23047
149084_at	FBgn0036926	CG7646	CG7646		0	2	7.31537	4.97078	6.14307
142987_at	FBgn0023548	CG32800	msta		0	3	6.67925	5.02059	5.84992
152586_at	FBgn0038143	CG9813	CG9813		0	2	5.86903	5.70056	5.78479
146078_at	FBgn0028433	CG3694	Ggamma30A	G protein gamma30A	0	4	7.6602	3.88624	5.77322
146413_at	FBgn0032652	CG6870	CG6870		8	4	7.40906	4.02513	5.71709
143203_at	FBgn0001263	CG3504	inaD	inactivation no afterpotential D	0	3	7.03291	4.37688	5.7049
142652_at	FBgn0000313	CG1744	chp	chaoptic	9	4	6.86777	4.52172	5.69475
143122_at	FBgn0000439	CG2189	Dfd	Deformed	0	2	5.78558	5.54411	5.66484
142664_at	FBgn0033675	CG8889	CG8889		0	4	6.54408	4.77474	5.65941
149304_at	FBgn0037289	CG2016	CG2016		0	2	6.44327	4.77888	5.61108
153433_at	FBgn0011693	CG4899	Pdh	Photoreceptor dehydrogenase	7	4	7.00436	4.13912	5.57174
151562_at	FBgn0034789	CG3682	PIP5K59B		7	2	5.564	5.53973	5.55187
142522_at	FBgn0000303	CG12345	Cha	Choline acetyltransferase	12	2	6.93053	4.11218	5.52136
152111_at	FBgn0032661	CG15151	PFE	Pray For Elves	9	2	7.14462	3.67627	5.41045
152682_at	FBgn0024290	CG6772	Slob	Slowpoke binding protein	0	4	6.22118	4.55707	5.38912
153085_at	FBgn0014019	CG5279	Rh5	Rhodopsin 5	0	4	6.33964	4.36377	5.35171
152379_at	FBgn0036046	CG8167	Ilp2	Insulin-related peptide	0	3	6.64008	4.05588	5.34798
152561_at	FBgn0039332	CG11910	CG11910		7	3	4.44418	6.09046	5.26732
151520_i_at	FBgn0003475	CG10076	spir	spire	0	2	4.72533	5.80657	5.26595
143905_at	FBgn0019940	CG5192	Rh6	Rhodopsin 6	4	4	6.29718	4.19746	5.24732
144770_at	FBgn0030158	CG9686	CG9686		4	2	6.79161	3.69136	5.24148
147517_at	FBgn0034471	CG8462	Obp56e	Odorant-binding protein 56e	8	4	4.57405	5.81049	5.19227
151764_at	FBgn0038693	CG5237	CG5237		12	1	6.94888	3.4286	5.18874
151796_at	FBgn0023489	CG2819	Pph13	PvuII-PstI homology 13	0	2	5.30912	5.06078	5.18495
154026_at	FBgn0011712	CG6625	Snap	Soluble NSF attachment protein	0	2	6.7371	3.61613	5.17662
143105_at	FBgn0000346	CG1618	comt	comatose	12	2	5.83319	4.45159	5.14239
152361_at	FBgn0030555	CG1839	CG1839		0	2	6.67824	3.54506	5.11165
153377_at	FBgn0010350	CG7962	CdsA	CDP diglyceride synthetase	0	3	6.28958	3.85336	5.07147
152587_at	FBgn0030706	CG8909	CG8909		11	1	5.92391	4.19203	5.05797
152071_at	FBgn0039905	CG2052	CG2052		9	2	6.48435	3.61437	5.04936
151892_at	FBgn0038641	CG7708	CG7708		12	3	6.14289	3.89544	5.01917
152917_at	FBgn0036137	CG7628	CG7628		0	2	5.35109	4.35816	4.85462
143875_at	FBgn0016672	CG3028	Ipp	Inositol polyphosphate 1-phosphatase	0	4	6.08008	3.59848	4.83928
151599_at	FBgn0035128	CG1225	RhoGEF3		9	2	6.16986	3.34648	4.75817
152011_at	FBgn0051241	CG31241	CG31241		0	3	4.46229	5.00585	4.73407
144176_at	FBgn0027111	CG1221	miple		12	3	5.92208	3.53433	4.7282
151392_at	FBgn0040923	CG11368	CG11368		0	4	5.64057	3.72076	4.68067
142081_at	FBgn0033398	CG2049	CG2049		0	2	5.51235	3.84315	4.67775
152055_at	FBgn0035495	CG14989	CG14989		10	1	6.25794	3.09255	4.67524
152002_at	FBgn0004880	CG1130	scrt	scratch	13	3	4.72215	4.61917	4.67066
143722_at	FBgn0013767	CG3302	Crz	Corazonin	0	2	4.20157	5.12663	4.6641
141649_at	FBgn0051107	CG31107	CG31107		9	2	5.95862	3.3322	4.64541
151669_at	FBgn0015618	CG10572	Cdk8	Cyclin-dependent kinase 8	0	3	5.41492	3.79548	4.6052
147818_at	FBgn0034935	CG13565	CG13565		0	3	4.90786	4.23341	4.57063
154453_at	FBgn0025726	CG2999	unc-13		9	3	5.69752	3.25413	4.47582
151112_s_at	FBgn0024288	CG15552	Sox100B		3	1	5.68848	3.22775	4.45812
152576_at	FBgn0053171	CG33171	CG33171		8	3	5.72525	3.11245	4.41885
152194_at	FBgn0010240	CG17336	Lcch3	Ligand-gated chloride channel homolog 3	9	2	5.97415	2.76057	4.36736
141593_at	FBgn0038862	CG5798	CG5798		0	2	5.64506	3.08504	4.36505
151836_at	FBgn0033710	CG17739	CG17739		0	2	5.30498	3.42165	4.36331
142172_at	FBgn0028497	CG3530	CG3530		0	2	5.44234	3.23514	4.33874
151553_at	FBgn0034978	CG3257	CG3257		0	2	4.55852	4.04909	4.3038
146586_at	FBgn0032946	CG8663	Nrv3	Nervana 3	14	2	4.23534	4.37159	4.30346
154590_at	FBgn0036379	CG12478	bru-3	bruno-3	0	2	4.72112	3.83077	4.27594
151813_at	FBgn0033132	CG12143	Tsp42Ej	Tetraspanin 42Ej	12	3	5.24899	3.23836	4.24368
152756_at	FBgn0000120	CG5711	Arr1	Arrestin 1	0	4	4.47697	3.92268	4.19983
153418_at	FBgn0039734	CG7908	CG7908		9	2	5.22456	3.14758	4.18607
142866_at	FBgn0038665	CG12269	CG12269		0	2	4.43474	3.91954	4.17714
143448_at	FBgn0004369	CG2005	Ptp99A	Protein tyrosine phosphatase 99A	0	2	5.01523	3.2387	4.12697
152974_at	FBgn0000024	CG17907	Ace	Acetylcholine esterase	0	1	3.77464	4.39742	4.08603
151604_s_at	FBgn0000303	CG12345	Cha	Choline acetyltransferase	10	2	5.22243	2.92115	4.07179
152427_at	FBgn0003353	CG3182	sei	seizure	0	2	4.43581	3.62026	4.02804
153815_at	FBgn0027453	CG6627	Dnz1	DNZDHHC/NEW1 zinc finger protein 11	0	2	3.6223	4.41627	4.01928
151772_at	FBgn0001624	CG1725	dlg1	discs large 1	7	3	3.22148	4.7948	4.00814

## Sheet: Thorax enriched X2
Probe_set	FlyBase_ID	CG_ID	Symbol	Name	Cluster {Aging_Girardot}	Cluster {Tissue_Girardot}	FC_Tx/ WB3d	FC_Tx/ WB40d	<FC_Tx/WB3d&40d>
147406_at	FBgn0034289	CG10910	CG10910		4	7	6.14441	2.07618	4.1103
152238_at	FBgn0036203	CG6004	CG6004		0	7	3.21759	4.93389	4.07574
147771_at	FBgn0041712	CG9889	yellow-d	yellow-d	3	5	3.4729	3.77432	3.62361
149478_at	FBgn0037563	CG11672	CG11672		8	7	3.21127	3.93249	3.57188
147598_at	FBgn0022700	CG3986	Cht4	Chitinase 4	8	6	1.89725	4.68075	3.289
142465_at	FBgn0003432	CG1915	sls	sallimus	0	6	3.31938	3.20953	3.26446
143403_at	FBgn0003975	CG3830	vg	vestigial	13	5	3.09532	3.35023	3.22277
150988_at	FBgn0005666	CG32019	bt	bent	0	5	3.81231	2.51822	3.16527
147264_at	FBgn0050084	CG30084	tun	tungus	7	6	4.10432	2.19215	3.14824
143479_at	FBgn0004552	CG1171	Akh	Adipokinetic hormone-like	3	7	2.93266	3.358	3.14533
149025_at	FBgn0036835	CG14075	CG14075		4	6	3.26412	2.98708	3.1256
148496_at	FBgn0053205	CG33205	CG33205		0	6	3.35234	2.6327	2.99252
147607_at	FBgn0034603	CG9480	Glycogenin	Glycogenin	8	6	2.29275	3.68439	2.98857
147597_at	FBgn0034580	CG9357	CG9357		3	7	2.91749	3.01742	2.96745
144934_at	FBgn0030387	CG10524	Pkcdelta	Protein kinase C delta	13	5	2.75409	3.11466	2.93438
142523_at	FBgn0038181	CG9297	CG9297		14	6	3.06135	2.65493	2.85814
147248_at	FBgn0034018	CG12958	CG12958		7	6	3.82132	1.86885	2.84509
142200_at	FBgn0052477	CG32477	CG32477		0	5	2.38196	3.27088	2.82642
143650_at	FBgn0011286	CG10844	Rya-r44F	Ryanodine receptor 44F	12	5	2.495	2.92375	2.70937
146645_at	FBgn0033027	CG12408	TpnC4		14	6	2.39847	2.99439	2.69643
148417_at	FBgn0052029	CG32029	CG32029		1	6	1.86063	3.43958	2.6501
148831_at	FBgn0036542	CG6112	CG6112		7	5	3.64636	1.64785	2.6471
141786_at	FBgn0010070	CG18251	Msp-300	Muscle-specific protein 300	14	5	3.07599	2.13979	2.60789
143607_at	FBgn0010385	CG1385	Def	Defensin	3	6	1.50982	3.70354	2.60668
141416_at	FBgn0036831	CG6839	CG6839		4	7	3.5901	1.56879	2.57944
141575_at	FBgn0020647	CG5405	KrT95D	Krueppel target at 95D	7	6	2.70351	2.44346	2.57348
152167_at	FBgn0034871	CG3906	CG3906		4	7	3.04547	2.08267	2.56407
143637_at	FBgn0011206	CG4760	bol	boule	13	5	2.37763	2.71641	2.54702
145714_at	FBgn0051776	CG31776	CG31776		0	7	2.52264	2.51854	2.52059
155045_at	FBgn0000480	CG1658	Doa	Darkener of apricot	0	6	2.138	2.88344	2.51072
145307_at	FBgn0030929	CG15043	CG15043		8	7	2.47409	2.50722	2.49065
153000_at	FBgn0035241	CG12105	CG12105		14	6	2.95603	2.02477	2.4904
152908_at	FBgn0037275	CG14655	CG14655		0	5	2.8342	2.13281	2.48351
148624_at	FBgn0036232	CG14125	CG14125		0	7	2.66583	2.29156	2.47869
147352_at	FBgn0034197	CG15918	CG15918		3	6	1.75342	3.19309	2.47325
152127_at	FBgn0005666	CG32019	bt	bent	14	6	2.27106	2.5922	2.43163
154230_at	FBgn0052030	CG32030	CG32030		14	6	3.05257	1.80983	2.4312
143142_at	FBgn0000557	CG1873	Ef1alpha100E	Elongation factor 1alpha100E	8	5	2.11629	2.70009	2.40819
144038_at	FBgn0024963	CG7535	GluClalpha		14	6	3.03512	1.77119	2.40316
143245_at	FBgn0002578	CG8342	m1	E(spl) region transcript m1	8	7	2.35921	2.44025	2.39973
152044_at	FBgn0032129	CG4405	jp	junctophilin	0	5	2.12184	2.66618	2.39401
143611_at	FBgn0003432	CG1915	sls	sallimus	14	6	2.69771	2.08312	2.39042
147262_at	FBgn0050084	CG30084	tun	tungus	14	6	2.48015	2.245	2.36258
152384_at	FBgn0004580	CG6702	Cbp53E	Calbindin 53E	14	5	2.48262	2.2182	2.35041
151834_at	FBgn0052130	CG32130	CG32130		3	6	2.04264	2.65635	2.34949
145414_at	FBgn0031089	CG9572	CG9572		7	6	2.64558	2.04119	2.34338
152878_at	FBgn0033654	CG8991	CG8991		0	6	2.6026	2.07231	2.33746
147263_at	FBgn0050084	CG30084	tun	tungus	7	6	2.84718	1.81546	2.33132
142927_at	FBgn0033919	CG8547	CG8547		0	6	2.2957	2.3631	2.3294
150915_at	FBgn0039807	CG15546	CG15546		0	5	2.2234	2.40848	2.31594
149101_at	FBgn0036951	CG7017	CG7017		3	6	1.57713	3.03745	2.30729
142348_at	FBgn0033441	CG1776	CG1776		0	5	2.30268	2.30075	2.30171
145780_at	FBgn0031632	CG15628	CG15628		0	6	1.99452	2.59193	2.29322
141592_at	FBgn0001297	CG15509	kay	kayak	0	6	1.92786	2.65066	2.28926
146086_at	FBgn0032116	CG3759	CG3759		0	7	2.55038	2.01807	2.28422
147279_at	FBgn0034075	CG8421	Asph	Aspartyl beta-hydroxylase	0	5	2.19559	2.36944	2.28252
147160_at	FBgn0033857	CG13335	CG13335		0	6	2.27126	2.26036	2.26581
145337_at	FBgn0030976	CG7378	CG7378		0	5	2.46958	2.05184	2.26071
155021_at	FBgn0038932	CG5740	CG5740		8	5	1.85922	2.65892	2.25907
149601_at	FBgn0037771	CG11676	CG11676		7	5	2.84147	1.63964	2.24056
141440_at	FBgn0000153	CG7811	b	black	14	6	2.50825	1.96454	2.23639
143669_at	FBgn0011643	CG33149	Mlp60A	Muscle LIM protein at 60A	7	6	2.46544	2.00149	2.23347
142756_at	FBgn0030263	CG2076	CG2076		3	5	1.8383	2.6175	2.2279
144955_at	FBgn0030412	CG17762	tomosyn		7	6	2.65982	1.77318	2.2165
151538_s_at	FBgn0016724	CG11064	RfaBp	Retinoid- and fatty-acid binding protein	0	6	2.34571	2.08298	2.21434
143163_at	FBgn0000715	CG2346	Fmrf	FMRFamide-related	0	5	2.35312	2.06961	2.21137
153001_at	FBgn0039667	CG2010	CG2010		14	5	2.8876	1.52685	2.20722
151276_f_at	FBgn0046812	CG7439	AGO2	Argonaute 2	0	5	1.84743	2.55616	2.2018
148786_at	FBgn0036472	CG6735	CG6735		0	5	1.88908	2.51261	2.20085
153371_at	FBgn0023540	CG3630	CG3630		0	5	2.41532	1.98224	2.19878
150287_at	FBgn0038842	CG5630	CG5630		3	6	1.72567	2.66369	2.19468
152806_at	FBgn0040499	CG30171	CG30171		12	5	2.34774	2.0361	2.19192
150233_at	FBgn0038756	CG4783	CG4783		4	7	2.4229	1.9542	2.18855
149633_at	FBgn0037819	CG14688	CG14688		3	5	2.136	2.22853	2.18226
152079_at	FBgn0034412	CG15105	CG15105		0	5	2.26863	2.07383	2.17123
146094_at	FBgn0032129	CG4405	jp	junctophilin	0	5	2.36177	1.96327	2.16252
152599_at	FBgn0013988	CG18255	Strn-Mlck	Stretchin-Mlck	14	6	2.69049	1.62037	2.15543
141379_at	FBgn0015010	CG9538	Ag5r	Antigen 5-related	3	7	2.09513	2.21055	2.15284
146388_at	FBgn0051781	CG31781	CG31781		0	6	2.29284	2.01244	2.15264
149913_at	FBgn0038255	CG7552	CG7552		0	5	2.26701	2.03494	2.15097
148523_at	FBgn0052062	CG32062	CG32062		0	5	2.47904	1.8216	2.15032
151855_at	FBgn0027608	CG2082	CG2082		14	6	2.37799	1.91793	2.14796
147140_at	FBgn0033822	CG17041	CG17041		12	5	2.31535	1.96618	2.14076
143736_at	FBgn0013988	CG18255	Strn-Mlck	Stretchin-Mlck	0	5	2.18809	2.06532	2.12671
142182_s_at	FBgn0003137	CG33103	Ppn	Papilin	3	6	1.8567	2.39403	2.12537
143020_at	FBgn0035910	CG6831	Talin		0	5	2.01214	2.23105	2.12159
151895_at	FBgn0028699	CG7499	Rh50		0	5	2.23298	2.01011	2.12154
143199_at	FBgn0001235	CG17117	hth	homothorax	0	6	2.09381	2.1391	2.11646
151605_at	FBgn0038181	CG9297	CG9297		14	6	1.91293	2.31365	2.11329
151024_at	FBgn0052469	CG32469	CG32469		7	5	2.55609	1.6516	2.10385
153628_at	FBgn0011656	CG1429	Mef2	Myocyte enhancing factor 2	0	5	2.05081	2.1562	2.10351
148021_at	FBgn0052311	CG32311	zormin		0	5	2.42867	1.77704	2.10285
148544_at	FBgn0036115	CG6327	CG6327		0	5	2.601	1.58594	2.09347
152019_at	FBgn0039298	CG11853	to	takeout	3	5	2.28009	1.89886	2.08948
151127_f_at	FBgn0040643	CG12566	CG12566		13	5	1.59635	2.57695	2.08665
152055_at	FBgn0035495	CG14989	CG14989		10	1	2.30907	1.86161	2.08534
143125_at	FBgn0000462	CG6667	dl	dorsal	8	5	1.93426	2.2347	2.08448
148085_at	FBgn0035410	CG14964	CG14964		7	5	2.48858	1.67232	2.08045
153416_at	FBgn0052352	CG32352	CG32352		14	5	2.11727	2.04317	2.08022
152871_at	FBgn0039911	CG1909	CG1909		9	1	1.87548	2.27903	2.07726
151926_at	FBgn0039348	CG4673	CG4673		14	7	1.89783	2.25031	2.07407
147321_at	FBgn0034145	CG5065	CG5065		0	5	2.28562	1.86049	2.07306
143061_at	FBgn0000047	CG5178	Act88F	Actin 88F	12	7	2.00558	2.12848	2.06703
141389_at	FBgn0034582	CG10531	CG10531		0	7	2.45769	1.67078	2.06423
143443_at	FBgn0004240	CG12763	Dpt	Diptericin	1	5	1.53021	2.59221	2.06121
147132_at	FBgn0033807	CG12251	AQP	aquaporin	7	6	2.5463	1.56737	2.05683
152930_at	FBgn0010114	CG2040	hig	hikaru genki	7	1	2.09543	2.01245	2.05394
153019_at	FBgn0031294	CG31795	ia2		0	6	2.19709	1.90534	2.05121
142836_at	FBgn0001223	CG4460	Hsp22	Heat shock protein 22	1	5	2.15539	1.94387	2.04963
141748_at	FBgn0052030	CG32030	CG32030		14	6	2.1831	1.90384	2.04347
142277_at	FBgn0032010	CG8086	CG8086		0	5	2.3047	1.78023	2.04246
149604_at	FBgn0053208	CG33208	MICAL		0	5	1.81207	2.27118	2.04163
153054_at	FBgn0051781	CG31781	CG31781		7	6	2.43038	1.64551	2.03795
147001_at	FBgn0033603	CG13214	CG13214		0	7	2.32738	1.73142	2.0294
141564_at	FBgn0037391	CG2017	CG2017		14	5	2.2795	1.76905	2.02428
143468_at	FBgn0004429	CG9116	LysP	Lysozyme P	3	6	2.09861	1.9348	2.01671
148980_at	FBgn0036766	CG5506	CG5506		3	7	1.63863	2.38837	2.0135
154862_at	FBgn0013733	CG18076	shot	short stop	0	5	2.29552	1.73068	2.0131
143955_at	FBgn0022341	CG17467	CG17467		14	5	2.44752	1.57724	2.01238
151494_at	FBgn0052477	CG32477	CG32477		9	6	1.77176	2.24861	2.01019
152280_at	FBgn0030355	CG2467	CG2467		0	5	1.72628	2.28804	2.00716
154546_at	FBgn0037807	CG6293	CG6293		14	5	2.09084	1.92269	2.00677
152824_at	FBgn0035835	CG7915	Ect4		0	5	2.19869	1.81433	2.00651
150712_at	FBgn0039486	CG6074	CG6074		0	6	2.26082	1.74878	2.0048
153863_at	FBgn0052062	CG32062	CG32062		0	1	1.87109	2.13765	2.00437
148460_at	FBgn0035982	CG4461	CG4461		13	7	1.85274	2.14948	2.00111
