# Supplementary material for: Specific age related signatures in Drosophila body parts transcriptome
Source: BMC Genomics. 2006 Apr 4;7:69. doi: 10.1186/1471-2164-7-69 (PMC1481561; doi:10.1186/1471-2164-7-69)
Supplement: Additional File 3 — Functional analysis of age responsive and body parts enriched genes. We analyzed the distribution in functional classes (as defined by the Gene Ontology (GO) database) of the genes selected by the SAM analysis (responsive genes) and compared it to the same distribution for all the genes significantly detected on our microarrays (analysed genes). We report here the number of analysed (Nref, column 4) and responsive genes (N, column 5) found inside these GO classes, for the different conditions in separate sheets. The number of expected genes (Nexpected, column 6) and the p-value (column 7) associated to the null hypothesis of no association with a hypergeometric distribution hypothesis is given for each class. The p-values corrected for multiple testing using the Benjamini Hochberg step-up procedure are given in column 8. The statistically significant under-represented classes are colored in orange while the over-represented classes are colored in green. Sheets description:WB_down, WB_up: age downregulated or upregulated genes in whole body (this study). head_down, head_up: age downregulated or upregulated genes in head. thorax_down, thorax_up: age downregulated or upregulated genes in thorax. triple_WB_down, triple_WB_up: downregulated or upregulated genes in whole body in the three aging experiments (this study, [1,2]). All_BP_down_cluster12, All_BP_up_cluster1: downregulated or upregulated genes simultaneously in whole body, head and thorax. Head_enriched, thorax enriched: genes enriched either in head (clusters 1 to 4) or in thorax (clusters 1, 5 to 7). [file 1471-2164-7-69-S3.xls]

## Sheet: G_WB_down
Condition_analyse	description	GO_ID	level	Nref	N	Nexpected	Direction	p-value	p-value corrected
G_Wbdown	biological_process	GO:0008150	1	4223	353	353	Under	1	1
G_Wbdown	regulation of biological process	GO:0050789	2	654	27	55	Under	1.4e-05	0.000421
G_Wbdown	behavior	GO:0007610	2	101	17	8	Over	0.0023	0.0322
G_Wbdown	reproductive behavior	GO:0019098	3	39	12	3	Over	3.9e-05	0.00107
G_Wbdown	biological_process unknown	GO:0000004	2	59	5	5	Over	0.18	0.329
G_Wbdown	cell communication	GO:0007154	2	906	53	76	Under	0.0027	0.0355
G_Wbdown	cell-cell signaling	GO:0007267	3	255	13	21	Under	0.032	0.185
G_Wbdown	signal transduction	GO:0007165	3	721	44	60	Under	0.014	0.125
G_Wbdown	development	GO:0007275	2	985	64	82	Under	0.017	0.145
G_Wbdown	embryonic development	GO:0009790	3	190	9	16	Under	0.039	0.205
G_Wbdown	morphogenesis	GO:0009653	3	623	36	52	Under	0.0094	0.0879
G_Wbdown	reproduction	GO:0000003	3	291	22	24	Under	0.36	0.385
G_Wbdown	physiological process	GO:0007582	2	3861	317	323	Under	0.45	0.454
G_Wbdown	response to stimulus	GO:0050896	3	561	24	47	Under	0.0001	0.00235
G_Wbdown	regulation of physiological process	GO:0050791	3	581	21	49	Under	3.4e-06	0.000108
G_Wbdown	cell cycle	GO:0007049	3	301	25	25	Under	0.54	0.54
G_Wbdown	cell homeostasis	GO:0019725	3	39	6	3	Over	0.062	0.248
G_Wbdown	cell organization and biogenesis	GO:0016043	3	541	46	45	Over	0.41	0.413
G_Wbdown	organelle organization and biogenesis	GO:0006996	4	475	45	40	Over	0.17	0.322
G_Wbdown	cytoskeleton organization and biogenesis	GO:0007010	5	333	41	28	Over	0.0052	0.0619
G_Wbdown	microtubule-based process	GO:0007017	6	113	21	9	Over	0.00022	0.00474
G_Wbdown	cell proliferation	GO:0008283	3	471	33	39	Under	0.16	0.319
G_Wbdown	death	GO:0016265	3	203	10	17	Under	0.043	0.22
G_Wbdown	cell death	GO:0008219	4	175	9	15	Under	0.074	0.254
G_Wbdown	metabolism	GO:0008152	3	2701	211	226	Under	0.35	0.385
G_Wbdown	biopolymer metabolism	GO:0043283	4	779	37	65	Under	6.1e-05	0.00151
G_Wbdown	regulation of metabolism	GO:0019222	4	441	13	37	Under	2.7e-06	8.93e-05
G_Wbdown	amino acid and derivative metabolism	GO:0006519	4	190	16	16	Over	0.42	0.422
G_Wbdown	biosynthesis	GO:0009058	4	432	21	36	Under	0.0034	0.0445
G_Wbdown	protein biosynthesis	GO:0006412	5	267	9	22	Under	0.00085	0.014
G_Wbdown	carbohydrate metabolism	GO:0005975	4	277	42	23	Over	6.5e-05	0.00153
G_Wbdown	cellular carbohydrate metabolism	GO:0044262	5	133	34	11	Over	9.6e-10	7.71e-08
G_Wbdown	catabolism	GO:0009056	4	451	37	38	Under	0.5	0.496
G_Wbdown	generation of precursor metabolites and energy	GO:0006091	4	172	63	14	Over	7.3e-15	1.29e-12
G_Wbdown	energy derivation by oxidation of organic compounds	GO:0015980	5	84	29	7	Over	6.4e-12	9.45e-10
G_Wbdown	oxidative phosphorylation	GO:0006119	5	73	34	6	Over	1.7e-18	1.47e-15
G_Wbdown	electron transport	GO:0006118	5	90	36	8	Over	6.9e-17	3.05e-14
G_Wbdown	ATP synthesis coupled electron transport	GO:0042773	6	56	27	5	Over	2.2e-15	4.8e-13
G_Wbdown	lipid metabolism	GO:0006629	4	319	21	27	Under	0.15	0.308
G_Wbdown	nucleobase\, nucleoside\, nucleotide and nucleic acid metabolism	GO:0006139	4	909	35	76	Under	4.3e-08	2.37e-06
G_Wbdown	regulation of nucleobase, nucleoside, nucleotide and nucleic acid metabolism	GO:0019219	5	366	7	31	Under	1.5e-07	7.54e-06
G_Wbdown	DNA metabolism	GO:0006259	5	173	3	14	Under	0.00022	0.00474
G_Wbdown	transcription	GO:0006350	5	451	7	38	Under	3.6e-10	4e-08
G_Wbdown	regulation of transcription	GO:0045449	6	355	7	30	Under	3.1e-07	1.36e-05
G_Wbdown	transcription, DNA-dependent	GO:0006351	6	423	6	35	Under	4.8e-10	4.71e-08
G_Wbdown	protein metabolism	GO:0019538	4	1089	71	91	Under	0.014	0.125
G_Wbdown	protein modification	GO:0006464	5	428	24	36	Under	0.02	0.152
G_Wbdown	response to biotic stimulus	GO:0009607	3	336	12	28	Under	0.00035	0.00671
G_Wbdown	defense response	GO:0006952	4	331	12	28	Under	0.00045	0.00836
G_Wbdown	response to external stimulus	GO:0009605	3	322	14	27	Under	0.0036	0.0457
G_Wbdown	response to abiotic stimulus	GO:0009628	4	193	11	16	Under	0.11	0.294
G_Wbdown	response to stress	GO:0006950	3	203	9	17	Under	0.022	0.156
G_Wbdown	transport	GO:0006810	3	843	87	70	Over	0.019	0.15
G_Wbdown	hydrogen transport	GO:0006818	4	24	11	2	Over	1e-06	3.67e-05
G_Wbdown	ion transport	GO:0006811	4	237	35	20	Over	0.00037	0.00693
G_Wbdown	cation transport	GO:0006812	5	192	32	16	Over	6e-05	0.00151
G_Wbdown	protein transport	GO:0015031	4	357	25	30	Under	0.21	0.329
G_Wbdown	cellular_component	GO:0005575	1	2343	209	209	Under	1	1
G_Wbdown	cell	GO:0005623	2	2107	186	188	Under	0.46	0.46
G_Wbdown	chromosome	GO:0005694	4	71	6	6	Under	0.17	0.256
G_Wbdown	cytoplasm	GO:0005737	4	968	130	86	Over	1.5e-06	1.8e-05
G_Wbdown	muscle fiber	GO:0030484	5	13	6	1	Over	0.00043	0.003
G_Wbdown	cytoplasmic vesicle	GO:0016023	5	56	3	5	Under	0.14	0.243
G_Wbdown	cytosol	GO:0005829	5	144	3	13	Under	0.00051	0.00344
G_Wbdown	endoplasmic reticulum	GO:0005783	5	98	5	9	Under	0.063	0.147
G_Wbdown	microtubule organizing center	GO:0005815	5	22	3	2	Over	0.19	0.273
G_Wbdown	mitochondrion	GO:0005739	5	378	90	34	Over	0	0
G_Wbdown	mitochondrial membrane	GO:0005740	6	175	61	16	Over	4.1e-24	4.31e-22
G_Wbdown	mitochondrial matrix	GO:0005759	6	120	21	11	Over	0.00096	0.0059
G_Wbdown	vacuole	GO:0005773	5	40	3	4	Under	0.22	0.3
G_Wbdown	cytoskeleton	GO:0005856	4	155	28	14	Over	9e-05	0.000754
G_Wbdown	actin cytoskeleton	GO:0015629	5	67	15	6	Over	0.0004	0.0029
G_Wbdown	microtubule cytoskeleton	GO:0015630	5	103	20	9	Over	0.00034	0.00255
G_Wbdown	nucleus	GO:0005634	4	679	21	61	Under	1.1e-09	2.35e-08
G_Wbdown	plasma membrane	GO:0005886	3	321	17	29	Under	0.011	0.037
G_Wbdown	cellular_component unknown	GO:0008372	2	96	6	9	Under	0.1	0.195
G_Wbdown	extracellular region	GO:0005576	2	144	18	13	Over	0.035	0.092
G_Wbdown	extracellular matrix (sensu Metazoa)	GO:0005578	3	35	3	3	Under	0.24	0.309
G_Wbdown	unlocalized protein complex	GO:0005941	2	47	5	4	Over	0.17	0.258
G_Wbdown	molecular_function	GO:0003674	1	4400	382	382	Under	1	1
G_Wbdown	antioxidant activity	GO:0016209	2	22	3	2	Over	0.18	0.288
G_Wbdown	binding	GO:0005488	2	1514	104	131	Under	0.0057	0.0469
G_Wbdown	ion binding	GO:0043167	3	84	19	7	Over	5.1e-05	0.00086
G_Wbdown	calcium ion binding	GO:0005509	3	66	19	6	Over	1.3e-06	3.98e-05
G_Wbdown	nucleic acid binding	GO:0003676	3	740	36	64	Under	4.9e-05	0.00086
G_Wbdown	DNA binding	GO:0003677	4	289	16	25	Under	0.031	0.155
G_Wbdown	transcription factor activity	GO:0003700	5	143	3	12	Under	0.00083	0.00913
G_Wbdown	RNA binding	GO:0003723	4	256	16	22	Under	0.098	0.242
G_Wbdown	translation factor activity\, nucleic acid binding	GO:0008135	4	52	7	5	Over	0.084	0.22
G_Wbdown	protein binding	GO:0005515	3	467	49	41	Over	0.074	0.22
G_Wbdown	calmodulin binding	GO:0005516	4	50	15	4	Over	9.7e-06	0.000193
G_Wbdown	cytoskeletal protein binding	GO:0008092	4	153	22	13	Over	0.0059	0.0473
G_Wbdown	actin binding	GO:0003779	5	87	8	8	Over	0.15	0.269
G_Wbdown	receptor binding	GO:0005102	3	173	11	15	Under	0.17	0.283
G_Wbdown	catalytic activity	GO:0003824	2	2272	222	197	Over	0.2	0.3
G_Wbdown	oxidoreductase activity	GO:0016491	3	412	66	36	Over	5.3e-07	1.73e-05
G_Wbdown	hydrolase activity	GO:0016787	3	1002	87	87	Over	0.47	0.471
G_Wbdown	hydrolase activity, acting on acid anhydrides	GO:0016817	4	308	46	27	Over	0.00012	0.00159
G_Wbdown	peptidase activity	GO:0008233	4	300	18	26	Under	0.055	0.209
G_Wbdown	phosphoprotein phosphatase activity	GO:0004721	4	70	6	6	Under	0.17	0.282
G_Wbdown	transferase activity	GO:0016740	3	599	47	52	Under	0.26	0.338
G_Wbdown	kinase activity	GO:0016301	4	258	30	22	Over	0.041	0.169
G_Wbdown	carbohydrate kinase activity	GO:0019200	5	25	8	2	Over	0.00072	0.00807
G_Wbdown	protein kinase activity	GO:0004672	5	183	17	16	Over	0.33	0.371
G_Wbdown	enzyme regulator activity	GO:0030234	2	224	14	19	Under	0.12	0.265
G_Wbdown	molecular_function unknown	GO:0005554	2	83	8	7	Over	0.14	0.269
G_Wbdown	motor activity	GO:0003774	2	42	13	4	Over	2.6e-05	0.000501
G_Wbdown	microfilament motor activity	GO:0000146	3	3	3	0	Over	0.00065	0.00748
G_Wbdown	signal transducer activity	GO:0004871	2	545	35	47	Under	0.032	0.155
G_Wbdown	receptor activity	GO:0004872	3	240	11	21	Under	0.011	0.0737
G_Wbdown	transmembrane receptor activity	GO:0004888	4	160	4	14	Under	0.00091	0.00967
G_Wbdown	structural molecule activity	GO:0005198	2	399	50	35	Over	0.0037	0.0319
G_Wbdown	structural constituent of cytoskeleton	GO:0005200	3	193	37	17	Over	1.6e-06	4.24e-05
G_Wbdown	transcription regulator activity	GO:0030528	2	435	6	38	Under	5.4e-11	4.03e-09
G_Wbdown	translation regulator activity	GO:0045182	2	54	7	5	Over	0.092	0.232
G_Wbdown	transporter activity	GO:0005215	2	658	90	57	Over	8.2e-06	0.000193
G_Wbdown	ion transporter activity	GO:0015075	3	270	58	23	Over	3.7e-11	3.15e-09
G_Wbdown	carrier activity	GO:0005386	3	331	69	29	Over	3e-12	3.15e-10
G_Wbdown	electron transporter activity	GO:0005489	3	109	15	9	Over	0.023	0.126
G_Wbdown	ion channel activity	GO:0005216	3	61	7	5	Over	0.12	0.267
G_Wbdown	neurotransmitter transporter activity	GO:0005326	3	15	3	1	Over	0.1	0.242

## Sheet: G_WB_up
Condition_analyse	description	GO_ID	level	Nref	N	Nexpected	Direction	p-value	p-value corrected
G_Wbup	biological_process	GO:0008150	1	4223	446	446	Under	1	1
G_Wbup	regulation of biological process	GO:0050789	2	654	40	69	Under	5e-05	0.00174
G_Wbup	behavior	GO:0007610	2	101	6	11	Under	0.043	0.232
G_Wbup	biological_process unknown	GO:0000004	2	59	5	6	Under	0.16	0.341
G_Wbup	cell communication	GO:0007154	2	906	60	96	Under	2.7e-05	0.00113
G_Wbup	cell-cell signaling	GO:0007267	3	255	16	27	Under	0.012	0.114
G_Wbup	signal transduction	GO:0007165	3	721	44	76	Under	2e-05	0.000929
G_Wbup	development	GO:0007275	2	985	77	104	Under	0.0022	0.0313
G_Wbup	embryonic development	GO:0009790	3	190	9	20	Under	0.0033	0.0414
G_Wbup	morphogenesis	GO:0009653	3	623	41	66	Under	0.0004	0.00935
G_Wbup	reproduction	GO:0000003	3	291	21	31	Under	0.034	0.2
G_Wbup	physiological process	GO:0007582	2	3861	406	408	Under	0.5	0.505
G_Wbup	regulation of physiological process	GO:0050791	3	581	36	61	Under	0.00017	0.00466
G_Wbup	cell cycle	GO:0007049	3	301	18	32	Under	0.004	0.0478
G_Wbup	cell homeostasis	GO:0019725	3	39	4	4	Under	0.21	0.344
G_Wbup	cell organization and biogenesis	GO:0016043	3	541	40	57	Under	0.0077	0.0793
G_Wbup	cytoplasm organization and biogenesis	GO:0007028	4	31	4	3	Over	0.19	0.343
G_Wbup	organelle organization and biogenesis	GO:0006996	4	475	35	50	Under	0.011	0.108
G_Wbup	cytoskeleton organization and biogenesis	GO:0007010	5	333	21	35	Under	0.0049	0.0544
G_Wbup	cell proliferation	GO:0008283	3	471	22	50	Under	3.3e-06	0.000202
G_Wbup	death	GO:0016265	3	203	21	21	Under	0.52	0.518
G_Wbup	cell death	GO:0008219	4	175	20	18	Over	0.3	0.37
G_Wbup	metabolism	GO:0008152	3	2701	297	285	Over	0.36	0.387
G_Wbup	regulation of metabolism	GO:0019222	4	441	24	47	Under	0.00011	0.00316
G_Wbup	amino acid and derivative metabolism	GO:0006519	4	190	37	20	Over	8.7e-05	0.00267
G_Wbup	amino acid metabolism	GO:0006520	5	179	37	19	Over	2.2e-05	0.000973
G_Wbup	biosynthesis	GO:0009058	4	432	66	46	Over	0.00096	0.0199
G_Wbup	protein biosynthesis	GO:0006412	5	267	29	28	Over	0.39	0.388
G_Wbup	carbohydrate metabolism	GO:0005975	4	277	46	29	Over	0.00079	0.0167
G_Wbup	catabolism	GO:0009056	4	451	56	48	Over	0.09	0.293
G_Wbup	generation of precursor metabolites and energy	GO:0006091	4	172	6	18	Under	0.00057	0.013
G_Wbup	lipid metabolism	GO:0006629	4	319	42	34	Over	0.058	0.264
G_Wbup	nucleobase\, nucleoside\, nucleotide and nucleic acid metabolism	GO:0006139	4	909	80	96	Under	0.044	0.239
G_Wbup	regulation of nucleobase, nucleoside, nucleotide and nucleic acid metabolism	GO:0019219	5	366	17	39	Under	3.7e-05	0.00137
G_Wbup	DNA metabolism	GO:0006259	5	173	14	18	Under	0.18	0.341
G_Wbup	transcription	GO:0006350	5	451	29	48	Under	0.0016	0.0255
G_Wbup	regulation of transcription	GO:0045449	6	355	16	37	Under	3.1e-05	0.00119
G_Wbup	protein metabolism	GO:0019538	4	1089	108	115	Under	0.26	0.364
G_Wbup	protein modification	GO:0006464	5	428	20	45	Under	9.2e-06	0.000533
G_Wbup	protein amino acid phosphorylation	GO:0006468	6	169	5	18	Under	0.00013	0.00371
G_Wbup	secondary metabolism	GO:0019748	4	45	7	5	Over	0.096	0.293
G_Wbup	response to biotic stimulus	GO:0009607	3	336	63	35	Over	2.6e-06	0.000169
G_Wbup	response to external biotic stimulus	GO:0043207	4	82	30	9	Over	2e-10	1.02e-07
G_Wbup	defense response	GO:0006952	4	331	63	35	Over	1.5e-06	0.000107
G_Wbup	response to endogenous stimulus	GO:0009719	3	68	5	7	Under	0.12	0.312
G_Wbup	response to external stimulus	GO:0009605	3	322	51	34	Over	0.0014	0.0243
G_Wbup	response to abiotic stimulus	GO:0009628	4	193	18	20	Under	0.34	0.387
G_Wbup	response to stress	GO:0006950	3	203	39	21	Over	8.2e-05	0.00257
G_Wbup	response to pest, pathogen or parasite	GO:0009613	4	66	25	7	Over	2.9e-09	4.94e-07
G_Wbup	transport	GO:0006810	3	843	61	89	Under	0.00061	0.0133
G_Wbup	ion transport	GO:0006811	4	237	18	25	Under	0.079	0.293
G_Wbup	protein transport	GO:0015031	4	357	22	38	Under	0.0027	0.0349
G_Wbup	cellular_component	GO:0005575	1	2343	234	234	Under	1	1
G_Wbup	cell	GO:0005623	2	2107	199	210	Under	0.21	0.365
G_Wbup	chromosome	GO:0005694	4	71	6	7	Under	0.15	0.353
G_Wbup	cytoplasm	GO:0005737	4	968	104	97	Over	0.2	0.365
G_Wbup	cytoplasmic vesicle	GO:0016023	5	56	10	6	Over	0.027	0.188
G_Wbup	cytosol	GO:0005829	5	144	30	14	Over	2.8e-05	0.00298
G_Wbup	chaperonin-containing T-complex	GO:0005832	6	6	5	1	Over	5.2e-05	0.00371
G_Wbup	endoplasmic reticulum	GO:0005783	5	98	14	10	Over	0.046	0.229
G_Wbup	Golgi apparatus	GO:0005794	5	35	5	3	Over	0.14	0.353
G_Wbup	mitochondrion	GO:0005739	5	378	25	38	Under	0.014	0.141
G_Wbup	peroxisome	GO:0005777	5	22	5	2	Over	0.043	0.225
G_Wbup	ribosome	GO:0005840	5	106	15	11	Over	0.043	0.225
G_Wbup	vacuole	GO:0005773	5	40	7	4	Over	0.057	0.257
G_Wbup	lysosome	GO:0005764	6	16	6	2	Over	0.0027	0.0576
G_Wbup	cytoskeleton	GO:0005856	4	155	11	15	Under	0.055	0.255
G_Wbup	nucleus	GO:0005634	4	679	54	68	Under	0.041	0.225
G_Wbup	nucleolus	GO:0005730	5	24	7	2	Over	0.0055	0.0993
G_Wbup	nucleoplasm	GO:0005654	5	132	11	13	Under	0.1	0.314
G_Wbup	plasma membrane	GO:0005886	3	321	21	32	Under	0.02	0.18
G_Wbup	cellular_component unknown	GO:0008372	2	96	7	10	Under	0.1	0.314
G_Wbup	extracellular region	GO:0005576	2	144	31	14	Over	1e-05	0.00224
G_Wbup	unlocalized protein complex	GO:0005941	2	47	4	5	Under	0.19	0.365
G_Wbup	molecular_function	GO:0003674	1	4400	456	456	Under	1	1
G_Wbup	binding	GO:0005488	2	1514	153	157	Under	0.39	0.391
G_Wbup	calcium ion binding	GO:0005509	3	66	6	7	Under	0.16	0.304
G_Wbup	carbohydrate binding	GO:0030246	3	17	7	2	Over	0.00081	0.0235
G_Wbup	lipid binding	GO:0008289	3	45	9	5	Over	0.023	0.199
G_Wbup	nucleic acid binding	GO:0003676	3	740	62	77	Under	0.04	0.245
G_Wbup	DNA binding	GO:0003677	4	289	20	30	Under	0.029	0.203
G_Wbup	transcription factor activity	GO:0003700	5	143	6	15	Under	0.0037	0.06
G_Wbup	RNA binding	GO:0003723	4	256	17	27	Under	0.027	0.203
G_Wbup	translation factor activity\, nucleic acid binding	GO:0008135	4	52	5	5	Under	0.18	0.304
G_Wbup	nucleotide binding	GO:0000166	3	63	10	7	Over	0.055	0.253
G_Wbup	protein binding	GO:0005515	3	467	38	48	Under	0.063	0.253
G_Wbup	cytoskeletal protein binding	GO:0008092	4	153	14	16	Under	0.099	0.253
G_Wbup	actin binding	GO:0003779	5	87	12	9	Over	0.074	0.253
G_Wbup	receptor binding	GO:0005102	3	173	18	18	Over	0.43	0.431
G_Wbup	catalytic activity	GO:0003824	2	2272	256	235	Over	0.24	0.334
G_Wbup	hydrolase activity	GO:0016787	3	1002	122	104	Over	0.029	0.203
G_Wbup	hydrolase activity, acting on glycosyl bonds	GO:0016798	4	76	24	8	Over	2.2e-07	7.05e-05
G_Wbup	nuclease activity	GO:0004518	4	40	4	4	Under	0.21	0.319
G_Wbup	peptidase activity	GO:0008233	4	300	40	31	Over	0.041	0.245
G_Wbup	transferase activity	GO:0016740	3	599	53	62	Under	0.12	0.276
G_Wbup	kinase activity	GO:0016301	4	258	12	27	Under	0.00073	0.0232
G_Wbup	protein kinase activity	GO:0004672	5	183	6	19	Under	0.00032	0.0166
G_Wbup	enzyme regulator activity	GO:0030234	2	224	30	23	Over	0.059	0.253
G_Wbup	molecular_function unknown	GO:0005554	2	83	8	9	Under	0.14	0.297
G_Wbup	signal transducer activity	GO:0004871	2	545	45	56	Under	0.058	0.253
G_Wbup	receptor activity	GO:0004872	3	240	20	25	Under	0.18	0.304
G_Wbup	pattern recognition receptor activity	GO:0008329	4	12	7	1	Over	5.7e-05	0.00723
G_Wbup	structural molecule activity	GO:0005198	2	399	41	41	Under	0.52	0.518
G_Wbup	transcription regulator activity	GO:0030528	2	435	21	45	Under	2.4e-05	0.0038
G_Wbup	translation regulator activity	GO:0045182	2	54	5	6	Under	0.18	0.304
G_Wbup	transporter activity	GO:0005215	2	658	58	68	Under	0.11	0.254
G_Wbup	electron transporter activity	GO:0005489	3	109	12	11	Over	0.12	0.273
G_Wbup	ion channel activity	GO:0005216	3	61	5	6	Under	0.16	0.304

## Sheet: triple_WB_down
Condition_analyse	description	GO_ID	level	Nref	N	Nexpected	Direction	p-value	p-value corrected
triple_WB_down	biological_process	GO:0008150	1	4223	26	26	Under	1	1
triple_WB_down	cell communication	GO:0007154	2	906	3	5.57803	Under	0.192143	0.402944
triple_WB_down	signal transduction	GO:0007165	3	721	3	4.43902	Under	0.351923	0.432453
triple_WB_down	physiological process	GO:0007582	2	3861	24	23.7713	Over	0.427385	0.438858
triple_WB_down	metabolism	GO:0008152	3	2701	21	16.6294	Over	0.118008	0.328278
triple_WB_down	carbohydrate metabolism	GO:0005975	4	277	3	1.70542	Over	0.0934007	0.322304
triple_WB_down	generation of precursor metabolites and energy	GO:0006091	4	172	16	1.05896	Over	4.66294e-15	1.59031e-13
triple_WB_down	oxidative phosphorylation	GO:0006119	5	73	13	0.449444	Over	3.47535e-17	5.31729e-15
triple_WB_down	electron transport	GO:0006118	5	90	13	0.554108	Over	6.27576e-16	4.80096e-14
triple_WB_down	ATP synthesis coupled electron transport	GO:0042773	6	56	11	0.344779	Over	5.19708e-15	1.59031e-13
triple_WB_down	protein metabolism	GO:0019538	4	1089	3	6.70471	Under	0.097815	0.322304
triple_WB_down	transport	GO:0006810	3	843	4	5.19015	Under	0.407166	0.432453
triple_WB_down	ion transport	GO:0006811	4	237	3	1.45915	Over	0.0600476	0.277703
triple_WB_down	cellular_component	GO:0005575	1	2343	22	22	Under	1	1
triple_WB_down	cell	GO:0005623	2	2107	20	19.784	Over	0.421639	0.421639
triple_WB_down	membrane	GO:0016020	3	774	17	7.26761	Over	0.000516729	0.00170217
triple_WB_down	cytoplasm	GO:0005737	4	968	20	9.0892	Over	0.000462946	0.00162031
triple_WB_down	mitochondrion	GO:0005739	5	378	17	3.5493	Over	3.36983e-08	3.77421e-07
triple_WB_down	mitochondrial membrane	GO:0005740	6	175	16	1.64319	Over	2.37534e-14	4.26951e-13
triple_WB_down	molecular_function	GO:0003674	1	4400	29	29	Under	1	1
triple_WB_down	binding	GO:0005488	2	1514	7	9.97864	Under	0.221259	0.31191
triple_WB_down	protein binding	GO:0005515	3	467	4	3.07795	Over	0.197475	0.286744
triple_WB_down	catalytic activity	GO:0003824	2	2272	19	14.9745	Over	0.12263	0.20633
triple_WB_down	oxidoreductase activity	GO:0016491	3	412	15	2.71545	Over	2.67667e-08	7.09318e-07
triple_WB_down	hydrolase activity	GO:0016787	3	1002	3	6.60409	Under	0.104111	0.187047
triple_WB_down	transporter activity	GO:0005215	2	658	16	4.33682	Over	2.91347e-06	3.43142e-05
triple_WB_down	ion transporter activity	GO:0015075	3	270	12	1.77955	Over	4.46745e-08	9.47099e-07
triple_WB_down	carrier activity	GO:0005386	3	331	13	2.18159	Over	6.85272e-08	1.21065e-06
triple_WB_down	electron transporter activity	GO:0005489	3	109	7	0.718409	Over	4.39382e-06	4.23405e-05
triple_WB_down	NADH dehydrogenase activity	GO:0003954	4	34	5	0.224091	Over	2.05502e-06	2.7229e-05

## Sheet: triple_WB_up
Condition_analyse	description	GO_ID	level	Nref	N	Nexpected	Direction	p-value	p-value corrected
triple_WB_up	biological_process	GO:0008150	1	4223	39	39	Under	1	1
triple_WB_up	cell communication	GO:0007154	2	906	5	8.36704	Under	0.158639	0.300866
triple_WB_up	cell-cell signaling	GO:0007267	3	255	3	2.35496	Over	0.211296	0.347943
triple_WB_up	signal transduction	GO:0007165	3	721	3	6.65854	Under	0.100328	0.220721
triple_WB_up	development	GO:0007275	2	985	13	9.09661	Over	0.0778717	0.188649
triple_WB_up	morphogenesis	GO:0009653	3	623	7	5.75349	Over	0.222074	0.350533
triple_WB_up	physiological process	GO:0007582	2	3861	35	35.6569	Under	0.500488	0.500488
triple_WB_up	metabolism	GO:0008152	3	2701	24	24.9441	Under	0.477498	0.477498
triple_WB_up	amino acid and derivative metabolism	GO:0006519	4	190	7	1.75468	Over	0.000434817	0.00958345
triple_WB_up	amino acid metabolism	GO:0006520	5	179	7	1.65309	Over	0.000292164	0.00892724
triple_WB_up	biosynthesis	GO:0009058	4	432	7	3.98958	Over	0.0496919	0.140879
triple_WB_up	carbohydrate metabolism	GO:0005975	4	277	5	2.55813	Over	0.0452177	0.135989
triple_WB_up	catabolism	GO:0009056	4	451	5	4.16505	Over	0.240537	0.364278
triple_WB_up	lipid metabolism	GO:0006629	4	319	3	2.94601	Over	0.340616	0.403707
triple_WB_up	nucleobase\, nucleoside\, nucleotide and nucleic acid metabolism	GO:0006139	4	909	4	8.39474	Under	0.0782036	0.188649
triple_WB_up	protein metabolism	GO:0019538	4	1089	6	10.0571	Under	0.125426	0.263299
triple_WB_up	secondary metabolism	GO:0019748	4	45	3	0.415581	Over	0.00720174	0.0521179
triple_WB_up	response to biotic stimulus	GO:0009607	3	336	9	3.10301	Over	0.00132244	0.0145468
triple_WB_up	response to external biotic stimulus	GO:0043207	4	82	6	0.757282	Over	7.96775e-05	0.00547783
triple_WB_up	response to external stimulus	GO:0009605	3	322	9	2.97372	Over	0.000963425	0.0132471
triple_WB_up	response to abiotic stimulus	GO:0009628	4	193	3	1.78238	Over	0.104995	0.229155
triple_WB_up	response to stress	GO:0006950	3	203	7	1.87473	Over	0.000671345	0.0115387
triple_WB_up	response to pest, pathogen or parasite	GO:0009613	4	66	5	0.609519	Over	0.00028027	0.00892724
triple_WB_up	transport	GO:0006810	3	843	3	7.78522	Under	0.0482353	0.139376
triple_WB_up	cellular_component	GO:0005575	1	2343	16	16	Under	1	1
triple_WB_up	cell	GO:0005623	2	2107	13	14.3884	Under	0.423426	0.432835
triple_WB_up	cytoplasm	GO:0005737	4	968	4	6.61033	Under	0.210638	0.342711
triple_WB_up	extracellular region	GO:0005576	2	144	4	0.983355	Over	0.0118811	0.177033
triple_WB_up	molecular_function	GO:0003674	1	4400	41	41	Under	1	1
triple_WB_up	binding	GO:0005488	2	1514	6	14.1077	Under	0.013012	0.0655604
triple_WB_up	catalytic activity	GO:0003824	2	2272	25	21.1709	Over	0.170917	0.302569
triple_WB_up	hydrolase activity	GO:0016787	3	1002	13	9.33682	Over	0.0911034	0.209378
triple_WB_up	transferase activity	GO:0016740	3	599	4	5.58159	Under	0.343819	0.404212
triple_WB_up	enzyme regulator activity	GO:0030234	2	224	4	2.08727	Over	0.0599918	0.154097
triple_WB_up	signal transducer activity	GO:0004871	2	545	5	5.07841	Under	0.602142	0.602142
triple_WB_up	structural molecule activity	GO:0005198	2	399	3	3.71795	Under	0.489713	0.489713
triple_WB_up	transporter activity	GO:0005215	2	658	6	6.13136	Under	0.585115	0.585115

## Sheet: All_BP_down_cluster12
Condition_analyse	description	GO_ID	level	Nref	N	Nexpected	Direction	p-value	p-value corrected
cluster12	biological_process	GO:0008150	1	4223	18	18	Under	1	1
cluster12	cell communication	GO:0007154	2	906	4	4	Over	0.34	0.406
cluster12	cell-cell signaling	GO:0007267	3	255	2	1	Over	0.097	0.251
cluster12	signal transduction	GO:0007165	3	721	2	3	Under	0.41	0.438
cluster12	physiological process	GO:0007582	2	3861	17	16	Over	0.38	0.425
cluster12	cell cycle	GO:0007049	3	301	3	1	Over	0.041	0.193
cluster12	cell organization and biogenesis	GO:0016043	3	541	2	2	Under	0.59	0.594
cluster12	organelle organization and biogenesis	GO:0006996	4	475	2	2	Under	0.67	0.67
cluster12	cell proliferation	GO:0008283	3	471	3	2	Over	0.14	0.308
cluster12	metabolism	GO:0008152	3	2701	9	12	Under	0.29	0.374
cluster12	amino acid and derivative metabolism	GO:0006519	4	190	2	1	Over	0.048	0.193
cluster12	catabolism	GO:0009056	4	451	2	2	Over	0.3	0.374
cluster12	generation of precursor metabolites and energy	GO:0006091	4	172	2	1	Over	0.038	0.193
cluster12	electron transport	GO:0006118	5	90	2	0	Over	0.049	0.193
cluster12	protein metabolism	GO:0019538	4	1089	4	5	Under	0.51	0.505
cluster12	response to external stimulus	GO:0009605	3	322	2	1	Over	0.16	0.325
cluster12	response to abiotic stimulus	GO:0009628	4	193	2	1	Over	0.05	0.193
cluster12	transport	GO:0006810	3	843	7	4	Over	0.03	0.193
cluster12	ion transport	GO:0006811	4	237	5	1	Over	0.0006	0.0199
cluster12	cellular_component	GO:0005575	1	2343	13	13	Under	1	1
cluster12	cell	GO:0005623	2	2107	11	12	Under	0.5	0.497
cluster12	cytoplasm	GO:0005737	4	968	6	5	Over	0.29	0.376
cluster12	mitochondrion	GO:0005739	5	378	4	2	Over	0.061	0.132
cluster12	plasma membrane	GO:0005886	3	321	3	2	Over	0.11	0.193
cluster12	extracellular region	GO:0005576	2	144	2	1	Over	0.15	0.241
cluster12	molecular_function	GO:0003674	1	4400	20	20	Under	1	1
cluster12	binding	GO:0005488	2	1514	4	7	Under	0.18	0.259
cluster12	catalytic activity	GO:0003824	2	2272	8	10	Under	0.3	0.343
cluster12	hydrolase activity	GO:0016787	3	1002	4	5	Under	0.52	0.522
cluster12	transferase activity	GO:0016740	3	599	2	3	Under	0.49	0.501
cluster12	signal transducer activity	GO:0004871	2	545	3	2	Over	0.24	0.309
cluster12	receptor activity	GO:0004872	3	240	2	1	Over	0.097	0.169
cluster12	structural molecule activity	GO:0005198	2	399	4	2	Over	0.037	0.0993
cluster12	transporter activity	GO:0005215	2	658	7	3	Over	0.012	0.0494
cluster12	ion transporter activity	GO:0015075	3	270	7	1	Over	4e-05	0.00206
cluster12	ion channel activity	GO:0005216	3	61	3	0	Over	0.0023	0.0275
cluster12	cation channel activity	GO:0005261	4	29	3	0	Over	0.00027	0.00911

## Sheet: All_BP_up_cluster1
Condition_analyse	description	GO_ID	level	Nref	N	Nexpected	Direction	p-value	p-value corrected
cluster1	biological_process	GO:0008150	1	4223	69	69	Under	1	1
cluster1	biological_process unknown	GO:0000004	2	59	2	1	Over	0.18	0.322
cluster1	cell communication	GO:0007154	2	906	9	15	Under	0.075	0.209
cluster1	cell-cell signaling	GO:0007267	3	255	5	4	Over	0.24	0.354
cluster1	signal transduction	GO:0007165	3	721	6	12	Under	0.05	0.18
cluster1	development	GO:0007275	2	985	14	16	Under	0.36	0.383
cluster1	morphogenesis	GO:0009653	3	623	8	10	Under	0.31	0.383
cluster1	reproduction	GO:0000003	3	291	2	5	Under	0.14	0.301
cluster1	physiological process	GO:0007582	2	3861	60	63	Under	0.38	0.385
cluster1	response to stimulus	GO:0050896	3	561	25	9	Over	3.1e-06	6.03e-05
cluster1	organismal physiological process	GO:0050874	3	461	20	8	Over	3.4e-05	0.000617
cluster1	death	GO:0016265	3	203	3	3	Under	0.58	0.576
cluster1	cell death	GO:0008219	4	175	3	3	Over	0.32	0.383
cluster1	metabolism	GO:0008152	3	2701	38	44	Under	0.2	0.336
cluster1	amino acid and derivative metabolism	GO:0006519	4	190	10	3	Over	0.00033	0.00531
cluster1	amino acid metabolism	GO:0006520	5	179	10	3	Over	0.0002	0.00347
cluster1	biosynthesis	GO:0009058	4	432	12	7	Over	0.027	0.131
cluster1	carbohydrate metabolism	GO:0005975	4	277	5	5	Over	0.3	0.383
cluster1	catabolism	GO:0009056	4	451	8	7	Over	0.32	0.383
cluster1	lipid metabolism	GO:0006629	4	319	8	5	Over	0.081	0.219
cluster1	nucleobase\, nucleoside\, nucleotide and nucleic acid metabolism	GO:0006139	4	909	8	15	Under	0.039	0.16
cluster1	protein metabolism	GO:0019538	4	1089	8	18	Under	0.0076	0.0582
cluster1	secondary metabolism	GO:0019748	4	45	2	1	Over	0.13	0.282
cluster1	response to biotic stimulus	GO:0009607	3	336	23	5	Over	2.9e-09	7.87e-08
cluster1	response to external biotic stimulus	GO:0043207	4	82	16	1	Over	7.2e-14	5.54e-12
cluster1	defense response	GO:0006952	4	331	23	5	Over	2.1e-09	6.31e-08
cluster1	response to external stimulus	GO:0009605	3	322	19	5	Over	5.4e-07	1.08e-05
cluster1	response to abiotic stimulus	GO:0009628	4	193	3	3	Under	0.61	0.613
cluster1	response to stress	GO:0006950	3	203	15	3	Over	3.1e-07	6.67e-06
cluster1	response to pest, pathogen or parasite	GO:0009613	4	66	14	1	Over	9.3e-13	3.97e-11
cluster1	transport	GO:0006810	3	843	4	14	Under	0.002	0.0208
cluster1	protein transport	GO:0015031	4	357	3	6	Under	0.16	0.312
cluster1	cellular_component	GO:0005575	1	2343	39	39	Under	1	1
cluster1	organelle	GO:0043226	2	1431	9	24	Under	0.00044	0.00617
cluster1	protein complex	GO:0043234	2	813	2	14	Under	0.00013	0.00453
cluster1	cell	GO:0005623	2	2107	23	35	Under	0.019	0.0907
cluster1	intracellular	GO:0005622	3	1656	11	28	Under	0.00028	0.00617
cluster1	cytoplasm	GO:0005737	4	968	10	16	Under	0.072	0.219
cluster1	mitochondrion	GO:0005739	5	378	3	6	Under	0.12	0.265
cluster1	nucleus	GO:0005634	4	679	2	11	Under	0.00088	0.00971
cluster1	plasma membrane	GO:0005886	3	321	5	5	Under	0.56	0.555
cluster1	extracellular region	GO:0005576	2	144	18	2	Over	1.1e-12	7.44e-11
cluster1	molecular_function	GO:0003674	1	4400	67	67	Under	1	1
cluster1	binding	GO:0005488	2	1514	17	23	Under	0.12	0.256
cluster1	calcium ion binding	GO:0005509	3	66	2	1	Over	0.19	0.317
cluster1	nucleic acid binding	GO:0003676	3	740	5	11	Under	0.031	0.102
cluster1	DNA binding	GO:0003677	4	289	3	4	Under	0.36	0.383
cluster1	RNA binding	GO:0003723	4	256	2	4	Under	0.25	0.339
cluster1	protein binding	GO:0005515	3	467	5	7	Under	0.28	0.361
cluster1	receptor binding	GO:0005102	3	173	3	3	Over	0.27	0.355
cluster1	catalytic activity	GO:0003824	2	2272	44	35	Over	0.049	0.135
cluster1	hydrolase activity	GO:0016787	3	1002	22	15	Over	0.037	0.116
cluster1	hydrolase activity, acting on glycosyl bonds	GO:0016798	4	76	7	1	Over	0.00012	0.00375
cluster1	peptidase activity	GO:0008233	4	300	7	5	Over	0.091	0.207
cluster1	transferase activity	GO:0016740	3	599	8	9	Under	0.44	0.439
cluster1	enzyme regulator activity	GO:0030234	2	224	6	3	Over	0.057	0.143
cluster1	signal transducer activity	GO:0004871	2	545	7	8	Under	0.41	0.411
cluster1	receptor activity	GO:0004872	3	240	3	4	Under	0.5	0.503
cluster1	structural molecule activity	GO:0005198	2	399	3	6	Under	0.14	0.282
cluster1	transporter activity	GO:0005215	2	658	8	10	Under	0.33	0.38
cluster1	electron transporter activity	GO:0005489	3	109	5	2	Over	0.018	0.0832

## Sheet: head_down
Condition_analyse	description	GO_ID	level	Nref	N	Nexpected	Direction	p-value	p-value corrected
head_down	biological_process	GO:0008150	1	4223	137	137	Under	1	1
head_down	behavior	GO:0007610	2	101	15	3	Over	5e-07	6.61e-05
head_down	reproductive behavior	GO:0019098	3	39	12	1	Over	1.5e-09	3.23e-07
head_down	biological_process unknown	GO:0000004	2	59	3	2	Over	0.18	0.347
head_down	cell communication	GO:0007154	2	906	42	29	Over	0.0098	0.12
head_down	cell-cell signaling	GO:0007267	3	255	21	8	Over	3.7e-05	0.00276
head_down	transmission of nerve impulse	GO:0019226	4	218	21	7	Over	3.2e-06	0.000263
head_down	signal transduction	GO:0007165	3	721	29	23	Over	0.1	0.324
head_down	development	GO:0007275	2	985	28	32	Under	0.27	0.365
head_down	embryonic development	GO:0009790	3	190	2	6	Under	0.052	0.263
head_down	morphogenesis	GO:0009653	3	623	14	20	Under	0.093	0.308
head_down	reproduction	GO:0000003	3	291	9	9	Under	0.53	0.529
head_down	physiological process	GO:0007582	2	3861	117	125	Under	0.24	0.363
head_down	organismal physiological process	GO:0050874	3	461	30	15	Over	0.00014	0.00854
head_down	cell cycle	GO:0007049	3	301	6	10	Under	0.14	0.332
head_down	cell homeostasis	GO:0019725	3	39	2	1	Over	0.23	0.36
head_down	cell organization and biogenesis	GO:0016043	3	541	14	18	Under	0.23	0.362
head_down	organelle organization and biogenesis	GO:0006996	4	475	12	15	Under	0.23	0.36
head_down	cytoskeleton organization and biogenesis	GO:0007010	5	333	8	11	Under	0.25	0.365
head_down	cell proliferation	GO:0008283	3	471	11	15	Under	0.16	0.338
head_down	death	GO:0016265	3	203	3	7	Under	0.1	0.324
head_down	cell death	GO:0008219	4	175	2	6	Under	0.075	0.298
head_down	metabolism	GO:0008152	3	2701	77	88	Under	0.13	0.332
head_down	amino acid and derivative metabolism	GO:0006519	4	190	5	6	Under	0.42	0.417
head_down	biosynthesis	GO:0009058	4	432	5	14	Under	0.005	0.0964
head_down	carbohydrate metabolism	GO:0005975	4	277	2	9	Under	0.0057	0.0964
head_down	catabolism	GO:0009056	4	451	21	15	Over	0.04	0.229
head_down	generation of precursor metabolites and energy	GO:0006091	4	172	9	6	Over	0.055	0.263
head_down	electron transport	GO:0006118	5	90	8	3	Over	0.0059	0.0964
head_down	lipid metabolism	GO:0006629	4	319	11	10	Over	0.34	0.384
head_down	nucleobase\, nucleoside\, nucleotide and nucleic acid metabolism	GO:0006139	4	909	14	29	Under	0.0011	0.0416
head_down	DNA metabolism	GO:0006259	5	173	2	6	Under	0.078	0.304
head_down	transcription	GO:0006350	5	451	7	15	Under	0.021	0.182
head_down	protein metabolism	GO:0019538	4	1089	34	35	Under	0.45	0.454
head_down	protein modification	GO:0006464	5	428	6	14	Under	0.014	0.143
head_down	response to biotic stimulus	GO:0009607	3	336	10	11	Under	0.47	0.47
head_down	response to external stimulus	GO:0009605	3	322	15	10	Over	0.063	0.263
head_down	response to abiotic stimulus	GO:0009628	4	193	9	6	Over	0.1	0.322
head_down	response to stress	GO:0006950	3	203	6	7	Under	0.51	0.512
head_down	transport	GO:0006810	3	843	33	27	Over	0.12	0.332
head_down	ion transport	GO:0006811	4	237	14	8	Over	0.011	0.129
head_down	protein transport	GO:0015031	4	357	14	12	Over	0.19	0.347
head_down	cellular_component	GO:0005575	1	2343	79	79	Under	1	1
head_down	cell	GO:0005623	2	2107	63	71	Under	0.18	0.319
head_down	chromosome	GO:0005694	4	71	3	2	Over	0.22	0.338
head_down	cytoplasm	GO:0005737	4	968	32	33	Under	0.5	0.501
head_down	cytoplasmic vesicle	GO:0016023	5	56	5	2	Over	0.028	0.169
head_down	mitochondrion	GO:0005739	5	378	18	13	Over	0.057	0.239
head_down	vacuole	GO:0005773	5	40	2	1	Over	0.24	0.352
head_down	cytoskeleton	GO:0005856	4	155	4	5	Under	0.17	0.312
head_down	nucleus	GO:0005634	4	679	9	23	Under	0.00074	0.0311
head_down	nucleoplasm	GO:0005654	5	132	2	4	Under	0.11	0.28
head_down	plasma membrane	GO:0005886	3	321	17	11	Over	0.026	0.169
head_down	cellular_component unknown	GO:0008372	2	96	4	3	Over	0.19	0.319
head_down	extracellular region	GO:0005576	2	144	13	5	Over	0.00058	0.0311
head_down	molecular_function	GO:0003674	1	4400	139	139	Under	1	1
head_down	binding	GO:0005488	2	1514	43	48	Under	0.27	0.343
head_down	calcium ion binding	GO:0005509	3	66	3	2	Over	0.19	0.315
head_down	lipid binding	GO:0008289	3	45	4	1	Over	0.039	0.15
head_down	nucleic acid binding	GO:0003676	3	740	13	23	Under	0.013	0.125
head_down	DNA binding	GO:0003677	4	289	7	9	Under	0.31	0.368
head_down	transcription factor activity	GO:0003700	5	143	2	5	Under	0.11	0.25
head_down	RNA binding	GO:0003723	4	256	5	8	Under	0.18	0.312
head_down	protein binding	GO:0005515	3	467	15	15	Over	0.41	0.406
head_down	cytoskeletal protein binding	GO:0008092	4	153	4	5	Under	0.19	0.314
head_down	receptor binding	GO:0005102	3	173	7	5	Over	0.18	0.312
head_down	catalytic activity	GO:0003824	2	2272	60	72	Under	0.085	0.222
head_down	hydrolase activity	GO:0016787	3	1002	32	32	Over	0.43	0.428
head_down	peptidase activity	GO:0008233	4	300	14	9	Over	0.056	0.178
head_down	transferase activity	GO:0016740	3	599	10	19	Under	0.018	0.125
head_down	kinase activity	GO:0016301	4	258	5	8	Under	0.17	0.312
head_down	protein kinase activity	GO:0004672	5	183	5	6	Under	0.48	0.479
head_down	enzyme regulator activity	GO:0030234	2	224	9	7	Over	0.17	0.312
head_down	molecular_function unknown	GO:0005554	2	83	6	3	Over	0.031	0.125
head_down	signal transducer activity	GO:0004871	2	545	27	17	Over	0.0092	0.1
head_down	receptor activity	GO:0004872	3	240	16	8	Over	0.0018	0.0504
head_down	structural molecule activity	GO:0005198	2	399	17	13	Over	0.086	0.222
head_down	transcription regulator activity	GO:0030528	2	435	6	14	Under	0.015	0.125
head_down	transporter activity	GO:0005215	2	658	30	21	Over	0.02	0.125
head_down	electron transporter activity	GO:0005489	3	109	4	3	Over	0.19	0.315
head_down	ion channel activity	GO:0005216	3	61	8	2	Over	0.00048	0.0361
head_down	neurotransmitter transporter activity	GO:0005326	3	15	2	0	Over	0.069	0.193

## Sheet: head_up
Condition_analyse	description	GO_ID	level	Nref	N	Nexpected	Direction	p-value	p-value corrected
head_up	biological_process	GO:0008150	1	4223	129	129	Under	1	1
head_up	biological_process unknown	GO:0000004	2	59	2	2	Over	0.27	0.361
head_up	cell communication	GO:0007154	2	906	20	28	Under	0.078	0.269
head_up	cell-cell signaling	GO:0007267	3	255	11	8	Over	0.094	0.281
head_up	signal transduction	GO:0007165	3	721	14	22	Under	0.045	0.227
head_up	development	GO:0007275	2	985	27	30	Under	0.32	0.381
head_up	morphogenesis	GO:0009653	3	623	17	19	Under	0.37	0.381
head_up	regulation of gene expression\, epigenetic	GO:0040029	3	24	2	1	Over	0.13	0.303
head_up	reproduction	GO:0000003	3	291	4	9	Under	0.056	0.24
head_up	physiological process	GO:0007582	2	3861	116	118	Under	0.45	0.452
head_up	organismal physiological process	GO:0050874	3	461	29	14	Over	0.00011	0.00283
head_up	response to stimulus	GO:0050896	3	561	42	17	Over	6e-08	2.26e-06
head_up	localization	GO:0051179	3	891	10	27	Under	0.00012	0.00288
head_up	cell cycle	GO:0007049	3	301	7	9	Under	0.3	0.374
head_up	cell organization and biogenesis	GO:0016043	3	541	8	17	Under	0.015	0.137
head_up	cytoplasm organization and biogenesis	GO:0007028	4	31	2	1	Over	0.18	0.328
head_up	organelle organization and biogenesis	GO:0006996	4	475	8	15	Under	0.046	0.229
head_up	cytoskeleton organization and biogenesis	GO:0007010	5	333	3	10	Under	0.0084	0.0869
head_up	cell proliferation	GO:0008283	3	471	7	14	Under	0.024	0.18
head_up	death	GO:0016265	3	203	5	6	Under	0.41	0.411
head_up	cell death	GO:0008219	4	175	4	5	Under	0.38	0.381
head_up	metabolism	GO:0008152	3	2701	74	83	Under	0.19	0.33
head_up	amino acid and derivative metabolism	GO:0006519	4	190	14	6	Over	0.00082	0.0153
head_up	amino acid metabolism	GO:0006520	5	179	14	5	Over	0.00044	0.00881
head_up	biosynthesis	GO:0009058	4	432	18	13	Over	0.075	0.269
head_up	protein biosynthesis	GO:0006412	5	267	4	8	Under	0.088	0.27
head_up	carbohydrate metabolism	GO:0005975	4	277	12	8	Over	0.085	0.269
head_up	catabolism	GO:0009056	4	451	18	14	Over	0.1	0.285
head_up	lipid metabolism	GO:0006629	4	319	16	10	Over	0.02	0.164
head_up	nucleobase\, nucleoside\, nucleotide and nucleic acid metabolism	GO:0006139	4	909	16	28	Under	0.01	0.103
head_up	DNA metabolism	GO:0006259	5	173	4	5	Under	0.39	0.389
head_up	transcription	GO:0006350	5	451	5	14	Under	0.0059	0.0653
head_up	protein metabolism	GO:0019538	4	1089	16	33	Under	0.00061	0.0119
head_up	secondary metabolism	GO:0019748	4	45	5	1	Over	0.0091	0.0925
head_up	response to biotic stimulus	GO:0009607	3	336	36	10	Over	3e-11	2.27e-09
head_up	defense response	GO:0006952	4	331	36	10	Over	2e-11	1.67e-09
head_up	response to external biotic stimulus	GO:0043207	4	82	22	3	Over	7.9e-16	1.58e-13
head_up	response to endogenous stimulus	GO:0009719	3	68	2	2	Under	0.28	0.361
head_up	response to external stimulus	GO:0009605	3	322	29	10	Over	9.4e-08	3.31e-06
head_up	response to abiotic stimulus	GO:0009628	4	193	7	6	Over	0.24	0.357
head_up	response to stress	GO:0006950	3	203	20	6	Over	1.4e-06	4.19e-05
head_up	response to pest, pathogen or parasite	GO:0009613	4	66	16	2	Over	4.9e-11	2.93e-09
head_up	transport	GO:0006810	3	843	9	26	Under	0.00011	0.00283
head_up	ion transport	GO:0006811	4	237	3	7	Under	0.067	0.257
head_up	protein transport	GO:0015031	4	357	3	11	Under	0.0048	0.0556
head_up	cellular_component	GO:0005575	1	2343	67	67	Under	1	1
head_up	protein complex	GO:0043234	2	813	6	23	Under	1.9e-05	0.000942
head_up	organelle	GO:0043226	2	1431	22	41	Under	0.00079	0.00855
head_up	cell	GO:0005623	2	2107	46	60	Under	0.032	0.15
head_up	intracellular	GO:0005622	3	1656	26	47	Under	0.00045	0.00624
head_up	cell fraction	GO:0000267	3	59	8	2	Over	0.00017	0.00284
head_up	chromosome	GO:0005694	4	71	2	2	Under	0.28	0.384
head_up	cytoplasm	GO:0005737	4	968	19	28	Under	0.051	0.218
head_up	cytosol	GO:0005829	5	144	3	4	Under	0.19	0.368
head_up	endoplasmic reticulum	GO:0005783	5	98	2	3	Under	0.24	0.384
head_up	mitochondrion	GO:0005739	5	378	8	11	Under	0.25	0.384
head_up	cytoskeleton	GO:0005856	4	155	3	4	Under	0.17	0.368
head_up	nucleus	GO:0005634	4	679	7	19	Under	0.001	0.00999
head_up	plasma membrane	GO:0005886	3	321	8	9	Under	0.43	0.43
head_up	cellular_component unknown	GO:0008372	2	96	2	3	Under	0.25	0.384
head_up	extracellular region	GO:0005576	2	144	22	4	Over	1.1e-11	1.04e-09
head_up	molecular_function	GO:0003674	1	4400	131	131	Under	1	1
head_up	antioxidant activity	GO:0016209	2	22	2	1	Over	0.11	0.222
head_up	binding	GO:0005488	2	1514	39	45	Under	0.2	0.314
head_up	pattern binding	GO:0001871	3	12	4	0	Over	0.00029	0.00964
head_up	calcium ion binding	GO:0005509	3	66	2	2	Over	0.28	0.343
head_up	carbohydrate binding	GO:0030246	3	17	4	1	Over	0.0012	0.0315
head_up	nucleic acid binding	GO:0003676	3	740	12	22	Under	0.014	0.116
head_up	DNA binding	GO:0003677	4	289	6	9	Under	0.24	0.335
head_up	RNA binding	GO:0003723	4	256	4	8	Under	0.12	0.231
head_up	nucleotide binding	GO:0000166	3	63	2	2	Over	0.28	0.343
head_up	protein binding	GO:0005515	3	467	9	14	Under	0.11	0.222
head_up	cytoskeletal protein binding	GO:0008092	4	153	4	5	Under	0.19	0.307
head_up	actin binding	GO:0003779	5	87	2	3	Under	0.26	0.338
head_up	receptor binding	GO:0005102	3	173	11	5	Over	0.006	0.0678
head_up	growth factor activity	GO:0008083	4	16	5	0	Over	6.9e-05	0.00406
head_up	catalytic activity	GO:0003824	2	2272	78	68	Over	0.092	0.213
head_up	hydrolase activity	GO:0016787	3	1002	38	30	Over	0.058	0.166
head_up	hydrolase activity, acting on glycosyl bonds	GO:0016798	4	76	10	2	Over	5.8e-05	0.00406
head_up	peptidase activity	GO:0008233	4	300	13	9	Over	0.067	0.184
head_up	transferase activity	GO:0016740	3	599	13	18	Under	0.15	0.26
head_up	kinase activity	GO:0016301	4	258	2	8	Under	0.016	0.116
head_up	enzyme regulator activity	GO:0030234	2	224	8	7	Over	0.23	0.324
head_up	signal transducer activity	GO:0004871	2	545	20	16	Over	0.14	0.251
head_up	receptor activity	GO:0004872	3	240	8	7	Over	0.29	0.35
head_up	structural molecule activity	GO:0005198	2	399	7	12	Under	0.092	0.213
head_up	transcription regulator activity	GO:0030528	2	435	5	13	Under	0.01	0.108
head_up	transporter activity	GO:0005215	2	658	18	20	Under	0.41	0.415
head_up	electron transporter activity	GO:0005489	3	109	9	3	Over	0.0034	0.0599

## Sheet: head_enriched
Condition_analyse	description	GO_ID	level	Nref	N	Nexpected	Direction	p-value	p-value corrected
head_enriched	biological_process	GO:0008150	1	4223	337	337	Under	1	1
head_enriched	regulation of biological process	GO:0050789	2	654	82	52	Over	2.3e-05	0.000496
head_enriched	behavior	GO:0007610	2	101	16	8	Over	0.0034	0.0354
head_enriched	cell communication	GO:0007154	2	906	140	72	Over	2.4e-14	1.8e-11
head_enriched	cell adhesion	GO:0007155	3	173	33	14	Over	8.7e-07	3.42e-05
head_enriched	cell-cell signaling	GO:0007267	3	255	41	20	Over	6.4e-06	0.000178
head_enriched	transmission of nerve impulse	GO:0019226	4	218	40	17	Over	2.5e-07	1.28e-05
head_enriched	signal transduction	GO:0007165	3	721	104	58	Over	2.2e-09	1.44e-07
head_enriched	cell surface receptor linked signal transduction	GO:0007166	4	357	54	28	Over	2.3e-06	7.64e-05
head_enriched	development	GO:0007275	2	985	113	79	Over	5.1e-05	0.000909
head_enriched	organ development	GO:0048513	3	535	76	43	Over	4.4e-07	1.97e-05
head_enriched	metamorphosis	GO:0007552	3	225	32	18	Over	0.00053	0.00733
head_enriched	cell development	GO:0048468	3	34	11	3	Over	3.2e-05	0.000627
head_enriched	larval or pupal development (sensu Insecta)	GO:0002165	3	236	34	19	Over	0.0003	0.00445
head_enriched	cell differentiation	GO:0030154	3	166	32	13	Over	1e-06	3.94e-05
head_enriched	embryonic development	GO:0009790	3	190	26	15	Over	0.0025	0.0289
head_enriched	growth	GO:0040007	3	43	6	3	Over	0.072	0.235
head_enriched	morphogenesis	GO:0009653	3	623	90	50	Over	2.1e-08	1.17e-06
head_enriched	cellular morphogenesis	GO:0000902	4	154	27	12	Over	4e-05	0.000737
head_enriched	organogenesis	GO:0009887	4	535	76	43	Over	4.4e-07	1.97e-05
head_enriched	reproduction	GO:0000003	3	291	23	23	Under	0.54	0.536
head_enriched	physiological process	GO:0007582	2	3861	307	308	Under	0.5	0.502
head_enriched	regulation of physiological process	GO:0050791	3	581	75	46	Over	1.7e-05	0.000397
head_enriched	organismal physiological process	GO:0050874	3	461	77	37	Over	2.9e-10	2.15e-08
head_enriched	cell cycle	GO:0007049	3	301	28	24	Over	0.17	0.304
head_enriched	cell homeostasis	GO:0019725	3	39	4	3	Over	0.18	0.311
head_enriched	cell organization and biogenesis	GO:0016043	3	541	73	43	Over	4.7e-06	0.00014
head_enriched	cytoplasm organization and biogenesis	GO:0007028	4	31	3	2	Over	0.22	0.329
head_enriched	organelle organization and biogenesis	GO:0006996	4	475	59	38	Over	0.00031	0.00463
head_enriched	cytoskeleton organization and biogenesis	GO:0007010	5	333	48	27	Over	2.7e-05	0.000576
head_enriched	cell proliferation	GO:0008283	3	471	55	38	Over	0.002	0.0251
head_enriched	death	GO:0016265	3	203	18	16	Over	0.27	0.346
head_enriched	cell death	GO:0008219	4	175	16	14	Over	0.23	0.337
head_enriched	metabolism	GO:0008152	3	2701	178	216	Under	0.0035	0.0364
head_enriched	regulation of metabolism	GO:0019222	4	441	62	35	Over	5.7e-06	0.000165
head_enriched	macromolecule metabolism	GO:0043170	4	1351	74	108	Under	0.00022	0.00338
head_enriched	amino acid and derivative metabolism	GO:0006519	4	190	11	15	Under	0.16	0.301
head_enriched	biosynthesis	GO:0009058	4	432	19	34	Under	0.0022	0.0257
head_enriched	protein biosynthesis	GO:0006412	5	267	6	21	Under	6.1e-05	0.00105
head_enriched	carbohydrate metabolism	GO:0005975	4	277	6	22	Under	3.3e-05	0.000633
head_enriched	catabolism	GO:0009056	4	451	28	36	Under	0.093	0.249
head_enriched	lipid metabolism	GO:0006629	4	319	19	25	Under	0.11	0.264
head_enriched	nucleobase\, nucleoside\, nucleotide and nucleic acid metabolism	GO:0006139	4	909	83	73	Over	0.092	0.247
head_enriched	regulation of nucleobase, nucleoside, nucleotide and nucleic acid metabolism	GO:0019219	5	366	55	29	Over	2.3e-06	7.64e-05
head_enriched	DNA metabolism	GO:0006259	5	173	13	14	Under	0.48	0.482
head_enriched	transcription	GO:0006350	5	451	67	36	Over	3.6e-07	1.81e-05
head_enriched	transcription, DNA-dependent	GO:0006351	6	423	63	34	Over	6.9e-07	2.8e-05
head_enriched	regulation of transcription	GO:0045449	6	355	53	28	Over	4.1e-06	0.000125
head_enriched	protein metabolism	GO:0019538	4	1089	71	87	Under	0.039	0.2
head_enriched	protein modification	GO:0006464	5	428	36	34	Over	0.33	0.377
head_enriched	secondary metabolism	GO:0019748	4	45	7	4	Over	0.039	0.2
head_enriched	response to biotic stimulus	GO:0009607	3	336	29	27	Over	0.29	0.347
head_enriched	response to external stimulus	GO:0009605	3	322	45	26	Over	9.5e-05	0.0015
head_enriched	detection of external stimulus	GO:0009581	4	86	27	7	Over	1.4e-10	1.11e-08
head_enriched	response to abiotic stimulus	GO:0009628	4	193	30	15	Over	0.00015	0.00239
head_enriched	response to radiation	GO:0009314	5	31	18	2	Over	8.3e-13	8.27e-11
head_enriched	detection of abiotic stimulus	GO:0009582	5	36	19	3	Over	1.9e-12	1.75e-10
head_enriched	response to stress	GO:0006950	3	203	12	16	Under	0.17	0.304
head_enriched	transport	GO:0006810	3	843	82	67	Over	0.029	0.177
head_enriched	ion transport	GO:0006811	4	237	30	19	Over	0.0047	0.0456
head_enriched	protein transport	GO:0015031	4	357	40	28	Over	0.012	0.0938
head_enriched	cellular_component	GO:0005575	1	2343	210	210	Under	1	1
head_enriched	cell	GO:0005623	2	2107	187	189	Under	0.46	0.463
head_enriched	chromosome	GO:0005694	4	71	7	6	Over	0.15	0.275
head_enriched	nuclear chromosome	GO:0000228	5	11	3	1	Over	0.056	0.22
head_enriched	cytoplasm	GO:0005737	4	968	50	87	Under	5.9e-06	0.000136
head_enriched	cytoplasmic vesicle	GO:0016023	5	56	7	5	Over	0.11	0.234
head_enriched	endoplasmic reticulum	GO:0005783	5	98	5	9	Under	0.062	0.221
head_enriched	Golgi apparatus	GO:0005794	5	35	3	3	Under	0.24	0.318
head_enriched	microtubule organizing center	GO:0005815	5	22	5	2	Over	0.03	0.154
head_enriched	mitochondrion	GO:0005739	5	378	3	34	Under	3.6e-12	3.86e-10
head_enriched	vacuole	GO:0005773	5	40	4	4	Over	0.2	0.31
head_enriched	lysosome	GO:0005764	6	16	3	1	Over	0.12	0.243
head_enriched	cytoskeleton	GO:0005856	4	155	18	14	Over	0.054	0.219
head_enriched	nucleus	GO:0005634	4	679	65	61	Over	0.26	0.334
head_enriched	nuclear membrane	GO:0005635	5	34	3	3	Under	0.24	0.318
head_enriched	nucleoplasm	GO:0005654	5	132	15	12	Over	0.071	0.221
head_enriched	plasma membrane	GO:0005886	3	321	72	29	Over	1.1e-13	2.34e-11
head_enriched	integral to plasma membrane	GO:0005887	4	94	24	8	Over	7.9e-07	2.87e-05
head_enriched	extrinsic to plasma membrane	GO:0019897	4	14	8	1	Over	6.4e-06	0.000136
head_enriched	rhabdomere	GO:0016028	4	15	12	1	Over	7e-11	5.06e-09
head_enriched	cellular_component unknown	GO:0008372	2	96	7	9	Under	0.13	0.25
head_enriched	extracellular region	GO:0005576	2	144	22	13	Over	0.004	0.0345
head_enriched	extracellular matrix (sensu Metazoa)	GO:0005578	3	35	8	3	Over	0.0074	0.0588
head_enriched	unlocalized protein complex	GO:0005941	2	47	3	4	Under	0.19	0.302
head_enriched	molecular_function	GO:0003674	1	4400	347	347	Under	1	1
head_enriched	binding	GO:0005488	2	1514	153	119	Over	0.00085	0.0208
head_enriched	calcium ion binding	GO:0005509	3	66	10	5	Over	0.019	0.18
head_enriched	lipid binding	GO:0008289	3	45	8	4	Over	0.015	0.163
head_enriched	diacylglycerol binding	GO:0019992	4	18	8	1	Over	2.7e-05	0.00158
head_enriched	nucleic acid binding	GO:0003676	3	740	53	58	Under	0.26	0.349
head_enriched	DNA binding	GO:0003677	4	289	31	23	Over	0.033	0.23
head_enriched	chromatin binding	GO:0003682	5	50	7	4	Over	0.055	0.253
head_enriched	transcription factor activity	GO:0003700	5	143	18	11	Over	0.015	0.162
head_enriched	RNA binding	GO:0003723	4	256	18	20	Under	0.36	0.384
head_enriched	nucleotide binding	GO:0000166	3	63	5	5	Over	0.18	0.325
head_enriched	protein binding	GO:0005515	3	467	64	37	Over	6.7e-06	0.000451
head_enriched	calmodulin binding	GO:0005516	4	50	15	4	Over	3e-06	0.000407
head_enriched	cytoskeletal protein binding	GO:0008092	4	153	27	12	Over	2.9e-05	0.00158
head_enriched	actin binding	GO:0003779	5	87	15	7	Over	0.0019	0.0383
head_enriched	receptor binding	GO:0005102	3	173	25	14	Over	0.0011	0.0268
head_enriched	hormone activity	GO:0005179	4	30	9	2	Over	0.00028	0.00849
head_enriched	catalytic activity	GO:0003824	2	2272	134	179	Under	0.00015	0.00495
head_enriched	oxidoreductase activity	GO:0016491	3	412	11	32	Under	6.7e-06	0.000451
head_enriched	hydrolase activity	GO:0016787	3	1002	67	79	Under	0.086	0.271
head_enriched	peptidase activity	GO:0008233	4	300	17	24	Under	0.089	0.274
head_enriched	phosphoprotein phosphatase activity	GO:0004721	4	70	10	6	Over	0.026	0.221
head_enriched	transferase activity	GO:0016740	3	599	41	47	Under	0.19	0.325
head_enriched	kinase activity	GO:0016301	4	258	25	20	Over	0.12	0.294
head_enriched	protein kinase activity	GO:0004672	5	183	18	14	Over	0.13	0.294
head_enriched	enzyme regulator activity	GO:0030234	2	224	21	18	Over	0.17	0.321
head_enriched	molecular_function unknown	GO:0005554	2	83	4	7	Under	0.11	0.289
head_enriched	motor activity	GO:0003774	2	42	6	3	Over	0.065	0.253
head_enriched	signal transducer activity	GO:0004871	2	545	73	43	Over	4.1e-06	0.000438
head_enriched	receptor activity	GO:0004872	3	240	35	19	Over	0.00016	0.00495
head_enriched	photoreceptor activity	GO:0009881	4	7	5	1	Over	5.3e-05	0.0022
head_enriched	structural molecule activity	GO:0005198	2	399	43	31	Over	0.016	0.165
head_enriched	transcription regulator activity	GO:0030528	2	435	56	34	Over	0.00013	0.0045
head_enriched	transporter activity	GO:0005215	2	658	47	52	Under	0.27	0.349
head_enriched	channel or pore class transporter activity	GO:0015267	3	73	19	6	Over	1.6e-06	0.000287
head_enriched	ion channel activity	GO:0005216	3	61	18	5	Over	4.1e-07	0.000223
head_enriched	ligand-gated ion channel activity	GO:0015276	4	24	10	2	Over	5.3e-06	0.000451
head_enriched	cation channel activity	GO:0005261	4	29	10	2	Over	3.6e-05	0.00177

## Sheet: thorax_down
Condition_analyse	description	GO_ID	level	Nref	N	Nexpected	Direction	p-value	p-value corrected
thorax_down	biological_process	GO:0008150	1	4223	227	227	Under	1	1
thorax_down	regulation of biological process	GO:0050789	2	654	11	35	Under	1.2e-06	2.94e-05
thorax_down	behavior	GO:0007610	2	101	6	5	Over	0.16	0.303
thorax_down	cell communication	GO:0007154	2	906	35	49	Under	0.022	0.141
thorax_down	cell-cell signaling	GO:0007267	3	255	15	14	Over	0.3	0.365
thorax_down	signal transduction	GO:0007165	3	721	21	39	Under	0.0011	0.0126
thorax_down	development	GO:0007275	2	985	38	53	Under	0.017	0.113
thorax_down	embryonic development	GO:0009790	3	190	3	10	Under	0.0076	0.0611
thorax_down	morphogenesis	GO:0009653	3	623	23	33	Under	0.033	0.172
thorax_down	reproduction	GO:0000003	3	291	8	16	Under	0.024	0.145
thorax_down	physiological process	GO:0007582	2	3861	217	208	Over	0.37	0.379
thorax_down	regulation of physiological process	GO:0050791	3	581	9	31	Under	1.9e-06	4.27e-05
thorax_down	cell cycle	GO:0007049	3	301	12	16	Under	0.17	0.317
thorax_down	cell homeostasis	GO:0019725	3	39	3	2	Over	0.2	0.329
thorax_down	cell organization and biogenesis	GO:0016043	3	541	16	29	Under	0.0051	0.0442
thorax_down	organelle organization and biogenesis	GO:0006996	4	475	15	26	Under	0.015	0.106
thorax_down	cytoskeleton organization and biogenesis	GO:0007010	5	333	12	18	Under	0.089	0.232
thorax_down	cell proliferation	GO:0008283	3	471	19	25	Under	0.11	0.251
thorax_down	death	GO:0016265	3	203	3	11	Under	0.0044	0.0391
thorax_down	metabolism	GO:0008152	3	2701	148	145	Over	0.38	0.384
thorax_down	primary metabolism	GO:0044238	4	2496	97	134	Under	0.00034	0.00478
thorax_down	regulation of metabolism	GO:0019222	4	441	4	24	Under	5e-07	1.39e-05
thorax_down	amino acid and derivative metabolism	GO:0006519	4	190	15	10	Over	0.052	0.178
thorax_down	biosynthesis	GO:0009058	4	432	14	23	Under	0.025	0.148
thorax_down	carbohydrate metabolism	GO:0005975	4	277	35	15	Over	1.1e-06	2.69e-05
thorax_down	carbohydrate catabolism	GO:0016052	5	38	9	2	Over	0.00011	0.00179
thorax_down	cellular carbohydrate metabolism	GO:0044262	5	133	29	7	Over	2.6e-11	1.55e-09
thorax_down	catabolism	GO:0009056	4	451	26	24	Over	0.31	0.372
thorax_down	generation of precursor metabolites and energy	GO:0006091	4	172	72	9	Over	0	0
thorax_down	oxidative phosphorylation	GO:0006119	5	73	45	4	Over	3e-40	7.32e-38
thorax_down	energy derivation by oxidation of organic compounds	GO:0015980	5	84	28	5	Over	5.4e-16	4.84e-14
thorax_down	electron transport	GO:0006118	5	90	46	5	Over	5.4e-36	6.51e-34
thorax_down	ATP synthesis coupled electron transport	GO:0042773	6	56	39	3	Over	5.1e-38	7.36e-36
thorax_down	lipid metabolism	GO:0006629	4	319	16	17	Under	0.45	0.451
thorax_down	nucleobase\, nucleoside\, nucleotide and nucleic acid metabolism	GO:0006139	4	909	17	49	Under	7.3e-08	2.63e-06
thorax_down	regulation of nucleobase, nucleoside, nucleotide and nucleic acid metabolism	GO:0019219	5	366	4	20	Under	1.5e-05	0.000319
thorax_down	transcription	GO:0006350	5	451	4	24	Under	3.1e-07	9.5e-06
thorax_down	transcription, DNA-dependent	GO:0006351	6	423	3	23	Under	1.8e-07	6.05e-06
thorax_down	regulation of transcription	GO:0045449	6	355	4	19	Under	2.5e-05	0.000507
thorax_down	protein metabolism	GO:0019538	4	1089	25	59	Under	3.7e-07	1.06e-05
thorax_down	cellular protein metabolism	GO:0044267	5	1059	25	57	Under	9.7e-07	2.51e-05
thorax_down	protein modification	GO:0006464	5	428	11	23	Under	0.0037	0.0343
thorax_down	secondary metabolism	GO:0019748	4	45	4	2	Over	0.13	0.273
thorax_down	response to biotic stimulus	GO:0009607	3	336	14	18	Under	0.2	0.33
thorax_down	response to external stimulus	GO:0009605	3	322	15	17	Under	0.34	0.379
thorax_down	response to abiotic stimulus	GO:0009628	4	193	11	10	Over	0.34	0.379
thorax_down	transport	GO:0006810	3	843	47	45	Over	0.36	0.379
thorax_down	hydrogen transport	GO:0006818	4	24	11	1	Over	1.1e-08	4.32e-07
thorax_down	ion transport	GO:0006811	4	237	34	13	Over	6.8e-08	2.6e-06
thorax_down	cation transport	GO:0006812	5	192	29	10	Over	1.6e-07	5.59e-06
thorax_down	protein transport	GO:0015031	4	357	8	19	Under	0.0028	0.027
thorax_down	cellular_component	GO:0005575	1	2343	145	145	Under	1	1
thorax_down	protein complex	GO:0043234	2	813	72	50	Over	0.0011	0.00511
thorax_down	cell	GO:0005623	2	2107	137	130	Over	0.26	0.314
thorax_down	membrane	GO:0016020	3	774	90	48	Over	5.3e-09	6.82e-08
thorax_down	cytoplasm	GO:0005737	4	968	108	60	Over	2.1e-09	4.15e-08
thorax_down	muscle fiber	GO:0030484	5	13	8	1	Over	1.7e-07	1.61e-06
thorax_down	endoplasmic reticulum	GO:0005783	5	98	3	6	Under	0.081	0.179
thorax_down	mitochondrion	GO:0005739	5	378	78	23	Over	0	0
thorax_down	mitochondrial membrane	GO:0005740	6	175	59	11	Over	2.6e-32	9.43e-31
thorax_down	mitochondrial matrix	GO:0005759	6	120	17	7	Over	0.00056	0.00279
thorax_down	cytoskeleton	GO:0005856	4	155	9	10	Under	0.14	0.242
thorax_down	nucleus	GO:0005634	4	679	7	42	Under	1.2e-11	2.68e-10
thorax_down	plasma membrane	GO:0005886	3	321	17	20	Under	0.3	0.33
thorax_down	extracellular region	GO:0005576	2	144	7	9	Under	0.12	0.22
thorax_down	extracellular matrix (sensu Metazoa)	GO:0005578	3	35	3	2	Over	0.2	0.283
thorax_down	unlocalized protein complex	GO:0005941	2	47	3	3	Over	0.23	0.305
thorax_down	molecular_function	GO:0003674	1	4400	258	258	Under	1	1
thorax_down	antioxidant activity	GO:0016209	2	22	3	1	Over	0.098	0.223
thorax_down	binding	GO:0005488	2	1514	56	89	Under	8.7e-05	0.00136
thorax_down	ion binding	GO:0043167	3	84	13	5	Over	0.00074	0.0086
thorax_down	calcium ion binding	GO:0005509	3	66	12	4	Over	0.00028	0.0036
thorax_down	lipid binding	GO:0008289	3	45	4	3	Over	0.15	0.263
thorax_down	nucleic acid binding	GO:0003676	3	740	12	43	Under	9e-09	2.54e-07
thorax_down	DNA binding	GO:0003677	4	289	6	17	Under	0.0017	0.0178
thorax_down	RNA binding	GO:0003723	4	256	4	15	Under	0.00066	0.00813
thorax_down	protein binding	GO:0005515	3	467	30	27	Over	0.26	0.324
thorax_down	cytoskeletal protein binding	GO:0008092	4	153	15	9	Over	0.017	0.104
thorax_down	tropomyosin binding	GO:0005523	5	3	3	0	Over	0.0002	0.00266
thorax_down	actin binding	GO:0003779	5	87	9	5	Over	0.037	0.171
thorax_down	receptor binding	GO:0005102	3	173	3	10	Under	0.0079	0.0586
thorax_down	catalytic activity	GO:0003824	2	2272	164	133	Over	0.0033	0.0289
thorax_down	oxidoreductase activity	GO:0016491	3	412	69	24	Over	0	0
thorax_down	hydrolase activity	GO:0016787	3	1002	52	59	Under	0.2	0.288
thorax_down	peptidase activity	GO:0008233	4	300	10	18	Under	0.033	0.171
thorax_down	phosphoprotein phosphatase activity	GO:0004721	4	70	4	4	Under	0.2	0.288
thorax_down	transferase activity	GO:0016740	3	599	30	35	Under	0.21	0.297
thorax_down	kinase activity	GO:0016301	4	258	14	15	Under	0.45	0.449
thorax_down	protein kinase activity	GO:0004672	5	183	8	11	Under	0.25	0.324
thorax_down	enzyme regulator activity	GO:0030234	2	224	7	13	Under	0.046	0.171
thorax_down	motor activity	GO:0003774	2	42	4	2	Over	0.13	0.261
thorax_down	microfilament motor activity	GO:0000146	3	3	3	0	Over	0.0002	0.00266
thorax_down	signal transducer activity	GO:0004871	2	545	17	32	Under	0.0023	0.0217
thorax_down	receptor activity	GO:0004872	3	240	9	14	Under	0.099	0.223
thorax_down	structural molecule activity	GO:0005198	2	399	35	23	Over	0.0074	0.0559
thorax_down	structural constituent of cytoskeleton	GO:0005200	3	193	24	11	Over	0.00018	0.00266
thorax_down	transcription regulator activity	GO:0030528	2	435	4	26	Under	9.9e-08	2.27e-06
thorax_down	transporter activity	GO:0005215	2	658	89	39	Over	1.1e-13	3.45e-12
thorax_down	carrier activity	GO:0005386	3	331	58	19	Over	1.5e-14	5.38e-13
thorax_down	ion transporter activity	GO:0015075	3	270	64	16	Over	0	0
thorax_down	electron transporter activity	GO:0005489	3	109	31	6	Over	2.6e-14	8.83e-13
thorax_down	NADH dehydrogenase activity	GO:0003954	4	34	23	2	Over	2.8e-21	1.92e-19
thorax_down	ion channel activity	GO:0005216	3	61	10	4	Over	0.0019	0.019
thorax_down	voltage-gated ion channel activity	GO:0005244	4	21	6	1	Over	0.00086	0.00939
thorax_down	neurotransmitter transporter activity	GO:0005326	3	15	3	1	Over	0.044	0.171

[truncated: 7 more sheets: thorax_up, thorax_enriched, cluster7 (Tx down), cluster8 (Tx up), cluster9 (Head down), cluster 6 (head up), Feuil9]
