# Supplementary material for: Specific age related signatures in Drosophila body parts transcriptome
Source: BMC Genomics. 2006 Apr 4;7:69. doi: 10.1186/1471-2164-7-69 (PMC1481561; doi:10.1186/1471-2164-7-69)
Supplement: Additional File 4 — Common age responsive genes. We report here the 112 probe sets which were identified as age responsive in the three aging experiments (this study, [1,2]). Informations about the gene is provided in columns 2 to 5, cluster indexes from these experiments in columns 7 to 10 and the mean values for the associated ratios of interest in columns 13 to 19. Additional data from [3] and a stress response experiment [4] are given in columns 11, 12 (cluster indexes) and columns 20 to 23 (fold change under stress conditions). [file 1471-2164-7-69-S4.xls]

## Sheet: Triples Age WB
ProbeSet	FlyBase_ID	CT_ID	CG_ID	Symbol	Detection	Cluster{Aging_Girardot}	Cluster{Tissue_Girardot}	Cluster{Aging_Tower}	Cluster{Aging_Pletcher}	Cluster{SOMsexe_Parisi}	Cluster{OX}	<Cs_WB_40d/Cs_WB_3d>	<WB_61d/WB_10d>	<WB_42d/WB_3d>	<Cs_Hd_3d/Cs_WB_3d>	<Cs_Hd_40d/Cs_WB_40d>	<Cs_Tx_3d/Cs_WB_3d>	<Cs_Tx_40d/Cs_WB_40d>	FC_paraquat15mM induction	FC_paraquat5mM induction	FC_H2O2 1% induction	FC_tunicamycin12µM induction
143709_at	FBgn0013348	CT10051	CG2981	TpnC41C	1	14	0	6	1	4	0	0.248631	0.591344	0.117783	0.243265	0.681068	1.6349	1.44822	0.88608	0.705683	0.882681	1.11692
153008_at	FBgn0038922	CT20062	CG6439	CG6439	1	14	0	6	4	0	0	0.587346	0.657169	0.618883	0.44531	0.634018	1.40919	1.03405	0.839448	0.911125	0.910215	0.957755
148964_at	FBgn0036738	CT23081	CG7542	CG7542	1	14	12	5	3	4	10	0.638506	0.364816	0.233295	0.202122	0.231462	0.323843	0.311351	0.303685	0.419283	0.91301	0.166662
152599_at	FBgn0013988	CT41348	CG18255	Strn-Mlck	1	14	6	5	16	4	8	0.32691	0.605166	0.988683	0.293512	1.09044	2.70059	1.62058	0.54599	0.697667	1.15469	0.734978
141748_at	FBgn0052030	CT18132	CG32030	CG32030	1	14	6	4	1	4	4	0.201356	0.418362	0.624176	0.234801	0.989228	2.18337	1.9117	0.577535	0.782797	0.903638	1.09679
142583_at	FBgn0034497	CT25968	CG9090	CG9090	1	14	0	4	1	4	4	0.21467	0.447703	0.220763	0.344605	0.810639	2.03268	1.20519	0.614781	0.799178	0.908889	1.02613
143115_at	FBgn0000409	CT39869	CG17903	Cyt-c-p	1	14	0	4	4	0	0	0.478894	0.51823	0.831428	0.681932	0.857051	1.49276	1.03213	0.781973	0.761476	0.928117	0.959563
143899_at	FBgn0019624	CT34516	CG14724	CoVa	1	14	0	4	2	4	0	0.53499	0.568283	0.49991	0.749662	0.72241	1.58125	0.909203	0.757419	0.929462	0.985353	0.893114
144608_at	FBgn0029888	CT10713	CG3192	CG3192	1	14	0	4	1	0	0	0.657428	0.672441	0.590571	0.805042	0.834066	1.73544	0.975891	0.692686	0.84485	1.01184	0.890112
145908_at	FBgn0031830	CT30186	CG11015	CG11015	1	14	0	4	1	4	0	0.549721	0.657341	0.676928	0.913228	0.988435	1.34174	1.05812	0.711492	0.814303	1.0159	0.97909
146645_at	FBgn0033027	CT36235	CG12408	TpnC4	1	14	6	4	2	-1	4	0.0609246	0.266839	0.110333	0.0383496	0.747226	2.4324	3.45339	0.507985	0.766365	1.15226	0.952707
146792_at	FBgn0033268	CT7648	CG2297	Obp44a	1	14	9	4	9	0	0	0.619398	0.637101	2.43454	2.2464	1.88967	0.345096	0.237409	1.06555	0.974499	1.05291	1.06038
146973_at	FBgn0033570	CT23487	CG7712	CG7712	1	14	0	4	1	7	9	0.626315	0.661403	0.701773	0.985427	1.06226	1.52408	1.01992	0.657846	0.709804	0.844342	0.833736
147789_at	FBgn0034877	CT38245	CG17280	CG17280	1	14	0	4	1	4	0	0.635055	0.625231	0.693882	0.941896	0.800187	1.50093	0.98367	0.754601	0.847983	0.959524	0.955496
147881_at	FBgn0035046	CT12319	CG3683	CG3683	1	14	0	4	1	1	0	0.618229	0.641011	0.64973	0.916597	0.784073	1.75599	0.766425	0.710492	0.767714	0.963081	0.919777
148360_at	FBgn0035817	CT16169	CG7409	CG7409	1	14	0	4	2	4	0	0.213187	0.394173	0.100442	0.266068	0.705492	1.7657	1.4914	0.760066	0.82119	1.01684	1.159
148901_at	FBgn0036642	CT13760	CG4169	CG4169	1	14	0	4	1	4	0	0.543862	0.716057	0.685082	0.695608	0.84813	1.86695	1.36899	0.705343	1.05235	0.955504	0.905382
149307_at	FBgn0037292	CT6504	CG2022	CG2022	1	14	6	4	1	9	5	0.395621	0.518671	0.461455	0.356303	0.767178	2.34631	1.60692	0.564371	0.718692	0.971292	0.825291
150467_at	FBgn0039112	CT28735	CG10219	CG10219	1	14	0	4	1	0	0	0.603487	0.565513	0.620171	0.878252	0.862306	1.85554	0.926632	0.820744	1.02902	1.10866	1.02084
151182_at	FBgn0040705	CT35498	CG15434	CG15434	1	14	0	4	1	7	4	0.269771	0.366428	0.503936	0.224037	0.87579	2.3352	0.970639	0.534248	0.626827	1.21091	0.88869
151812_at	FBgn0016691	CT14106	CG4307	Oscp	1	14	0	4	1	4	0	0.578528	0.672515	0.648866	0.695465	0.679831	1.58058	0.953088	0.681951	0.820335	0.974719	0.886549
152185_at	FBgn0039635	CT37034	CG11876	CG11876	1	14	0	4	1	0	0	0.539773	0.68131	0.554885	0.788217	0.824752	1.49905	0.666333	0.855327	0.915956	0.996876	0.840099
153029_at	FBgn0005633	CT22901	CG7445	fln	1	14	0	4	2	4	8	0.0605439	0.18147	0.0732733	0.0471007	0.749873	2.14897	1.41561	0.325609	0.692143	1.14904	0.569035
153348_at	FBgn0035600	CT15355	CG4769	CG4769	1	14	0	4	1	9	0	0.61537	0.614698	0.594011	0.553709	0.692841	1.83175	1.00395	0.734879	0.850423	1.04106	0.920645
154230_at	FBgn0052030	CT18192	CG32030	CG32030	1	14	6	4	1	4	0	0.248066	0.595273	0.547893	0.148419	0.758562	3.06557	1.86951	0.652867	1.07619	1.14076	1.2344
154477_at	FBgn0019957	CT19828	CG6343	ND42	1	14	0	4	1	0	0	0.637887	0.679683	0.594063	0.951528	0.894363	1.70452	0.759934	0.899259	0.864935	1.03459	0.920056
141310_at	FBgn0039760	CT27378	CG9682	CG9682	1	13	12	5	3	0	10	0.549264	0.492478	0.213225	0.196534	0.174814	0.0815597	0.170902	0.844862	0.592098	0.799771	0.540447
142188_at	FBgn0027540	CT36855	CG11773	Pif1A	1	13	12	4	13	5	0	0.569659	0.624863	1.26203	0.461977	0.493082	0.30123	0.420393	0.944495	0.895457	0.862153	0.93391
144160_i_at	FBgn0011227	CT25278	CG8764	ox	1	13	0	4	1	4	0	0.641828	0.601227	0.786251	0.970649	1.33242	1.38933	1.53626	0.839558	0.829461	1.00219	0.962951
144888_at	FBgn0030319	CT8521	CG2533	CG2533	1	13	12	4	5	5	0	0.58099	0.671656	0.830389	0.421794	0.536596	0.338103	0.586687	0.933024	1.03571	0.869562	0.861308
146546_at	FBgn0032867	CT35556	CG15475	CG15475	1	13	12	4	5	3	0	0.570955	0.7114	0.716496	0.391312	0.502042	0.333933	0.520036	0.971311	0.945435	0.932362	1.06089
141213_at	FBgn0033728	CT24871	CG8505	CG8505	1	12	0	5	2	9	0	0.202671	0.429751	0.14445	0.961063	1.49373	0.580711	0.816101	1.23708	1.23376	0.514102	1.19244
143624_at	FBgn0010425	CT42649	CG18681	epsilonTry	1	12	10	5	3	4	10	0.270496	0.510138	0.361659	0.173807	0.280822	1.08505	1.15136	0.280892	0.362092	0.3878	0.197693
148877_at	FBgn0042201	CT32280	CG13061	Nplp3	1	12	2	5	2	0	4	0.0739139	0.154862	0.257465	1.60066	2.7337	1.33561	0.818511	0.588677	0.676607	0.991721	1.01587
150274_at	FBgn0038820	CT13265	CG4000	CG4000	1	12	6	5	2	0	4	0.305878	0.417752	0.121349	1.09375	0.583206	2.06945	1.80183	0.534606	0.877934	0.943714	0.915945
143870_at	FBgn0016119	CT14376	CG4412	ATPsyn-Cf6	1	12	0	4	4	4	0	0.545047	0.688625	0.613189	0.922893	1.0342	1.30691	0.906849	0.733388	0.740243	0.895266	0.935978
148422_at	FBgn0035926	CT18204	CG5804	CG5804	1	11	12	5	3	9	9	0.624854	0.179092	0.354761	0.338391	0.153658	0.0869897	0.242859	0.487707	0.601613	0.750927	0.584584
148461_at	FBgn0035988	CT13237	CG3982	CG3982	1	11	12	4	7	0	0	0.526963	0.524323	0.543985	0.203829	0.138019	0.0777042	0.165806	1.06595	1.10667	0.962924	1.23525
152065_at	FBgn0034144	CT16301	CG5089	CG5089	1	11	12	4	6	5	0	0.531608	0.475522	0.66879	0.274644	0.245144	0.112579	0.191363	1.03151	0.973154	0.969453	1.08488
141406_at	FBgn0037684	CT24308	CG8129	CG8129	1	4	12	4	10	4	6	1.87771	0.586142	6.78292	0.626962	0.421482	0.658731	0.285628	0.477392	0.376363	0.671639	1.09418
147951_at	FBgn0035176	CT33442	CG13905	CG13905	1	4	12	2	10	9	15	1.5835	2.94657	1.73276	0.538477	0.3498	0.573959	0.521478	3.07346	1.60218	1.13838	1.72156
148713_at	FBgn0036364	CT33704	CG14109	CG14109	1	4	6	2	13	7	0	1.80275	1.60334	1.79657	0.946575	0.555739	2.23026	1.80825	1.00935	1.10194	0.953561	0.983022
141301_at	FBgn0004885	CT21251	CG6863	tok	1	4	2	1	11	9	0	1.70057	1.86649	2.18868	2.88167	2.46971	1.33981	1.17061	1.15015	0.88178	0.851439	0.923153
145870_at	FBgn0031775	CT26200	CG9150	CG9150	1	4	0	1	13	7	0	2.44357	1.38994	1.11161	1.22527	2.95182	0.999568	0.431222	2.23048	2.70196	2.04311	1.3052
148424_at	FBgn0035929	CT32606	CG13311	CG13311	1	4	12	1	11	7	0	1.58374	1.91524	1.31289	0.427098	0.256335	0.414391	0.389983	0.856575	1.05492	1.01972	0.873191
152155_at	FBgn0032899	CT5240	CG9338	CG9338	1	4	0	1	13	7	0	1.74891	1.61848	0.984965	1.03088	0.873929	1.17085	0.926687	0.955894	0.993017	0.99721	1.06462
148228_at	FBgn0035619	CT29698	CG10592	CG10592	1	3	11	5	3	9	10	2.4453	0.591923	0.120913	0.565223	0.306471	0.676142	0.504113	0.230991	0.38139	0.469089	0.139147
151980_at	FBgn0035620	CT16497	CG5150	CG5150	1	3	12	5	3	9	10	2.47291	0.485397	0.183649	0.420924	0.219789	0.498874	0.527472	0.114052	0.419316	0.418168	0.0787164
142545_at	FBgn0010173	CT27232	CG9633	RpA-70	1	3	0	2	10	8	16	1.81207	1.8879	1.16415	0.945601	0.814975	1.07327	1.97812	1.61542	1.51253	1.24578	1.13392
142756_at	FBgn0030263	CT6605	CG2076	CG2076	1	3	5	2	11	7	13	1.63709	1.32157	1.90551	0.781465	0.735477	1.84026	2.73776	1.42618	1.65193	1.23782	1.23119
145230_at	FBgn0030821	CT16100	CG5010	CG5010	1	3	0	2	11	0	17	5.74682	1.31425	1.55259	1.16158	0.668749	1.6427	1.66465	2.09779	2.30363	1.01478	1.12285
146257_at	FBgn0032382	CT34763	CG14935	CG14935	1	3	0	2	9	4	16	2.10083	2.49171	2.66498	1.01833	0.956557	0.866899	1.10732	2.44929	1.85508	1.60516	1.30621
147197_at	FBgn0033928	CT33487	CG13941	CG13941	1	3	0	2	11	7	17	3.21443	3.2138	1.33803	0.775659	0.689864	1.52826	1.79003	2.5956	2.19595	1.11344	1.17007
148108_at	FBgn0035444	CT1635	CG12012	CG12012	1	3	0	2	11	1	17	1.67128	1.4965	1.3563	0.661137	0.85311	0.846748	1.08959	1.64346	1.47103	1.05471	1.06402
148662_at	FBgn0036290	CT29792	CG10638	CG10638	1	3	0	2	11	2	15	2.02411	2.40536	3.22996	1.63642	1.3614	1.31889	1.34554	1.53432	1.30721	1.18063	1.16954
150682_at	FBgn0039452	CT33865	CG14245	CG14245	1	3	12	2	10	-1	16	1.54887	2.12811	2.49738	0.320783	0.215995	0.337746	0.429649	3.79679	3.71141	2.80152	1.11751
151830_at	FBgn0011296	CT14702	CG4533	l(2)efl	1	3	5	2	13	4	0	2.36121	1.85576	0.754035	0.672843	0.555014	1.58156	1.7031	1.40593	1.22218	0.970096	1.01125
154332_at	FBgn0039541	CT32020	CG12876	CG12876	1	3	0	2	11	0	13	1.724	1.18366	1.26986	1.21829	1.05949	1.08718	1.17211	2.03417	1.79522	1.37527	1.50135
154993_at	FBgn0037447	CT7764	CG2330	CG2330	1	3	0	2	11	9	0	1.89491	1.55289	1.75869	0.802879	0.677919	1.36849	1.35685	1.15762	1.29031	0.955805	0.990469
145730_at	FBgn0031560	CT37195	CG16713	CG16713	1	3	0	1	14	7	0	2.3995	1.83951	0.564242	1.40847	1.94871	0.57229	1.34221	1.09798	1.0012	1.26454	1.19872
145970_at	FBgn0041182	CT42495	CG7052	TepII	1	3	0	1	14	4	4	1.88884	1.75899	0.575275	1.19036	1.58041	1.37949	1.39054	0.684633	0.836592	1.25135	1.0658
145975_at	FBgn0031937	CT33284	CG13795	CG13795	1	3	0	1	11	9	18	1.75673	1.60308	1.25103	0.677624	1.1642	0.955161	1.03683	1.14776	1.2278	1.93993	1.08798
146014_at	FBgn0032002	CT24599	CG8353	CG8353	1	3	0	1	13	7	11	1.77921	2.27123	2.00799	0.708762	0.5769	0.803439	1.35279	0.779663	0.772427	0.84086	0.409078
146559_at	FBgn0032897	CT5238	CG9336	CG9336	1	3	0	1	13	0	17	2.14964	1.5692	1.18549	1.10091	0.791744	0.765157	0.881901	1.66111	1.42434	1.194	1.01888
146561_at	FBgn0032900	CT34050	CG14401	CG14401	1	3	0	1	11	7	0	1.92117	1.51899	1.49289	0.914916	0.783024	1.23594	1.28853	1.38426	1.10532	0.919112	0.980487
147126_i_at	FBgn0033788	CT32639	CG13323	CG13323	1	3	11	1	13	4	0	1.85558	1.55467	1.16618	0.174571	0.0724313	1.23964	1.71755	1.12353	0.867547	0.862132	0.710397
148639_at	FBgn0036262	CT21406	CG6910	CG6910	1	3	0	1	12	4	16	2.39599	2.14705	1.91485	1.57537	1.66772	1.36464	1.131	2.64737	2.17799	2.14192	0.933847
149642_at	FBgn0051272	CT20303	CG31272	CG31272	1	3	12	1	13	9	0	1.98237	1.53428	1.72447	0.47658	0.248003	0.406686	0.3253	1.0921	1.14054	0.823493	1.0791
149722_at	FBgn0037973	CT42360	CG18547	CG18547	1	3	10	1	9	9	18	2.08534	1.31227	1.41652	0.475834	0.484799	1.05592	0.769517	3.12732	2.86851	1.72844	0.55386
150003_at	FBgn0038412	CT21352	CG6898	Zip3	1	3	0	1	11	1	0	1.81734	1.43097	1.38151	1.22731	1.28487	1.17849	1.61082	0.831947	1.14834	0.916252	0.85116
150394_at	FBgn0039008	CT21595	CG6972	CG6972	1	3	6	1	13	0	0	1.79806	1.62341	1.91525	0.843305	0.673742	1.65636	2.36776	0.899067	1.09081	1.02613	0.876666
152759_at	FBgn0032774	CT38763	CG17549	CG17549	1	3	0	1	11	0	0	1.78308	1.41208	1.69785	1.51135	1.51482	0.650233	0.741013	0.745909	0.806074	1.11838	0.892473
152827_at	FBgn0037906	CT34494	CG14704	PGRP-LB	1	3	0	1	13	4	0	1.62149	2.17701	0.939131	0.872899	0.88733	0.796636	0.992112	1.16591	1.22348	1.07728	1.13603
153434_at	FBgn0001208	CT16429	CG7399	Hn	1	3	0	1	9	4	16	2.07327	1.62242	1.89617	0.885999	1.31027	1.28714	1.08944	1.72595	1.61837	1.47328	1.15323
153817_at	FBgn0003514	CT12087	CG3595	sqh	1	3	0	1	11	0	0	1.70784	1.7393	1.1789	1.28047	1.05149	1.14859	1.26006	1.22116	1.00275	0.910906	1.14162
152086_at	FBgn0036106	CT20018	CG6409	CG6409	1	2	8	1	13	4	0	1.6023	1.56327	1.23851	0.706967	1.13245	0.516665	0.437065	1.09878	1.23051	1.34847	0.9925
152452_at	FBgn0020415	CT14560	CG4475	Idgf2	1	1	0	3	13	4	0	1.9816	1.40743	0.960485	0.720847	1.2227	1.01327	0.879337	0.989733	0.996597	1.38696	1.1992
142189_at	FBgn0013772	CT28799	CG10248	Cyp6a8	1	1	12	2	11	9	0	2.69654	1.56638	1.95996	0.319971	0.539812	0.396346	0.5488	1.13205	1.39747	1.1947	1.03383
142479_at	FBgn0034342	CT38751	CG17533	Gst3-2	1	1	10	2	9	5	17	2.3459	1.69137	1.3159	0.60309	0.540041	0.798737	0.69314	4.586	3.21711	1.11694	0.973891
142836_at	FBgn0001223	CT14508	CG4460	Hsp22	1	1	5	2	13	-1	17	1.8852	1.89431	1.45782	0.710669	1.42639	2.16175	2.01761	4.90184	3.21359	1.28011	1.48376
144521_at	FBgn0029766	CT36052	CG15784	CG15784	1	1	0	2	11	7	13	2.04819	1.8222	2.44563	0.460611	0.759783	0.834448	1.61677	3.38754	3.29033	1.65065	1.94625
146285_at	FBgn0043841	CT35594	CG31764	CG31764	1	1	5	2	11	-1	17	2.21895	3.06471	1.98675	1.19015	1.63841	1.82219	1.85082	1.77901	1.48418	1.09524	0.940625
146708_at	FBgn0029507	CT31978	CG12846	Tsp42Ed	1	1	0	2	11	0	13	2.145	1.9665	1.48432	0.314047	0.766226	0.667191	1.23422	2.35998	1.85194	1.37266	1.41069
147150_at	FBgn0041579	CT15295	CG4740	AttC	1	1	0	2	14	9	0	13.7656	16.1316	0.199815	0.562027	1.88833	0.962426	1.8041	0.816963	0.513664	2.18839	4.1763
150041_at	FBgn0038467	CT12041	CG3590	CG3590	1	1	0	2	7	6	16	1.57079	1.901	0.876892	1.07117	1.38651	1.3101	1.60202	2.74888	2.19334	1.97501	1.15426
153046_at	FBgn0014031	CT13067	CG3926	Spat	1	1	0	2	9	4	16	1.52284	1.49341	2.48458	0.980214	1.3253	0.945102	1.05121	2.09288	1.76302	2.00068	1.16345
153150_at	FBgn0014427	CT5030	CG11899	CG11899	1	1	0	2	10	0	16	2.76723	2.50985	1.76344	0.970404	1.02909	0.967838	1.03389	2.3559	2.04514	1.79117	1.14274
153278_at	FBgn0010621	CT24731	CG8439	Cct5	1	1	0	2	6	2	0	2.05253	1.63127	0.709188	0.920309	0.898007	0.840089	1.4203	1.41908	1.23175	1.01194	1.22452
154184_at	FBgn0023129	CT12429	CG3705	aay	1	1	0	2	10	0	17	1.93418	2.10265	1.62551	1.35018	1.84879	1.08563	1.27843	3.7073	2.41443	1.1628	1.41216
154259_at	FBgn0028990	CT31629	CG11331	Spn27A	1	1	0	2	9	9	16	1.8731	1.44815	1.41987	1.16751	1.3385	1.36108	1.60722	1.59096	1.5122	1.41802	1.06308
141353_at	FBgn0038299	CT20772	CG6687	CG6687	1	1	0	1	14	4	15	3.82189	2.05543	0.498792	0.679785	1.77777	0.792634	1.83527	3.20236	2.15817	1.25473	1.64434
143096_f_at	FBgn0000276	CT2859	CG1365	CecA1	1	1	0	1	2	9	0	2.90155	2.18325	0.041438	0.301815	1.50971	0.1056	0.852822	1.22992	1.11383	0.929561	1.21852
143097_f_at	FBgn0000277	CT2849	CG1367	CecA2	1	1	0	1	2	1	0	2.94407	2.65891	2.02522e-05	0.292131	1.76633	0.213405	0.801645	1.29024	1.06111	0.947007	1.33605
144724_at	FBgn0030079	CT22403	CG7267	CG7267	1	1	0	1	11	0	17	1.68031	1.67232	1.36813	0.738448	1.0464	0.98691	1.489	1.75576	1.29892	1.01506	1.11701
146262_at	FBgn0032387	CT34775	CG16965	CG16965	1	1	0	1	11	9	0	2.34757	1.38904	1.21567	0.854921	1.14834	1.05566	1.17961	1.42293	1.64063	1.33391	0.834289
146712_at	FBgn0033130	CT31975	CG12843	Tsp42Ei	1	1	0	1	13	9	0	2.04751	1.58028	1.55175	0.607373	0.665993	1.4478	1.40588	1.24324	1.24392	1.26367	1.02804
146991_at	FBgn0033593	CT26066	CG9080	CG9080	1	1	3	1	9	4	17	8.4682	5.67496	2.76894	4.55301	3.20384	0.635927	1.72371	3.3836	3.41674	1.06625	1.37707
146994_at	FBgn0033596	CT23557	CG7738	CG7738	1	1	2	1	10	0	0	7.84471	1.75279	7.19409	4.02727	3.25064	0.724316	1.38351	1.00368	1.39485	1.4102	1.39262
147319_at	FBgn0034140	CT24573	CG8317	CG8317	1	1	0	1	13	4	16	1.60435	1.66809	1.1786	0.508246	0.931616	0.680168	1.23944	1.89119	1.70434	1.54531	1.06146
148352_at	FBgn0035806	CT16140	CG7496	PGRP-SD	1	1	0	1	14	9	0	3.61457	3.45544	0.46934	1.23071	1.97768	1.30316	1.45213	0.831752	0.879858	1.46735	1.40501
148417_at	FBgn0052029	CT20171	CG32029	CG32029	1	1	6	1	11	0	0	2.77278	1.55336	1.04464	0.720451	0.499758	1.86347	3.82894	0.67953	0.926744	1.27816	0.657433
149964_at	FBgn0038346	CT34691	CG14872	CG14872	1	1	0	1	13	9	11	1.71833	1.48415	1.28513	0.605449	0.86887	0.782471	0.804106	0.858564	1.119	0.87793	0.586743
150532_at	FBgn0039238	CT21718	CG7016	CG7016	1	1	6	1	11	7	0	1.59612	1.46482	1.23289	1.30735	2.01422	1.5708	1.54681	0.691157	0.839355	1.09274	0.894765
151038_at	FBgn0040551	CT34026	CG11686	CG11686	1	1	0	1	13	7	0	2.02295	1.42702	0.944991	1.09326	1.33841	1.0146	1.23489	1.45728	1.34602	1.1961	0.884924
151210_at	FBgn0040735	CT37415	CG16836	CG16836	1	1	0	1	13	-1	0	2.08489	1.65456	0.867227	1.40212	2.03971	1.04962	1.06581	0.714024	0.685581	1.10388	1.12207
151839_at	FBgn0043841	CT17294	CG31764	CG31764	1	1	0	1	11	-1	0	2.15459	2.07023	2.39414	0.931703	1.3732	0.965599	1.16924	1.36067	1.17124	1.03905	0.938878
152026_at	FBgn0027584	CT15307	CG4757	CG4757	1	1	0	1	14	7	3	13.134	17.0584	0.386893	0.919737	1.92321	1.49738	1.78126	0.358105	0.415646	1.38125	2.07091
152356_at	FBgn0052412	CT29442	CG32412	CG32412	1	1	0	1	10	-1	0	1.88684	1.42363	1.26398	1.24655	1.31292	1.08247	1.12455	1.13698	0.883098	0.873299	1.08071
152559_at	FBgn0003965	CT7032	CG2155	v	1	1	0	1	13	7	0	2.19715	1.37458	0.890022	1.08193	1.50908	1.30823	1.01847	1.23501	1.4355	1.39717	0.841545
152618_at	FBgn0033134	CT31972	CG12840	Tsp42El	1	1	0	1	11	7	15	2.15931	1.7576	2.41349	1.06858	1.30431	0.903877	1.08649	1.48752	1.54393	1.02851	1.18249
153785_at	FBgn0034117	CT24026	CG7997	CG7997	1	1	0	1	10	9	0	2.93151	1.55126	1.55668	1.42241	1.4281	1.47211	0.868867	1.0246	1.07698	1.38385	0.944649
154318_at	FBgn0033304	CT7990	CG2397	Cyp6a13	1	1	0	1	11	0	15	1.89755	1.52867	2.25216	1.20045	1.37811	0.770872	1.05627	1.53981	1.27825	1.04101	1.13392
