# Supplementary material for: Specific age related signatures in Drosophila body parts transcriptome
Source: BMC Genomics. 2006 Apr 4;7:69. doi: 10.1186/1471-2164-7-69 (PMC1481561; doi:10.1186/1471-2164-7-69)
Supplement: Additional File 5 — Age response of genes belonging to different functional classes. We report here the age response of genes belonging to some significant Gene Ontology classes. In each sheet are given: the identification of the GO class considered (columns 1, 2), Informations about the probe set and the gene associated (columns 3 to 6), cluster indexes from different analysis (columuns 7 to 10), the mean fold change during aging in whole body, head and thorax (column 11, 12 and 13 respectively), the enrichment in head (columns 14, 15) or thorax (columns 16, 17) compared to whole body. [file 1471-2164-7-69-S5.xls]

## Sheet: mitochondrion
GO_ID	name	FB_Id	Symbol	CG_ID	Probe_Set	Cluster{SOMsexe_Parisi}	Cluster{Aging_Girardot}	Cluster{Aging_Tower}	Cluster{Aging_Pletcher}	<Cs_WB_40d/Cs_WB_3d>	<Cs_Hd_40d/Cs_Hd_3d>	<Cs_Tx_40d/Cs_Tx_3d>	<Cs_Hd_3d/Cs_WB_3d>	<Cs_Hd_40d/Cs_WB_40d>	<Cs_Tx_3d/Cs_WB_3d>	<Cs_Tx_40d/Cs_WB_40d>
GO:0005739	mitochondrion	FBgn0038922	CG6439	CG6439	153008_at	0	14	6	4	0.587346	0.859983	0.438313	0.44531	0.634018	1.40919	1.03405
GO:0005739	mitochondrion	FBgn0000409	Cyt-c-p		143115_at	0	14	4	4	0.478894	0.593238	0.32637	0.681932	0.857051	1.49276	1.03213
GO:0005739	mitochondrion	FBgn0003423	slgA	CG1417	142569_at	4	14	4	0	0.459383	0.493757	0.293485	2.5076	2.80345	2.2182	1.44108
GO:0005739	mitochondrion	FBgn0010100	Acon		154269_at	0	14	4	0	0.447906	0.709981	0.412751	0.62832	0.994099	1.3483	1.24001
GO:0005739	mitochondrion	FBgn0011211	blw	CG3612	153435_at	0	14	4	0	0.508064	0.847294	0.388996	0.45771	0.747775	1.28753	1.00922
GO:0005739	mitochondrion	FBgn0016120	ATPsyn-d	CG6030	143871_at	0	14	4	0	0.543503	0.676817	0.355689	0.77312	0.956146	1.62488	1.06528
GO:0005739	mitochondrion	FBgn0016691	Oscp	CG4307	151812_at	4	14	4	1	0.578528	0.569184	0.346177	0.695465	0.679831	1.58058	0.953088
GO:0005739	mitochondrion	FBgn0017539	Scs-fp		152538_at	0	14	4	0	0.482925	0.836906	0.467631	0.649107	1.12971	1.39478	1.36006
GO:0005739	mitochondrion	FBgn0019624	CoVa	CG14724	143899_at	4	14	4	2	0.53499	0.512426	0.311607	0.749662	0.72241	1.58125	0.909203
GO:0005739	mitochondrion	FBgn0019644	ATPsyn-b		153283_at	4	14	4	0	0.513227	0.589983	0.266861	0.754815	0.880721	1.50493	0.799301
GO:0005739	mitochondrion	FBgn0019957	ND42	CG6343	154477_at	0	14	4	1	0.637887	0.588272	0.279278	0.951528	0.894363	1.70452	0.759934
GO:0005739	mitochondrion	FBgn0029888	CG3192	CG3192	144608_at	0	14	4	1	0.657428	0.667958	0.361869	0.805042	0.834066	1.73544	0.975891
GO:0005739	mitochondrion	FBgn0030733	CG3560	CG3560	145177_at	4	14	4	0	0.612752	0.707546	0.440027	0.903205	1.06171	1.38615	1.01868
GO:0005739	mitochondrion	FBgn0031436	CG3214	CG3214	145650_at	4	14	4	0	0.569107	0.67537	0.468749	1.04724	1.3304	1.77995	1.58483
GO:0005739	mitochondrion	FBgn0031830	CG11015	CG11015	145908_at	4	14	4	1	0.549721	0.585012	0.426427	0.913228	0.988435	1.34174	1.05812
GO:0005739	mitochondrion	FBgn0032833	CG10664	CG10664	153344_at	0	14	4	0	0.583313	0.604254	0.460375	0.703707	0.728988	1.38272	1.09435
GO:0005739	mitochondrion	FBgn0033570	CG7712	CG7712	146973_at	7	14	4	1	0.626315	0.663749	0.409041	0.985427	1.06226	1.52408	1.01992
GO:0005739	mitochondrion	FBgn0034245	CG14482	CG14482	147378_at	-1	14	4	0	0.43511	0.541399	0.3906	1.06586	1.37461	1.4706	1.37344
GO:0005739	mitochondrion	FBgn0034497	CG9090	CG9090	142583_at	4	14	4	1	0.21467	0.508906	0.127772	0.344605	0.810639	2.03268	1.20519
GO:0005739	mitochondrion	FBgn0034877	CG17280	CG17280	147789_at	4	14	4	1	0.635055	0.538171	0.411944	0.941896	0.800187	1.50093	0.98367
GO:0005739	mitochondrion	FBgn0035046	CG3683	CG3683	147881_at	1	14	4	1	0.618229	0.531227	0.267889	0.916597	0.784073	1.75599	0.766425
GO:0005739	mitochondrion	FBgn0035600	CG4769	CG4769	153348_at	9	14	4	1	0.61537	0.759847	0.331714	0.553709	0.692841	1.83175	1.00395
GO:0005739	mitochondrion	FBgn0036642	CG4169	CG4169	148901_at	4	14	4	1	0.543862	0.628829	0.376345	0.695608	0.84813	1.86695	1.36899
GO:0005739	mitochondrion	FBgn0036728	CG7580	CG7580	148957_at	4	14	4	0	0.446704	0.622776	0.449565	0.843436	1.19609	1.31356	1.34134
GO:0005739	mitochondrion	FBgn0038224	CG3321	CG3321	152187_at	4	14	4	0	0.626016	0.765107	0.467221	0.850956	1.04355	1.35343	1.01675
GO:0005739	mitochondrion	FBgn0039112	CG10219	CG10219	150467_at	0	14	4	1	0.603487	0.610862	0.301283	0.878252	0.862306	1.85554	0.926632
GO:0005739	mitochondrion	FBgn0039358	CG5028	CG5028	150603_at	4	14	4	0	0.667803	0.839048	0.539991	0.695491	0.831584	1.57474	1.29557
GO:0005739	mitochondrion	FBgn0040705	CG15434	CG15434	151182_at	7	14	4	1	0.269771	1.03216	0.112709	0.224037	0.87579	2.3352	0.970639
GO:0005739	mitochondrion	FBgn0003360	sesB		142494_at	0	14	0	0	0.517133	0.442586	0.31297	1.24105	1.06506	1.39504	0.838301
GO:0005739	mitochondrion	FBgn0010612	l(2)06225		146216_at	4	14	0	2	0.61333	0.627651	0.406217	1.11368	1.20189	1.46031	1.02497
GO:0005739	mitochondrion	FBgn0011361	mtacp1		143658_at	4	14	0	0	0.662404	0.660651	0.36938	0.953177	0.952932	1.47569	0.825572
GO:0005739	mitochondrion	FBgn0014391	sun		151349_at	9	14	0	2	0.36633	0.541997	0.200687	1.10198	1.72291	1.42661	0.820483
GO:0005739	mitochondrion	FBgn0020235	ATPsyn-&ggr;	CG7610	143911_at	4	14	0	0	0.495199	0.566501	0.278363	0.640207	0.720559	1.45299	0.813329
GO:0005739	mitochondrion	FBgn0022160	l(2)k05713	CG8256	152312_at	4	14	0	0	0.389125	0.785744	0.237647	0.557074	1.13463	2.15562	1.31592
GO:0005739	mitochondrion	FBgn0031021	CG12203	CG12203	145368_at	4	14	0	1	0.617238	0.753677	0.338923	0.823026	1.02199	1.8807	1.04597
GO:0005739	mitochondrion	FBgn0031912	CG5261	CG5261	145955_at	4	14	0	1	0.442978	0.841913	0.305134	0.420958	0.889088	1.48158	1.14786
GO:0005739	mitochondrion	FBgn0035032	CG4692	CG4692	152744_at	0	14	0	0	0.629965	0.723886	0.379548	0.85197	0.993254	1.29664	0.782776
GO:0005739	mitochondrion	FBgn0036762	CG7430	CG7430	141356_at	0	14	0	0	0.635857	0.566894	0.322747	1.16699	1.05275	1.75042	0.896963
GO:0005739	mitochondrion	FBgn0038271	CG3731	CG3731	151769_at	0	14	0	0	0.615887	0.642916	0.358611	0.933108	0.984587	1.65413	0.968971
GO:0005739	mitochondrion	FBgn0038587	CG7998	CG7998	150121_at	4	14	0	0	0.652171	0.682913	0.381926	0.89319	0.941594	1.40229	0.828549
GO:0005739	mitochondrion	FBgn0042132	CG18809		152636_at	-1	14	0	0	0.615815	0.633865	0.338517	1.1111	1.14693	1.52646	0.828088
GO:0005739	mitochondrion	FBgn0011227	ox		144160_i_at	4	13	4	1	0.641828	0.84169	0.685545	0.970649	1.33242	1.38933	1.53626
GO:0005739	mitochondrion	FBgn0025111	Ant2	CG1683	142495_at	0	13	4	0	0.594807	0.713517	0.937723	0.310983	0.375971	0.288998	0.454356
GO:0005739	mitochondrion	FBgn0028868	CG4701		144277_at	5	13	4	0	0.643739	0.78762	1.04221	0.584921	0.73524	0.47456	0.78981
GO:0005739	mitochondrion	FBgn0030975	CG7349	CG7349	145336_at	0	13	4	0	0.536494	0.853534	0.795863	0.320839	0.561855	0.354098	0.573114
GO:0005739	mitochondrion	FBgn0031941	CG7211	CG7211	145978_at	3	13	4	0	0.619526	0.690606	0.793051	0.441341	0.505986	0.333816	0.438864
GO:0005739	mitochondrion	FBgn0032308	CG17137	CG17137	142270_at	3	13	4	0	0.538204	0.558191	0.829723	0.32778	0.337637	0.235826	0.363808
GO:0005739	mitochondrion	FBgn0032397	CG6756	CG6756	146265_at	5	13	4	0	0.604165	0.601605	1.02216	0.794277	0.810404	0.358721	0.61989
GO:0005739	mitochondrion	FBgn0034105	CG7755	CG7755	147297_at	3	13	4	0	0.649432	0.579625	0.800913	0.406907	0.371206	0.276902	0.347331
GO:0005739	mitochondrion	FBgn0035568	CG18418	CG18418	142274_at	5	13	4	0	0.572243	0.755126	1.26705	0.312066	0.389606	0.193915	0.420737
GO:0005739	mitochondrion	FBgn0035585	CG12027	CG12027	148208_at	5	13	4	0	0.664083	0.69651	0.723849	0.404686	0.430745	0.326526	0.359756
GO:0005739	mitochondrion	FBgn0037512	CG2616	CG2616	152763_at	3	13	4	0	0.583279	0.940119	0.85857	0.445247	0.73377	0.486944	0.73576
GO:0005739	mitochondrion	FBgn0037862	CG4706	CG4706	149664_at	5	13	4	0	0.458068	0.728349	0.759195	0.405983	0.643712	0.395446	0.656404
GO:0005739	mitochondrion	FBgn0039651	CG14508	CG14508	150814_at	3	13	4	0	0.645105	0.910044	0.947957	0.442083	0.627212	0.433845	0.632039
GO:0005739	mitochondrion	FBgn0011596	fzo		143666_at	3	13	0	0	0.56682	0.966104	0.864318	0.578607	1.05806	0.614623	0.994267
GO:0005739	mitochondrion	FBgn0022201	milt	CG13777	154643_at	0	13	0	0	0.665824	1.34868	1.13366	0.431532	0.909552	0.732452	1.29373
GO:0005739	mitochondrion	FBgn0028848	CG7311	CG7311	144260_at	5	13	0	0	0.466638	0.746376	1.12741	0.34203	0.55343	0.240749	0.581557
GO:0005739	mitochondrion	FBgn0031934	CG7075	CG7075	145972_at	3	13	0	0	0.58927	0.867926	0.965572	0.361375	0.535558	0.319602	0.521684
GO:0005739	mitochondrion	FBgn0032090	CG9582	CG9582	146063_at	3	13	0	0	0.594918	0.665292	1.03861	0.477458	0.538928	0.385198	0.660008
GO:0005739	mitochondrion	FBgn0032219	CG4995	CG18626	152486_at	5	13	0	0	0.66453	0.718801	0.954128	0.396626	0.428462	0.278285	0.398761
GO:0005739	mitochondrion	FBgn0032525	CG16954	CG16954	146340_at	5	13	0	0	0.650149	0.857385	0.784852	0.532459	0.706242	0.576487	0.687995
GO:0005739	mitochondrion	FBgn0033074	CG8330	CG8330	146677_at	5	13	0	0	0.590988	0.819396	0.975928	0.296907	0.411213	0.235093	0.383157
GO:0005739	mitochondrion	FBgn0034007	CG8102	CG8102	147240_at	3	13	0	0	0.684941	0.935201	0.865085	0.640918	0.848101	0.808564	1.011
GO:0005739	mitochondrion	FBgn0034133	CG7813	CG7813	147314_at	7	13	0	0	0.664289	0.875528	0.974518	0.61246	0.7858	0.540049	0.795009
GO:0005739	mitochondrion	FBgn0035005	CG3483	CG3483	152497_at	5	13	0	0	0.616881	0.652509	0.875089	0.347702	0.353891	0.289841	0.405886
GO:0005739	mitochondrion	FBgn0036204	Tim13	CG11611	148601_at	7	13	0	0	0.547366	0.693204	0.962128	0.308869	0.41592	0.200837	0.367532
GO:0005739	mitochondrion	FBgn0036328	CG10749	CG10749	148685_at	3	13	0	0	0.645109	0.890408	1.00074	0.445977	0.620621	0.369125	0.572382
GO:0005739	mitochondrion	FBgn0036403	CG6661	CG6661	152823_at	3	13	0	0	0.525682	0.744792	0.844474	0.428865	0.619049	0.393492	0.644022
GO:0005739	mitochondrion	FBgn0036807	CG6893	CG6893	149007_at	3	13	0	0	0.673608	0.962363	0.792589	0.587484	0.841334	0.673989	0.796506
GO:0005739	mitochondrion	FBgn0036830	CG14077	CG14077	149022_at	3	13	0	0	0.524613	1.00012	0.765668	0.356053	0.69256	0.353207	0.524237
GO:0005739	mitochondrion	FBgn0037579	CG18193	CG18193	149493_at	3	13	0	0	0.564634	0.56996	0.757661	0.582111	0.594647	0.396164	0.534965
GO:0005739	mitochondrion	FBgn0037860	CG6629		149662_at	3	13	0	0	0.543894	0.909558	0.739819	0.378696	0.64168	0.380194	0.499604
GO:0005739	mitochondrion	FBgn0037988	CG14740	CG14740	152783_at	3	13	0	0	0.65142	0.774284	0.853774	0.45848	0.540711	0.407211	0.528451
GO:0005739	mitochondrion	FBgn0038708	CG6255	CG6255	152725_at	5	13	0	0	0.609656	0.81681	1.03707	0.458363	0.629345	0.386036	0.647722
GO:0005739	mitochondrion	FBgn0038797	CG4323	CG4323	152092_at	3	13	0	0	0.666576	0.647864	0.98906	0.450568	0.438717	0.31521	0.452849
GO:0005739	mitochondrion	FBgn0042094	Adk3		142703_at	0	13	0	0	0.649964	0.813439	0.98262	0.470019	0.583052	0.385	0.574213
GO:0005739	mitochondrion	FBgn0051159	CG31159	CG6943	150384_at	-1	13	0	0	0.504496	0.756397	0.949183	0.316729	0.475372	0.284395	0.521974
GO:0005739	mitochondrion	FBgn0016119	ATPsyn-Cf6		143870_at	4	12	4	4	0.545047	0.609681	0.377711	0.922893	1.0342	1.30691	0.906849
GO:0005739	mitochondrion	FBgn0037097	CG7181	CG7181	149188_at	0	12	4	0	0.601274	0.520326	0.358637	1.15806	0.993575	1.78589	1.06833
GO:0005739	mitochondrion	FBgn0038200	CG9920	CG9920	149873_at	5	12	4	0	0.580112	0.265925	0.65093	0.269504	0.122572	0.0468966	0.0530617
GO:0005739	mitochondrion	FBgn0039830	CG1746	CG1746	142498_at	0	12	0	0	0.311623	0.394265	0.217898	0.941631	1.20029	1.36749	0.935007
GO:0005739	mitochondrion	FBgn0000408	Cyt-c-d		141371_at	5	11	4	0	0.511378	0.371834	0.792783	0.355021	0.262674	0.172741	0.276414
GO:0005739	mitochondrion	FBgn0011244	Hsp60B		152031_at	5	11	4	0	0.413852	0.40753	0.873251	0.230026	0.275042	0.0836985	0.215289
GO:0005739	mitochondrion	FBgn0019828	dj	CG1980	143902_at	5	11	4	0	0.618685	0.19495	0.925212	0.342969	0.11336	0.0279179	0.0428041
GO:0005739	mitochondrion	FBgn0031728	CG7235	CG7235	145838_at	5	11	4	0	0.466398	0.24143	0.903945	0.220559	0.117008	0.0616804	0.120397
GO:0005739	mitochondrion	FBgn0031831	CG11043	CG11043	145909_at	3	11	4	0	0.4898	0.492191	1.01076	0.325449	0.343135	0.226606	0.486977
GO:0005739	mitochondrion	FBgn0034472	CG8517	CG8517	147518_at	5	11	4	0	0.496115	0.323914	0.884935	0.244429	0.159217	0.0358809	0.0627549
GO:0005739	mitochondrion	FBgn0037828	CG14690	CG14690	149640_at	3	11	4	0	0.611663	0.488552	0.883243	0.282777	0.233111	0.135687	0.19411
GO:0005739	mitochondrion	FBgn0039071	CG4434	CG4434	150440_at	5	11	4	0	0.407854	0.320561	0.94612	0.300317	0.236052	0.0777504	0.178741
GO:0005739	mitochondrion	FBgn0001217	Hsc70-2	CG7756	143192_at	5	11	0	0	0.446081	0.392629	0.853862	0.301889	0.282474	0.159447	0.31592
GO:0005739	mitochondrion	FBgn0033020	CG10396	CG10396	146641_at	3	11	0	0	0.53311	0.411296	0.979452	0.268021	0.215152	0.0742556	0.141209
GO:0005739	mitochondrion	FBgn0029971	CG18624	CG18624	144663_at	4	10	4	0	0.782557	0.615791	0.545778	1.38493	1.13386	1.53673	1.11776
GO:0005739	mitochondrion	FBgn0035404	CG12079	CG12079	154334_at	4	10	0	0	0.776636	0.632454	0.504704	1.08005	0.890709	1.76068	1.15588
GO:0005739	mitochondrion	FBgn0035473	mge	CG14981	141387_at	5	9	4	0	0.747511	0.52708	0.87112	1.08742	0.768404	0.494218	0.573944
GO:0005739	mitochondrion	FBgn0037529	mRpS9	CG2957	142785_at	2	9	0	0	0.969141	0.542583	0.937312	2.35996	1.31367	1.12057	1.06153
GO:0005739	mitochondrion	FBgn0031263	CG2789	CG2789	151838_at	0	8	7	11	1.35865	1.16327	1.52175	0.784404	0.678376	0.784817	0.882458
GO:0005739	mitochondrion	FBgn0033765	nemy	CG8772	152880_at	5	8	7	0	1.15335	1.07861	1.63974	1.26303	1.1672	0.678667	0.956814
GO:0005739	mitochondrion	FBgn0036702	CG6512	CG6512	141468_at	3	8	7	0	1.03296	1.04045	1.56078	0.859713	0.882163	1.11473	1.71405
GO:0005739	mitochondrion	FBgn0030610	CG9065	CG9065	145100_at	0	8	6	0	1.50448	0.952223	1.53695	1.37148	0.940654	1.9516	2.16191
GO:0005739	mitochondrion	FBgn0001230	Hsp68	CG5436	143197_at	3	8	2	0	1.14724	1.60345	1.59159	0.43857	0.678531	0.794751	1.18907
GO:0005739	mitochondrion	FBgn0000447	Dhod	CG9741	142757_at	5	8	0	0	1.04793	1.27875	1.80339	0.624072	0.768273	0.359398	0.62056
GO:0005739	mitochondrion	FBgn0001219	Hsc70-4		143194_at	0	8	0	0	1.33548	1.24666	1.96974	0.88984	0.877512	0.794453	1.22671
GO:0005739	mitochondrion	FBgn0001220	Hsc70-5		153311_at	0	8	0	0	1.60215	1.37109	2.51798	1.40175	1.42608	1.00571	1.87618
GO:0005739	mitochondrion	FBgn0005322	nmd	CG5395	142232_at	6	8	0	0	1.4789	1.44818	1.6103	0.898474	0.886912	0.786627	0.854575
GO:0005739	mitochondrion	FBgn0030482	CG1673	CG1673	145006_at	0	8	0	0	1.13264	1.1654	2.0318	0.685912	0.774795	0.983574	1.93674
GO:0005739	mitochondrion	FBgn0038376	CG4225	CG4225	143022_at	8	8	0	0	0.925331	0.777499	1.56476	0.887808	0.743154	0.714242	1.26335
GO:0005739	mitochondrion	FBgn0039115	CG10214	CG10214	153933_at	6	8	0	0	1.67758	1.44807	1.59878	1.36509	1.29669	1.10079	1.16013
GO:0005739	mitochondrion	FBgn0040907	mRpL33	CG3712	151378_at	6	8	0	0	1.45478	1.15077	1.58561	2.97258	2.56415	0.894858	1.09047
GO:0005739	mitochondrion	FBgn0029155	Mdh		151522_at	4	7	8	0	1.16927	0.559953	0.638454	2.00125	0.963561	1.65023	0.904198
GO:0005739	mitochondrion	FBgn0020764	Alas	CG3017	141461_at	4	7	7	13	1.12031	0.665183	0.465267	0.609933	0.368409	1.05196	0.443461
GO:0005739	mitochondrion	FBgn0034356	CG10924	CG10924	147444_at	9	7	6	0	0.852605	1.15449	0.525881	0.734941	0.997353	1.74083	1.07297
GO:0005739	mitochondrion	FBgn0032511	CG9306	CG9306	142243_at	4	7	5	0	0.7295	0.657955	0.490559	1.1578	1.06814	1.42515	0.974967
GO:0005739	mitochondrion	FBgn0001989	l(2)35Di	CG13240	144219_at	-1	7	4	0	0.718439	0.769485	0.368403	0.733631	0.798672	1.67695	0.866537
GO:0005739	mitochondrion	FBgn0010213	Sod2	CG8905	151875_at	4	7	4	0	0.728527	0.664288	0.506983	0.876484	0.804898	1.58247	1.10429
GO:0005739	mitochondrion	FBgn0011227	ox		144161_r_at	4	7	4	0	0.670493	0.748127	0.653111	0.917742	1.03609	1.44716	1.42716
GO:0005739	mitochondrion	FBgn0014028	SdhB		154195_at	9	7	4	0	0.86287	0.775183	0.471269	0.941953	0.842477	1.87745	1.02488
GO:0005739	mitochondrion	FBgn0015031	cype		145818_s_at	7	7	4	0	0.736841	0.663762	0.654089	1.08205	0.984782	1.26397	1.13336
GO:0005739	mitochondrion	FBgn0017566	ND75	CG2286	143896_at	4	7	4	0	0.684723	0.630729	0.49103	1.04137	0.974786	1.96066	1.42398
GO:0005739	mitochondrion	FBgn0021906	RFeSP		145592_at	4	7	4	1	0.718201	0.575348	0.510754	0.888766	0.742296	1.96598	1.44399
GO:0005739	mitochondrion	FBgn0025839	CG3621	CG3621	144105_at	7	7	4	1	0.748069	0.589855	0.467664	1.2496	0.997666	1.77084	1.11674
GO:0005739	mitochondrion	FBgn0029868	CG3446	CG3446	144595_at	0	7	4	0	0.834689	0.837427	0.478852	1.02781	1.02964	1.53896	0.883709
GO:0005739	mitochondrion	FBgn0029971	CG18624		151393_s_at	4	7	4	0	0.791839	0.648742	0.502722	1.5325	1.30469	1.56726	1.02691
GO:0005739	mitochondrion	FBgn0030872	Ucp4A	CG6492	145263_at	4	7	4	0	0.834326	0.986655	0.531947	0.72115	0.854708	1.8373	1.16483
GO:0005739	mitochondrion	FBgn0031505	CG12400	CG12400	145692_at	9	7	4	0	0.686521	0.733787	0.463964	1.40292	1.56959	1.43195	1.01029
GO:0005739	mitochondrion	FBgn0031684	CG8680	CG8680	145811_at	4	7	4	1	0.711128	0.700075	0.518063	0.873709	0.903537	1.19829	0.913697
GO:0005739	mitochondrion	FBgn0032222	CG5037	CG5037	154662_at	4	7	4	4	0.814888	0.694707	0.516561	1.76025	1.5145	1.79779	1.14477
GO:0005739	mitochondrion	FBgn0033961	CG12859	CG12859	147221_at	7	7	4	0	0.707872	0.666616	0.335456	1.11091	1.07512	1.84662	0.906095
GO:0005739	mitochondrion	FBgn0037001	CG6020	CG6020	153309_at	0	7	4	0	0.745098	0.637427	0.39362	0.950357	0.798596	2.14962	1.12019
GO:0005739	mitochondrion	FBgn0001098	Gdh	CG5320	154218_at	4	7	0	0	0.710221	0.561188	0.346386	1.54226	1.23829	1.3105	0.65106
GO:0005739	mitochondrion	FBgn0003423	slgA	CG1417	151627_s_at	4	7	0	0	0.818305	0.612839	0.469604	1.92881	1.34786	1.73576	1.00571
GO:0005739	mitochondrion	FBgn0004363	porin		142269_at	0	7	0	0	0.684331	0.613706	0.467015	1.19241	1.07224	1.23823	0.850164
GO:0005739	mitochondrion	FBgn0004888	Scs&agr;	CG1065	154303_at	4	7	0	0	1.07974	1.01981	0.659332	0.904086	0.865596	1.3276	0.816345
GO:0005739	mitochondrion	FBgn0010217	ATPsyn-&bgr;	CG11154	143586_at	4	7	0	0	0.823138	0.807455	0.42389	1.37181	1.50303	1.47319	0.84298
GO:0005739	mitochondrion	FBgn0011455	l(3)neo18		148634_at	9	7	0	0	0.80463	0.937516	0.525559	0.811446	0.940171	1.72312	1.15267
GO:0005739	mitochondrion	FBgn0021967	Pdsw		153168_at	0	7	0	0	0.87541	0.714056	0.365629	1.04563	0.882647	1.60626	0.69255
GO:0005739	mitochondrion	FBgn0030605	CG5548	CG5548	145097_at	4	7	0	1	0.682063	0.636213	0.331622	1.02303	0.946427	1.8076	0.879427
GO:0005739	mitochondrion	FBgn0031660	mRpL28	CG3782	145800_at	9	7	0	0	0.825579	0.892035	0.528298	0.90627	0.990961	1.46054	0.944324
GO:0005739	mitochondrion	FBgn0033208	mRpL52	CG1577	146759_at	8	7	0	0	0.855716	0.791128	0.51786	1.40964	1.34677	1.54218	0.96949
GO:0005739	mitochondrion	FBgn0034645	CG10320	CG10320	147630_at	4	7	0	1	0.760139	0.696579	0.505152	1.25573	1.18532	1.62401	1.10128
GO:0005739	mitochondrion	FBgn0037873	CG6666		149673_at	4	7	0	1	0.711426	0.680796	0.416906	0.853188	0.831277	1.82476	1.08969
GO:0005739	mitochondrion	FBgn0037891	CG5214	CG5214	153115_at	0	7	0	0	0.699284	0.803659	0.36466	0.878492	1.02822	1.62302	0.861347
GO:0005739	mitochondrion	FBgn0038925	CG6022	CG6022	153443_at	0	7	0	0	0.803111	0.568743	0.523505	1.44039	1.03334	1.25873	0.830253
GO:0005739	mitochondrion	FBgn0039697	CG7834	CG7834	152584_at	0	7	0	0	1.19591	1.20337	0.66327	0.974761	0.988539	1.06794	0.597045
GO:0005739	mitochondrion	FBgn0051075	CG31075	CG6309	150697_at	0	7	0	0	1.1939	1.60036	0.639571	0.878614	1.2178	1.48806	0.819358
GO:0005739	mitochondrion	FBgn0031038	Tyler		152828_at	-1	5	7	0	1.15132	1.58217	1.53487	1.05244	1.4509	0.780856	1.0258
GO:0005739	mitochondrion	FBgn0035298	CG1140	CG1140	151789_at	4	5	0	0	1.25	1.86382	1.60963	0.720238	1.06662	0.774305	1.00817
GO:0005739	mitochondrion	FBgn0036806	Cyp12c1	CG4120	152798_at	0	5	0	0	1.48415	2.18559	1.76637	0.734418	1.10876	1.1917	1.41434
GO:0005739	mitochondrion	FBgn0034259	CG6459	CG6459	154495_at	8	4	7	0	1.75719	1.01482	1.41974	1.73505	1.04277	1.08449	0.897842
GO:0005739	mitochondrion	FBgn0052103	CG32103		152957_at	2	4	7	0	1.92838	2.47175	1.23091	0.817271	1.12472	1.11329	0.770359
GO:0005739	mitochondrion	FBgn0031824	CG9547	CG9547	152078_at	6	4	2	0	1.73048	2.0332	1.41155	0.890189	1.03915	1.05033	0.853348
GO:0005739	mitochondrion	FBgn0000406	Cyt-b5-r	CG13279	151932_at	4	4	0	13	1.63497	2.14448	1.38572	0.78183	1.0415	1.10474	0.938324
GO:0005739	mitochondrion	FBgn0029502	COQ7		144615_at	1	4	0	0	1.60362	1.09222	1.3712	1.37798	0.93784	1.92297	1.60705
GO:0005739	mitochondrion	FBgn0030552	mRpL3a	CG15871	145056_at	8	4	0	0	1.52309	1.00455	1.35662	1.59541	1.03111	1.16278	1.038
GO:0005739	mitochondrion	FBgn0034727	mRpS29	CG3633	154935_at	6	4	0	0	1.65534	1.16664	1.33323	1.53973	1.09191	1.045	0.847321
GO:0005739	mitochondrion	FBgn0035534	mRpS6		148170_at	6	4	0	0	1.74835	1.09724	1.0023	1.23867	0.774184	0.997606	0.57352
GO:0005739	mitochondrion	FBgn0037566	mRpL1	CG7494	154580_at	8	4	0	0	1.55517	1.06503	1.45385	1.33332	0.943265	1.11549	1.08678
GO:0005739	mitochondrion	FBgn0039525	CG5646	CG5646	141736_at	9	4	0	0	1.72913	1.72986	1.25982	1.35988	1.38675	1.2939	0.953691
GO:0005739	mitochondrion	FBgn0040383	CG5254		144350_at	9	4	0	13	1.72444	1.4836	1.23714	0.674301	0.580126	1.12846	0.806384
GO:0005739	mitochondrion	FBgn0032393	CG12264	CG12264	154115_at	3	3	7	11	2.56829	1.44159	3.17518	1.40295	0.7964	1.398	1.73933
GO:0005739	mitochondrion	FBgn0035438	PHGPx	CG12013	141815_at	4	3	7	12	1.51376	1.6007	1.76429	0.611739	0.66534	1.32752	1.59152
GO:0005739	mitochondrion	FBgn0001142	Gs1	CG2718	141257_at	0	3	2	0	1.89633	2.17209	1.67798	1.22432	1.48648	1.40532	1.30555
GO:0005739	mitochondrion	FBgn0010222	Nmdmc		151767_at	4	3	2	0	2.39954	3.83664	6.29153	1.18143	1.84674	1.05948	2.74444
GO:0005739	mitochondrion	FBgn0029823	CG3011	CG3011	144561_at	4	3	2	0	2.22215	3.67579	2.40723	0.866585	1.43471	1.25678	1.35119
GO:0005739	mitochondrion	FBgn0001941	ifc	CG9078	153842_at	0	3	0	0	1.87785	1.053	2.45593	1.09201	0.625659	0.652932	0.878136
GO:0005739	mitochondrion	FBgn0003676	T-cp1	CG5374	143374_at	2	3	0	0	1.6334	1.43254	1.87083	1.03916	0.913521	0.907384	1.04134
GO:0005739	mitochondrion	FBgn0010812	Tom34		141789_at	6	3	0	11	1.86763	1.49814	2.78014	0.970014	0.811129	1.5471	2.32694
GO:0005739	mitochondrion	FBgn0027579	CG5508	CG5508	152088_at	0	3	0	10	1.52622	2.48851	2.08257	0.836027	1.39015	0.923255	1.27908
GO:0005739	mitochondrion	FBgn0039555	mRpS22		152141_at	6	3	0	0	1.53265	0.866652	1.60149	1.52604	0.871399	0.922592	0.989505
GO:0005739	mitochondrion	FBgn0010438	mtSSB	CG4337	143628_at	2	2	0	0	1.90883	1.83416	1.35387	1.55688	1.54287	1.10555	0.807349
GO:0005739	mitochondrion	FBgn0032161	CG4594	CG4594	142628_at	7	2	0	0	1.86522	1.87209	1.22694	0.761027	0.80231	1.13174	0.789105
GO:0005739	mitochondrion	FBgn0003067	Pepck	CG17725	143299_at	4	1	7	9	2.30931	3.52178	2.26035	0.735343	1.13238	0.96148	0.940718
GO:0005739	mitochondrion	FBgn0014031	Spat	CG3926	153046_at	4	1	2	9	1.52284	2.07345	1.70887	0.980214	1.3253	0.945102	1.05121
GO:0005739	mitochondrion	FBgn0039877	CG2118	CG2118	153355_at	8	1	0	0	1.62657	2.34094	1.84487	0.880236	1.34244	0.871675	1.03397
GO:0005739	mitochondrion	FBgn0029155	Mdh		142303_at	4	0	8	0	0.874724	0.627104	0.768603	0.415556	0.332328	1.50638	1.47548
GO:0005739	mitochondrion	FBgn0020653	Trxr-1		154053_at	6	0	7	9	1.14989	1.06246	1.31759	1.09631	1.01651	1.09573	1.27109
GO:0005739	mitochondrion	FBgn0029131	debcl		142130_at	-1	0	7	0	1.30176	1.04847	1.38246	1.32302	1.07122	1.03849	1.06097
GO:0005739	mitochondrion	FBgn0031881	CG3476	CG3476	154670_at	6	0	7	0	1.3446	1.20079	1.28422	1.27957	1.15675	1.10001	1.05312
GO:0005739	mitochondrion	FBgn0033391	CG8026	CG8026	152861_at	8	0	7	11	1.34832	0.938025	1.15596	1.69407	1.18587	1.58743	1.35858
GO:0005739	mitochondrion	FBgn0035811	CG12262	CG12262	154110_at	0	0	7	0	1.06532	1.63413	0.921465	0.641647	0.945091	1.00304	0.862176
GO:0005739	mitochondrion	FBgn0040064	yip2		153437_at	4	0	7	0	1.37532	1.65655	0.936196	0.849614	1.03253	1.14159	0.783232
GO:0005739	mitochondrion	FBgn0001216	Hsc70-1	CG8937	143191_at	3	0	4	0	0.69614	0.847443	0.864726	0.449557	0.555455	1.74568	2.19235
GO:0005739	mitochondrion	FBgn0017567	ND23		153134_at	4	0	4	0	0.915312	0.735259	0.721221	0.965853	0.846332	1.7393	1.48542
GO:0005739	mitochondrion	FBgn0019830	colt		142499_at	7	0	4	0	1.14704	1.21924	0.681711	0.908646	0.982622	1.16977	0.700128
GO:0005739	mitochondrion	FBgn0027615	CG6404	CG6404	151840_at	3	0	4	0	0.764406	0.850394	0.802825	0.74506	0.828438	0.630871	0.658965
GO:0005739	mitochondrion	FBgn0030718	CG9172	CG9172	154574_at	9	0	4	0	0.862256	0.791985	0.721114	1.13321	1.13876	1.6917	1.53075
GO:0005739	mitochondrion	FBgn0030853	CG5703	CG5703	152209_at	4	0	4	0	0.912847	0.698367	0.791797	0.842758	0.68123	1.96374	1.78479
GO:0005739	mitochondrion	FBgn0031771	CG9140	CG9140	153326_at	4	0	4	0	0.794251	0.889812	0.864809	0.862468	1.00993	1.58252	1.80982
GO:0005739	mitochondrion	FBgn0033248	CG11196		146783_at	3	0	4	0	0.756901	0.801382	0.72994	0.535109	0.568618	0.58797	0.565493
GO:0005739	mitochondrion	FBgn0036162	CG6140	CG6140	148577_at	5	0	4	0	0.680765	0.628184	0.804315	0.411015	0.377039	0.350757	0.405333
GO:0005739	mitochondrion	FBgn0037172	CG6914	CG6914	149239_at	3	0	4	0	1.02136	1.1681	1.07145	0.653945	0.749102	0.744394	0.769626
GO:0005739	mitochondrion	FBgn0037970	CG12201	CG12201	149720_at	3	0	4	0	0.788534	0.903442	0.834038	0.516554	0.60942	0.554355	0.59538
GO:0005739	mitochondrion	FBgn0038018	Tim17a1	CG10090	149753_at	3	0	4	0	0.702793	0.783797	1.15698	0.459031	0.518304	0.389477	0.626351
GO:0005739	mitochondrion	FBgn0038486	CG5265	CG5265	150055_at	3	0	4	0	0.733572	0.784733	0.735147	0.690573	0.742245	0.794411	0.798254
GO:0005739	mitochondrion	FBgn0039909	CG1970	CG1970	150980_at	4	0	4	0	0.89284	0.724777	0.732833	1.15789	1.02434	1.79912	1.60704
GO:0005739	mitochondrion	FBgn0017558	Pdk		153665_at	0	0	1	0	1.34558	1.49762	1.27238	1.17836	1.28943	0.869506	0.824306
GO:0005739	mitochondrion	FBgn0000449	dib		151488_s_at	7	0	0	0	0.724155	0.993834	0.920931	0.605029	0.830746	0.697137	0.884759
GO:0005739	mitochondrion	FBgn0000449	dib		151489_r_at	7	0	0	0	0.93698	0.847249	0.795018	0.686115	0.684226	0.633162	0.595162
GO:0005739	mitochondrion	FBgn0001248	Idh		151795_at	0	0	0	0	1.17619	1.35912	0.870892	0.449959	0.532911	0.754959	0.56422
GO:0005739	mitochondrion	FBgn0002031	l(2)37Cc	CG10691	152440_at	2	0	0	0	1.51888	1.28552	1.31314	0.961914	0.829785	0.714	0.623357
GO:0005739	mitochondrion	FBgn0002174	l(2)tid	CG5504	141787_at	5	0	0	0	0.814973	0.798621	0.837751	1.21416	1.19152	1.00274	1.01454
GO:0005739	mitochondrion	FBgn0003312	sad	CG14728	149713_at	6	0	0	0	1.01767	1.02777	1.01245	1.05592	1.05878	1.07082	1.06683
GO:0005739	mitochondrion	FBgn0003714	tko		143018_at	6	0	0	0	1.18753	0.906977	1.08796	1.7037	1.30975	1.2756	1.17753
GO:0005739	mitochondrion	FBgn0003891	tud	CG9450	143394_at	9	0	0	0	1.36114	1.28304	1.42632	1.17109	1.06959	1.19401	1.24835
GO:0005739	mitochondrion	FBgn0004407	DNApol-&ggr;35		152600_at	-1	0	0	0	1.08364	0.836949	0.853554	1.42508	1.0983	1.10783	0.869379
GO:0005739	mitochondrion	FBgn0010516	wal	CG8996	152276_at	0	0	0	0	1.23879	1.18354	0.829319	0.813066	0.812222	0.932259	0.652417
GO:0005739	mitochondrion	FBgn0011787	mRpL7-L12		142454_at	2	0	0	0	1.2727	1.16201	1.00687	1.08166	0.963729	1.08467	0.851093
GO:0005739	mitochondrion	FBgn0014023	Rlc1	CG9378	143744_at	6	0	0	0	1.15242	0.971001	0.994451	1.28797	1.08884	1.15015	0.993244
GO:0005739	mitochondrion	FBgn0014877	Roe1		153163_at	5	0	0	0	0.773482	0.987987	1.07526	0.796284	1.01612	0.770852	1.03881
GO:0005739	mitochondrion	FBgn0015245	Hsp60		141664_at	0	0	0	0	1.18215	0.819263	1.12338	1.68375	1.1983	1.00507	0.982426
GO:0005739	mitochondrion	FBgn0015582	dare	CG12390	142618_at	6	0	0	0	1.23539	1.38584	1.00135	1.02274	1.15416	1.14872	0.935543
GO:0005739	mitochondrion	FBgn0015808	ScpX	CG17320	153713_at	7	0	0	0	1.28705	1.4977	1.16363	1.10993	1.41943	0.755011	0.739566
GO:0005739	mitochondrion	FBgn0016041	Tom40		144654_at	2	0	0	0	0.937168	1.02863	1.18963	0.564364	0.614093	0.618505	0.789292
GO:0005739	mitochondrion	FBgn0019886	CG4589	CG4589	151910_at	0	0	0	0	0.934062	1.1024	1.02413	0.810246	0.96957	1.18284	1.30077
GO:0005739	mitochondrion	FBgn0019960	CG6455	CG6455	151979_at	0	0	0	0	0.890102	1.03227	0.721474	1.05462	1.14701	1.14911	0.944574
GO:0005739	mitochondrion	FBgn0020018	Ppox	CG5796	154945_at	0	0	0	0	1.06097	1.18393	1.20029	0.790339	0.884111	0.661179	0.740284
GO:0005739	mitochondrion	FBgn0020766	Aats-phe	CG13348	154396_at	7	0	0	3	1.34779	0.899703	1.26212	1.43848	1.0027	1.5522	1.52018
GO:0005739	mitochondrion	FBgn0021765	scu	CG7113	143949_at	2	0	0	10	1.14815	1.3587	0.825298	0.976781	1.13791	0.901391	0.648624
GO:0005739	mitochondrion	FBgn0021944	Coprox		153362_at	5	0	0	0	1.18973	1.25559	1.24236	0.758317	0.805124	0.878975	0.926653
GO:0005739	mitochondrion	FBgn0022708	Adk2		141768_at	2	0	0	0	1.48659	1.13572	1.06253	1.28786	1.01252	0.867679	0.629494
GO:0005739	mitochondrion	FBgn0022774	Oat	CG8782	151832_at	-1	0	0	0	1.2296	1.53821	1.11813	0.876804	1.12358	1.06903	0.990339
GO:0005739	mitochondrion	FBgn0023519	mRpL16		154009_at	6	0	0	0	1.2433	0.948936	1.15013	1.36252	1.04397	1.40487	1.2984
GO:0005739	mitochondrion	FBgn0023536	CG3156	CG3156	153917_at	7	0	0	0	1.02785	1.00981	1.07211	1.15521	1.1318	1.04518	1.04596
GO:0005739	mitochondrion	FBgn0023537	CG17896	CG17896	153323_at	4	0	0	0	1.34925	1.15954	1.14859	1.03784	0.900657	0.76164	0.650295
GO:0005739	mitochondrion	FBgn0024556	EfTuM		141939_at	8	0	0	4	0.913081	1.11021	1.07015	1.12052	1.33075	1.11274	1.30369
GO:0005739	mitochondrion	FBgn0024556	EfTuM		142510_at	8	0	0	0	0.924071	0.721545	0.768183	0.954144	0.795058	1.44505	1.25048
GO:0005739	mitochondrion	FBgn0024891	ferrochelatase	CG2098	142133_at	8	0	0	0	1.37773	1.42342	1.50658	0.797541	0.829051	0.863276	0.94951
GO:0005739	mitochondrion	FBgn0024986	CG3719	CG3719	153507_at	4	0	0	0	1.17979	0.926976	0.762784	0.940648	0.759879	1.72717	1.14593
GO:0005739	mitochondrion	FBgn0024992	CG2658	CG2658	144043_at	7	0	0	0	1.03953	1.07135	1.49481	0.826403	0.877405	1.09234	1.60404
GO:0005739	mitochondrion	FBgn0025111	Ant2	CG1683	141933_at	0	0	0	0	1.04944	0.867454	0.873943	1.69942	1.25464	1.32001	1.02264
GO:0005739	mitochondrion	FBgn0025352	Thiolase	CG4581	152501_at	2	0	0	0	1.39107	1.46745	0.790339	1.00733	1.12221	1.36767	0.822238
GO:0005739	mitochondrion	FBgn0025814	Mgstl	CG1742	144097_at	7	0	0	0	1.2595	1.68267	0.998303	0.453462	0.645549	0.730486	0.580846
GO:0005739	mitochondrion	FBgn0026261	bonsai		141889_at	1	0	0	0	0.877985	1.09632	0.780265	0.896592	1.12524	1.20725	1.05551
GO:0005739	mitochondrion	FBgn0026261	bonsai		142333_at	1	0	0	0	1.1479	1.00452	1.03328	1.19382	1.02218	1.02122	0.906166
GO:0005739	mitochondrion	FBgn0026404	Nc		141423_at	6	0	0	0	1.11236	0.982861	1.17947	1.2031	1.05421	1.02669	1.1019
GO:0005739	mitochondrion	FBgn0026409	Mpcp		144140_at	0	0	0	0	1.06826	0.865272	0.823635	1.4426	1.25568	0.826629	0.693766
GO:0005739	mitochondrion	FBgn0026566	CG1307	CG1307	155147_at	8	0	0	0	1.44437	1.05246	1.25531	1.32589	0.987257	0.970008	0.854612
GO:0005739	mitochondrion	FBgn0026741	mRpL18	CG12373	144155_at	6	0	0	0	1.03046	1.03374	0.878598	1.04938	1.07294	1.23757	1.06474
GO:0005739	mitochondrion	FBgn0027085	Aats-leu	CG7479	155064_at	-1	0	0	0	0.972996	0.906932	1.20175	1.46865	1.38476	1.04658	1.2932
GO:0005739	mitochondrion	FBgn0027358	Tim9b		141631_at	-1	0	0	0	1.07551	0.830779	0.967645	1.33945	1.05271	0.777801	0.703496
GO:0005739	mitochondrion	FBgn0027359	Tim8	CG1728	144179_at	0	0	0	0	1.03075	0.789985	0.939653	1.11027	0.859174	0.925862	0.846318
GO:0005739	mitochondrion	FBgn0027360	Tim10	CG9878	141212_at	0	0	0	0	1.19151	1.01685	1.11446	1.21594	1.05973	0.622058	0.592529
GO:0005739	mitochondrion	FBgn0027580	CG1516	CG1516	152059_at	4	0	0	11	1.16008	1.42793	0.95827	1.13896	1.47238	1.11621	0.970925
GO:0005739	mitochondrion	FBgn0027610	CG8790	CG8790	151853_at	4	0	0	0	1.28229	0.924896	1.11521	1.38253	1.02186	0.667033	0.604177
GO:0005739	mitochondrion	FBgn0027786	Mtch	CG6851	155030_at	0	0	0	0	1.45964	1.03305	1.28161	1.60277	1.14613	0.852437	0.74986
GO:0005739	mitochondrion	FBgn0027842	CPTI	CG12891	154586_at	4	0	0	0	0.943119	1.17123	0.900249	0.841606	1.04184	1.12249	1.06587
GO:0005739	mitochondrion	FBgn0027945	ppl		141370_at	3	0	0	9	1.33621	1.74164	1.12987	0.641304	0.909863	0.5836	0.536247
GO:0005739	mitochondrion	FBgn0028426	JhI-1		146935_at	6	0	0	0	1.25733	1.14227	1.47031	1.13193	1.02889	1.14681	1.34188
GO:0005739	mitochondrion	FBgn0028479	CG4389	CG4389	152449_at	0	0	0	0	1.01643	1.08787	0.738285	1.06106	1.13168	1.15989	0.843981
GO:0005739	mitochondrion	FBgn0028530	mTTF	CG18124	144229_at	6	0	0	0	1.29937	1.02202	1.2535	1.37233	1.10915	1.29142	1.27925
GO:0005739	mitochondrion	FBgn0028646	aralar1		154731_at	1	0	0	0	0.937568	1.27193	1.06763	0.692723	0.987002	1.11927	1.3321
GO:0005739	mitochondrion	FBgn0028648	mRpL50	CG8612	153216_at	8	0	0	0	1.07013	0.901243	1.14781	1.56678	1.34305	1.11693	1.19825
GO:0005739	mitochondrion	FBgn0028962	Aats-ala-m		153727_at	6	0	0	0	1.0267	0.837232	1.00588	1.32871	1.08332	1.29708	1.26204
GO:0005739	mitochondrion	FBgn0029117	Surf1		148292_at	1	0	0	0	1.24424	1.20212	1.09511	1.01032	0.983008	1.35891	1.20223
GO:0005739	mitochondrion	FBgn0029118	Sucb		142911_at	5	0	0	0	1.21689	0.987548	1.00688	0.920399	0.746169	0.876534	0.725251
GO:0005739	mitochondrion	FBgn0029131	debcl		151475_at	-1	0	0	0	1.35437	1.18356	1.15846	1.53739	1.34403	0.711952	0.606909
GO:0005739	mitochondrion	FBgn0029158	Las		149126_at	3	0	0	0	1.0272	1.18678	0.996309	0.687978	0.820673	1.89696	1.90259
GO:0005739	mitochondrion	FBgn0029706	CG3626	CG3626	144476_at	6	0	0	0	1.15512	1.29366	1.22275	0.731653	0.8447	1.35082	1.46658
GO:0005739	mitochondrion	FBgn0029718	mRpL30	CG7038	144485_at	6	0	0	0	1.31344	0.941147	0.891875	1.42536	1.03524	1.19192	0.831362
GO:0005739	mitochondrion	FBgn0029870	Marf	CG3869	153256_at	0	0	0	0	1.05786	1.13684	1.07004	1.46043	1.59141	1.39344	1.42943
GO:0005739	mitochondrion	FBgn0029958	CG12151	CG12151	153332_at	6	0	0	0	1.00175	0.844715	0.834267	1.55227	1.31224	1.01958	0.851552
GO:0005739	mitochondrion	FBgn0029963	CG10920	CG10920	144657_at	3	0	0	0	0.76843	1.16129	0.836479	0.548221	0.842955	0.751918	0.822508
GO:0005739	mitochondrion	FBgn0029969	CG10932	CG10932	154229_at	2	0	0	0	1.1703	1.34658	0.960414	1.08656	1.24628	1.15021	0.957526
GO:0005739	mitochondrion	FBgn0030092	fh	CG8971	144731_at	0	0	0	0	1.02097	0.908933	0.905392	1.15172	1.02595	1.1561	1.02591
GO:0005739	mitochondrion	FBgn0030218	CG1628		144814_at	7	0	0	0	0.942525	1.51063	0.96854	0.662538	1.07182	1.27536	1.3195
GO:0005739	mitochondrion	FBgn0030433	mRpL49	CG4647	144971_at	8	0	0	0	1.40211	0.985142	0.832132	1.24562	0.911492	1.30149	0.791939
GO:0005739	mitochondrion	FBgn0030480	Tim9a	CG1660	145005_at	7	0	0	0	1.07103	0.951855	1.04801	1.32981	1.27056	0.531671	0.559351
GO:0005739	mitochondrion	FBgn0030572	mRpS25		145071_at	8	0	0	0	1.49944	0.784702	1.2791	2.0334	1.12138	1.34375	1.20766
GO:0005739	mitochondrion	FBgn0030612	CG5599	CG5599	155026_at	6	0	0	0	1.41829	1.67354	1.37728	0.96352	1.16153	0.960158	0.954296
GO:0005739	mitochondrion	FBgn0030620	CG5662	CG5662	145109_at	7	0	0	0	0.760918	0.843864	0.931179	0.659702	0.715288	0.689642	0.842528
GO:0005739	mitochondrion	FBgn0030669	CG9240	CG9240	145140_at	3	0	0	0	1.20667	0.943667	0.921394	1.51615	1.19181	1.16242	0.878261
GO:0005739	mitochondrion	FBgn0030686	mRpL3		145151_at	6	0	0	0	1.2417	0.789472	1.10336	1.39295	0.871138	1.32707	1.16734
GO:0005739	mitochondrion	FBgn0030692	mRpS30	CG8470	152009_at	8	0	0	0	1.36432	1.08909	1.46494	1.06139	0.858738	1.16912	1.25942
GO:0005739	mitochondrion	FBgn0031038	Tyler	CG14208	145380_at	-1	0	0	0	1.03304	1.01699	0.882386	0.964011	0.952278	1.35848	1.16395
GO:0005739	mitochondrion	FBgn0031068	CG12534	CG12534	145394_at	0	0	0	0	0.98327	1.2477	1.12563	0.818989	1.05086	1.01251	1.17228
GO:0005739	mitochondrion	FBgn0031164	CG1724	CG1724	145465_at	7	0	0	0	0.873753	1.02434	0.94679	0.660551	0.785186	0.676448	0.737912
GO:0005739	mitochondrion	FBgn0031231	mRpL10	CG11488	153176_at	6	0	0	6	1.23077	1.01335	1.20254	1.16801	0.972564	1.1166	1.10127
GO:0005739	mitochondrion	FBgn0031300	CG4644	CG4644	142428_at	6	0	0	0	1.00417	0.958349	0.889007	1.14324	1.11792	1.50219	1.35703
GO:0005739	mitochondrion	FBgn0031357	mRpL48	CG17642	145595_at	0	0	0	4	1.3391	0.996137	1.15374	1.64893	1.23727	1.09994	0.917314
GO:0005739	mitochondrion	FBgn0031359	CG18317	CG18317	141322_at	7	0	0	0	1.10965	1.10856	0.94827	0.880077	0.919538	1.99096	1.77232
GO:0005739	mitochondrion	FBgn0031392	CG7263	CG7263	154947_at	5	0	0	0	0.782476	0.810792	1.41747	0.876533	0.904149	0.526754	0.952301
GO:0005739	mitochondrion	FBgn0031639	mRpS2		145784_at	7	0	0	0	1.31184	0.984731	1.11134	1.17228	0.880231	1.19107	1.00759
GO:0005739	mitochondrion	FBgn0031651	mRpL24		153544_at	0	0	0	0	1.33601	0.908182	1.19136	1.5266	1.07857	0.949465	0.853438
GO:0005739	mitochondrion	FBgn0031656	CG8885	CG8885	145798_at	2	0	0	0	1.51199	0.963544	1.14472	1.45673	0.96991	1.18674	0.918019
GO:0005739	mitochondrion	FBgn0031877	CG10399	CG10399	145934_at	7	0	0	0	1.27874	1.44233	0.959518	0.890562	0.984908	1.19802	0.900721
GO:0005739	mitochondrion	FBgn0032053	mRpL51	CG13098	153501_at	6	0	0	4	1.14639	0.895982	1.03455	1.12875	0.902145	0.795234	0.729492
GO:0005739	mitochondrion	FBgn0032114	CG3752	CG3752	146084_at	0	0	0	9	1.0382	1.08215	0.786117	0.756256	0.82981	1.33108	1.06036
GO:0005739	mitochondrion	FBgn0032160	CG4598	CG4598	142627_at	6	0	0	0	1.44164	1.27425	0.986133	1.23582	1.11225	1.04826	0.725355
GO:0005739	mitochondrion	FBgn0032161	CG4594	CG4594	141969_at	7	0	0	10	1.00406	0.958055	0.840892	1.07208	1.01491	1.27544	1.0681
GO:0005739	mitochondrion	FBgn0032162	CG4592	CG4592	152147_at	9	0	0	0	1.533	1.42188	1.16747	0.674453	0.722889	0.563321	0.491687
GO:0005739	mitochondrion	FBgn0032195	CG4908	CG4908	146131_at	2	0	0	0	1.00131	0.914778	0.869246	1.90861	1.66285	1.34595	1.15979
GO:0005739	mitochondrion	FBgn0032229	CG5045	CG5045	152331_at	5	0	0	0	1.02821	1.13314	1.30736	0.714297	0.785552	0.583879	0.740815
GO:0005739	mitochondrion	FBgn0032236	mRpS7		154728_at	2	0	0	0	1.15636	0.897438	0.932815	1.16733	0.900651	1.22949	0.990332
GO:0005739	mitochondrion	FBgn0032308	CG17137	CG17137	141868_at	3	0	0	0	1.35447	1.10669	0.683715	1.17677	0.974487	1.34736	0.709199
GO:0005739	mitochondrion	FBgn0032646	CG6412	CG6412	142875_at	5	0	0	0	0.718122	0.719912	1.21361	0.758333	0.752939	0.403303	0.678905
GO:0005739	mitochondrion	FBgn0032720	mRpL13		141873_at	1	0	0	0	0.744299	0.875849	0.695917	1.05177	1.23606	1.30509	1.2186
GO:0005739	mitochondrion	FBgn0032720	mRpL13		142285_at	1	0	0	0	1.1316	0.887691	0.905142	1.59079	1.24216	1.23468	0.983971
GO:0005739	mitochondrion	FBgn0033038	CG7791	CG7791	141715_at	6	0	0	0	1.23691	1.06813	1.48946	1.38875	1.19154	1.27814	1.53147
GO:0005739	mitochondrion	FBgn0033184	CG12736	CG12736	152292_at	5	0	0	0	0.745231	0.949423	1.03856	0.864354	1.10152	0.5408	0.754166
GO:0005739	mitochondrion	FBgn0033235	CG8728	CG8728	152232_at	5	0	0	0	0.771742	0.885357	1.0264	0.952179	1.08443	0.597222	0.789258
GO:0005739	mitochondrion	FBgn0033465	CG12140	CG12140	146911_at	4	0	0	0	1.07272	1.21356	0.73039	0.742604	0.854612	1.35319	0.933278
GO:0005739	mitochondrion	FBgn0033480	mRpS32		146919_at	0	0	0	0	1.10166	0.987795	1.06607	1.09544	1.00838	1.10411	1.09123
GO:0005739	mitochondrion	FBgn0033524	Cyp49a1	CG12894	146949_at	3	0	0	0	1.12709	1.01817	0.916489	0.679943	0.612194	0.991898	0.78335
GO:0005739	mitochondrion	FBgn0033879	CG6543		142709_s_at	4	0	0	0	1.24679	1.52544	1.0234	0.749108	0.910134	0.97435	0.799783
GO:0005739	mitochondrion	FBgn0033903	CG8323	CG8323	147187_at	7	0	0	0	0.968067	1.14837	0.872763	0.746501	0.889023	1.06108	0.949392
GO:0005739	mitochondrion	FBgn0033905	CG18324	CG18324	141476_at	4	0	0	0	1.18898	0.849681	0.730344	0.991884	0.712438	0.85292	0.532609
GO:0005739	mitochondrion	FBgn0033907	mRpS16		147189_at	0	0	0	6	1.19233	0.733472	0.815478	1.57886	0.995304	1.24065	0.866035
GO:0005739	mitochondrion	FBgn0034001	CG12954	CG12954	147236_at	6	0	0	0	1.25446	0.767413	0.924501	1.63733	1.00309	1.38992	1.01823
GO:0005739	mitochondrion	FBgn0034081	CG10731	CG10731	147283_at	-1	0	0	0	0.831731	0.947648	0.794682	0.876118	0.977405	0.986955	0.937722
GO:0005739	mitochondrion	FBgn0034251	CG11423	CG11423	147381_at	3	0	0	0	0.758414	0.901187	0.956603	0.779743	0.924307	0.805299	1.01891
GO:0005739	mitochondrion	FBgn0034361	mRpS35	CG5497	147447_at	6	0	0	0	1.44591	0.802436	0.9863	2.07682	1.25616	1.14177	0.851275
GO:0005739	mitochondrion	FBgn0034387	Cyp12b2	CG15077	147464_at	9	0	0	0	1.06781	0.947711	0.843981	1.16326	1.02662	1.90148	1.48076
GO:0005739	mitochondrion	FBgn0034390	CG15093	CG15093	152083_at	7	0	0	0	1.62857	1.87646	0.836019	0.608719	0.752387	0.982771	0.54087
GO:0005739	mitochondrion	FBgn0034579	mRpL54	CG9353	141755_at	7	0	0	0	1.39513	1.0479	1.2536	1.51031	1.10753	1.21644	1.12883
GO:0005739	mitochondrion	FBgn0034792	CG3499	CG3499	152570_at	5	0	0	0	0.81905	1.03548	1.22636	0.727543	0.921221	0.654903	0.979391
GO:0005739	mitochondrion	FBgn0034938	CG3803	CG3803	147819_at	7	0	0	0	1.07171	0.922604	0.840526	1.20308	1.03629	1.26841	0.979154
GO:0005739	mitochondrion	FBgn0034986	mRpS17	CG4326	147843_at	1	0	0	0	1.20068	0.88059	1.23961	1.47694	1.09012	0.872237	0.910164
GO:0005739	mitochondrion	FBgn0035078	CG2857	CG2857	147897_at	3	0	0	0	0.944654	0.921665	0.905231	1.01864	0.975764	1.09103	1.04634
GO:0005739	mitochondrion	FBgn0035122	mRpL17	CG13880	147918_at	6	0	0	0	1.19466	0.734004	0.793591	1.65908	1.04995	1.20662	0.829277
GO:0005739	mitochondrion	FBgn0035244	CG7955	CG7955	152811_at	0	0	0	0	1.1987	0.931304	1.30199	1.69577	1.3185	1.05954	1.14619
GO:0005739	mitochondrion	FBgn0035272	mRpL46	CG13922	148003_at	6	0	0	0	1.45637	1.03998	1.33292	1.27895	0.924807	0.99102	0.90577
GO:0005739	mitochondrion	FBgn0035334	CG8993	CG8993	148040_at	1	0	0	0	1.05252	1.03501	0.758904	1.07068	1.12188	1.33184	1.02738
GO:0005739	mitochondrion	FBgn0035335	mRpL23		148041_at	6	0	0	4	1.01696	0.611164	0.718884	1.8825	1.19376	1.30738	0.964617
GO:0005739	mitochondrion	FBgn0035374	mRpS28	CG2101	148067_at	8	0	0	0	1.35867	0.889992	1.20816	1.41202	0.927258	1.18787	1.02232
GO:0005739	mitochondrion	FBgn0035529	CG1319	CG1319	148166_at	0	0	0	0	1.07513	1.1233	1.00841	0.72726	0.754996	0.880229	0.823877
GO:0005739	mitochondrion	FBgn0035567	CG7514	CG7514	142273_at	3	0	0	0	0.727162	0.963412	0.926633	0.491621	0.658823	0.495063	0.633624
GO:0005739	mitochondrion	FBgn0035911	CG6638	CG6638	148414_at	8	0	0	0	1.37839	1.5737	1.08923	0.780073	0.900843	1.13961	0.908871
GO:0005739	mitochondrion	FBgn0035946	CG5651	CG5651	148436_at	0	0	0	0	1.27343	1.0932	1.42845	0.96053	0.829426	0.799101	0.88869
GO:0005739	mitochondrion	FBgn0035960	CG4942	CG4942	154834_at	7	0	0	0	0.994255	0.924586	0.907866	1.13645	1.06205	1.1957	1.08421
GO:0005739	mitochondrion	FBgn0036135	mRpL2		148557_at	6	0	0	0	1.22069	0.923518	0.854237	1.27506	0.963383	1.34876	0.940302
GO:0005739	mitochondrion	FBgn0036199	Bmcp	CG7314	152319_at	0	0	0	0	1.11498	1.16241	1.12046	1.24843	1.19422	1.04202	1.04752
GO:0005739	mitochondrion	FBgn0036208	CG10361	CG10361	148605_at	7	0	0	0	1.07465	1.21389	0.983003	1.15943	1.32167	1.21272	1.11808
GO:0005739	mitochondrion	FBgn0036222	CG5718	CG5718	152986_at	3	0	0	0	0.728125	0.860598	1.13137	0.521148	0.621448	0.531612	0.816791
GO:0005739	mitochondrion	FBgn0036334	CG11267	CG11267	148689_at	8	0	0	0	1.414	0.932815	1.49317	1.51205	1.05857	0.697331	0.748997
GO:0005739	mitochondrion	FBgn0036335	mRpL20	CG11258	148690_at	8	0	0	0	1.33168	0.929355	0.941599	1.47836	1.06415	1.14064	0.832058
GO:0005739	mitochondrion	FBgn0036462	mRpL5		148776_at	6	0	0	0	1.28692	0.901914	1.25249	1.29364	0.912406	0.985611	0.95196
GO:0005739	mitochondrion	FBgn0036557	mRpS31	CG5904	153207_at	6	0	0	0	1.33723	0.836085	1.06553	1.47205	0.938769	1.35904	1.10456
GO:0005739	mitochondrion	FBgn0036568	CG5389	CG5389	148846_at	7	0	0	0	0.761936	1.06039	0.856927	0.610714	0.844815	0.723969	0.809122
GO:0005739	mitochondrion	FBgn0036613	mRpS34	CG13037	148886_at	0	0	0	0	1.48373	0.825363	1.33119	1.58879	0.922248	0.909605	0.846515
GO:0005739	mitochondrion	FBgn0036691	CG7842	CG7842	153302_at	6	0	0	0	1.48449	1.01553	1.14477	1.32207	0.910135	1.28201	0.982482
GO:0005739	mitochondrion	FBgn0036706	CG6485	CG6485	148938_at	3	0	0	0	0.898694	1.00213	0.95461	0.621016	0.697027	0.786138	0.847212
GO:0005739	mitochondrion	FBgn0036774	mRpS26	CG7354	148986_at	6	0	0	0	1.62056	1.06039	1.18074	1.23946	0.839139	0.980128	0.761245
GO:0005739	mitochondrion	FBgn0036808	CG18363	CG18363	149008_at	7	0	0	0	0.796595	1.13238	0.89502	0.640123	0.912515	0.738474	0.834836
GO:0005739	mitochondrion	FBgn0036892	CG8798	CG8798	154535_at	3	0	0	0	1.18521	0.964459	1.00169	1.7506	1.39548	1.25622	1.0609
GO:0005739	mitochondrion	FBgn0036920	CG8004	CG8004	154636_at	6	0	0	0	1.14898	0.821079	0.852377	1.50792	1.10586	1.11502	0.847041
GO:0005739	mitochondrion	FBgn0036927	CG7433	CG7433	149085_at	2	0	0	0	0.989215	0.662559	0.758462	3.0492	2.04725	1.19946	0.912529
GO:0005739	mitochondrion	FBgn0036928	CG7654	CG7654	154685_at	0	0	0	0	1.01264	0.752573	0.905307	1.36041	1.02924	0.728286	0.644391
GO:0005739	mitochondrion	FBgn0036990	mRpL15		153127_at	6	0	0	0	0.993897	0.961367	1.13278	1.23348	1.19855	0.791232	0.898158
GO:0005739	mitochondrion	FBgn0037138	CG7145	CG7145	149213_at	7	0	0	0	0.649326	0.837055	0.77072	0.876793	1.21175	1.34865	1.75202
GO:0005739	mitochondrion	FBgn0037146	CG7470		152455_at	4	0	0	13	1.04705	1.31292	0.8075	1.19004	1.51318	1.41718	1.10657
GO:0005739	mitochondrion	FBgn0037307	Tim17a2	CG14666	149318_at	3	0	0	0	0.960233	1.02337	0.836434	0.643008	0.700542	0.727653	0.647586
GO:0005739	mitochondrion	FBgn0037310	Tim17b1	CG1158	149320_at	7	0	0	0	0.709966	0.945673	0.839435	0.594705	0.801819	0.676838	0.81088
GO:0005739	mitochondrion	FBgn0037330	mRpL44	CG2109	153677_at	6	0	0	6	1.03927	0.675336	1.03104	1.50872	1.00329	1.25168	1.2548
GO:0005739	mitochondrion	FBgn0037440	CG1041	CG1041	149399_at	7	0	0	0	1.22228	1.28926	0.9485	1.07547	1.1455	1.21305	0.945081
GO:0005739	mitochondrion	FBgn0037608	mRpL19	CG8039	154683_at	8	0	0	0	1.40232	1.08979	1.06616	1.20844	0.941969	0.994673	0.771507
GO:0005739	mitochondrion	FBgn0037668	CG16736	CG16736	149543_at	7	0	0	0	0.731258	0.875102	0.73663	0.825417	0.985601	0.90084	0.897299
GO:0005739	mitochondrion	FBgn0037709	CG8199	CG8199	152758_at	6	0	0	4	1.57144	1.93269	1.14419	0.91026	1.16418	0.905552	0.702295
GO:0005739	mitochondrion	FBgn0037710	CG9393	CG9393	154154_at	6	0	0	0	0.877591	0.707189	1.01244	0.929602	0.746408	0.556645	0.622491
GO:0005739	mitochondrion	FBgn0037778	mtTFB2	CG3910	151954_at	7	0	0	0	0.92989	1.14841	0.915978	1.25254	1.51188	1.14743	1.12301
GO:0005739	mitochondrion	FBgn0037817	Cyp12e1	CG14680	149632_at	7	0	0	13	1.06848	1.12991	1.06693	1.12955	1.18884	1.04303	1.01475
GO:0005739	mitochondrion	FBgn0037852	CG6608	CG6608	149656_at	6	0	0	0	1.25126	1.37382	1.21617	0.846231	0.910189	1.23356	1.1966
GO:0005739	mitochondrion	FBgn0037892	mRpL22-24	CG5242	149682_at	0	0	0	0	1.32062	1.02809	1.1027	1.56819	1.23676	1.10838	0.9389
GO:0005739	mitochondrion	FBgn0037912	CG6782	CG6782	155150_at	-1	0	0	0	1.23717	1.03751	0.827348	0.935264	0.848351	0.685826	0.496265
GO:0005739	mitochondrion	FBgn0037969	CG18347	CG18347	149719_at	6	0	0	0	1.194	0.761579	0.948793	2.19082	1.37566	0.993307	0.792772
GO:0005739	mitochondrion	FBgn0038234	mRpL11		149898_at	7	0	0	0	1.19725	0.79447	0.979629	1.53051	1.01395	1.1726	0.952644
GO:0005739	mitochondrion	FBgn0038307	mRpS10		149941_at	6	0	0	0	1.19885	0.957237	0.955031	1.12944	0.917348	1.02645	0.831715
GO:0005739	mitochondrion	FBgn0038319	mRpL9	CG4923	149949_at	6	0	0	0	1.28367	0.943173	0.922186	1.34573	1.01194	1.34159	0.98655
GO:0005739	mitochondrion	FBgn0038376	CG4225	CG4225	142109_at	8	0	0	0	1.06634	0.949892	0.97447	1.30599	1.16688	1.21466	1.10372
GO:0005739	mitochondrion	FBgn0038426	mRpS33	CG10406	150013_at	7	0	0	0	1.42697	0.697312	1.46172	2.56466	1.29804	1.13451	1.18925
GO:0005739	mitochondrion	FBgn0038474	mRpS11		150046_at	4	0	0	0	1.30988	0.814582	1.08554	1.77257	1.12507	1.05396	0.884443
GO:0005739	mitochondrion	FBgn0038519	Prx5037	CG5826	141746_at	0	0	0	0	1.4008	1.00243	0.966378	1.29347	0.944932	0.931493	0.654569
GO:0005739	mitochondrion	FBgn0038678	mRpL55	CG14283	150179_at	6	0	0	0	1.22882	0.708368	0.922858	2.92653	1.70489	1.05968	0.80244
GO:0005739	mitochondrion	FBgn0038680	Cyp12a5	CG11821	150180_at	9	0	0	0	1.02751	1.27827	1.06783	0.650592	0.823297	1.45804	1.53962
GO:0005739	mitochondrion	FBgn0038681	Cyp12a4	CG6042	150181_at	4	0	0	0	1.41173	1.84112	1.2019	0.546534	0.717491	0.733923	0.612642
GO:0005739	mitochondrion	FBgn0038745	CG4538	CG4538	143035_at	0	0	0	0	0.803059	1.30667	1.25254	0.344068	0.576918	0.770168	1.23115
GO:0005739	mitochondrion	FBgn0038805	TFAM		154912_at	6	0	0	0	1.05891	1.01239	0.763706	1.03183	0.982834	1.41875	1.02474
GO:0005739	mitochondrion	FBgn0038923	mRpL35	CG13410	150340_at	6	0	0	7	1.20093	0.879144	0.972654	1.3835	1.01591	1.06945	0.862949
GO:0005739	mitochondrion	FBgn0038996	mRpL45	CG6949	150385_at	6	0	0	0	1.12373	1.13243	0.925652	0.765156	0.776575	1.29188	1.06774
GO:0005739	mitochondrion	FBgn0039159	mRpS24		150487_at	-1	0	0	0	1.21392	1.00304	1.01948	1.51239	1.21627	1.11762	0.937376
GO:0005739	mitochondrion	FBgn0039223	CG5805	CG5805	152862_at	4	0	0	0	0.996036	0.960226	1.03408	1.57291	1.58161	1.22926	1.33078
GO:0005739	mitochondrion	FBgn0039331	CG11913	CG11913	150589_at	3	0	0	0	0.797038	0.926571	0.926717	0.650166	0.755604	0.632679	0.734788
GO:0005739	mitochondrion	FBgn0039349	CG4685	CG4685	152837_at	4	0	0	0	1.14806	0.579559	1.09489	1.86513	0.956544	1.022	0.985541
GO:0005739	mitochondrion	FBgn0039357	CG4743	CG4743	150602_at	6	0	0	0	1.17941	1.02049	1.07264	1.28471	1.12506	1.0849	0.996626
GO:0005739	mitochondrion	FBgn0039561	CG4963	CG4963	150759_at	0	0	0	0	0.708574	1.17392	1.06085	0.481377	0.833532	0.874652	1.3605
GO:0005739	mitochondrion	FBgn0039576	CG17856	CG17856	150770_at	4	0	0	0	0.726916	1.05508	0.830231	0.382873	0.566728	0.527371	0.612991
GO:0005739	mitochondrion	FBgn0039588	CG12413	CG12413	150777_at	7	0	0	0	1.16751	0.877334	0.931945	1.44311	1.07652	1.33977	1.05459
GO:0005739	mitochondrion	FBgn0039674	CG1907	CG1907	141757_at	0	0	0	0	1.31613	1.65473	1.09628	0.988883	1.25239	0.861781	0.728405
GO:0005739	mitochondrion	FBgn0039689	CG7598	CG7598	153209_at	7	0	0	0	1.14583	0.938202	0.900507	1.22367	0.998551	1.27544	1.00267
GO:0005739	mitochondrion	FBgn0039741	CG7943	CG7943	141740_at	6	0	0	0	1.11643	0.929968	0.691151	1.66192	1.48158	1.25072	0.809813
GO:0005739	mitochondrion	FBgn0039765	mRpS18a	CG9688	150886_at	6	0	0	0	0.826592	0.862756	0.861554	1.381	1.39474	1.17919	1.2096
GO:0005739	mitochondrion	FBgn0039830	CG1746	CG1746	141934_at	0	0	0	0	0.930262	0.927712	0.784328	1.28798	1.23263	1.25349	1.05455
GO:0005739	mitochondrion	FBgn0039835	mRpL32	CG12220	150934_at	7	0	0	0	1.25058	1.31199	1.06707	0.97924	1.07094	0.879262	0.773699
GO:0005739	mitochondrion	FBgn0040389	mRpL14		142541_at	6	0	0	0	1.21727	0.77183	0.944465	1.65341	1.04695	1.27824	0.997853
GO:0005739	mitochondrion	FBgn0040529	CG9603	CG9603	151016_at	0	0	0	0	0.99508	0.88891	0.943943	1.4624	1.32765	0.66547	0.640011
GO:0005739	mitochondrion	FBgn0044030	mRpS14		154576_at	-1	0	0	0	1.14879	0.987051	0.879709	1.30354	1.126	1.37109	1.05647
GO:0005739	mitochondrion	FBgn0051682	CG31682	CG17006	145627_at	-1	0	0	0	0.686917	0.65817	0.960136	0.423941	0.39998	0.322702	0.454774
GO:0005739	mitochondrion	FBgn0052103	CG32103		148658_at	2	0	0	0	1.13783	0.978014	0.774751	1.18733	0.979999	1.62046	1.07801
GO:0005739	mitochondrion	FBgn0052174	CG32174	CG3877	148949_at	1	0	0	0	1.08406	0.924566	0.827793	1.08357	0.92537	1.2806	0.977702
GO:0005739	mitochondrion	FBgn0052250	CG32250		148168_at	5	0	0	0	1.07568	0.871497	0.870247	0.849172	0.688569	0.810885	0.657274
GO:0005739	mitochondrion	FBgn0052649	CG32649	CG4410	142698_at	-1	0	0	0	0.913476	1.15257	1.0591	0.717636	0.882851	0.747037	0.832131
GO:0005739	mitochondrion	FBgn0052649	CG32649	CG4410	151663_at	-1	0	0	0	1.34654	1.49171	1.00871	1.42605	1.5921	2.01713	1.37439
GO:0005739	mitochondrion	FBgn0033904	CG18327	CG18327	147188_at	7	0	5	0	0.835743	0.983627	0.791269	0.962661	1.13529	1.08721	0.970623
GO:0005739	mitochondrion	FBgn0040773	CG2249	CG2249	153816_at	9	0	4	1	0.573284	0.862299	0.787363	0.616633	0.927276	0.662769	0.890894
GO:0005739	mitochondrion	FBgn0000449	dib		142177_at	7	0	0	0	0.915977	1.04353	1.07862	0.993398	1.10198	1.10288	1.29857
GO:0005739	mitochondrion	FBgn0001995	mRpL4		154655_at	6	0	0	0	1.1047	0.927568	0.881573	1.23233	1.02904	1.36401	1.0852
GO:0005739	mitochondrion	FBgn0004406	tam		142104_at	6	0	0	0	0.946946	1.05656	0.960028	1.26269	1.41551	1.10229	1.12148
GO:0005739	mitochondrion	FBgn0004406	tam		143008_at	6	0	0	0	1.04687	1.05225	0.938777	1.07707	1.07384	1.09644	0.991489
GO:0005739	mitochondrion	FBgn0005322	nmd	CG5395	141853_at	6	0	0	0	0.943069	1.09235	0.990051	1.09461	1.26194	1.15875	1.21219
GO:0005739	mitochondrion	FBgn0011706	rpr		143680_at	7	0	0	0	0.945999	0.822252	0.932423	1.20352	1.03225	1.11263	1.09409
GO:0005739	mitochondrion	FBgn0011787	mRpL7-L12		141924_at	2	0	0	0	0.931587	1.13778	0.7665	0.961881	1.1661	1.30688	1.05435
GO:0005739	mitochondrion	FBgn0015946	grim		143862_at	0	0	0	0	1.09082	1.05763	0.870751	1.03867	1.01378	1.3614	1.0945
GO:0005739	mitochondrion	FBgn0020371	Tim17b2	CG15257	143921_at	6	0	0	0	1.01101	1.00274	1.01331	1.06652	1.05968	1.22653	1.21059
GO:0005739	mitochondrion	FBgn0022338	dnk	CG5452	143954_at	8	0	0	0	1.11955	0.992585	1.33275	1.33181	1.18212	0.977779	1.13569
GO:0005739	mitochondrion	FBgn0023535	arg	CG18104	144000_at	7	0	0	0	1.31091	1.35302	0.826246	0.563169	0.589481	0.963977	0.617553
GO:0005739	mitochondrion	FBgn0027083	Aats-met		152528_at	-1	0	0	0	1.11995	1.01319	1.04341	1.19292	1.07106	1.14075	1.06229
GO:0005739	mitochondrion	FBgn0027083	Aats-met	CG8684	149885_at	-1	0	0	0	0.821331	1.05726	0.995637	0.986257	1.28417	1.11798	1.35555
GO:0005739	mitochondrion	FBgn0027358	Tim9b	CG17767	144178_at	-1	0	0	0	1.42592	1.09815	1.02151	0.994119	0.767102	1.11904	0.79624
GO:0005739	mitochondrion	FBgn0029118	Sucb		142078_at	5	0	0	0	0.929395	1.03464	0.856183	1.0349	1.15366	1.22182	1.10928
GO:0005739	mitochondrion	FBgn0029154	Menl-1		147307_at	-1	0	0	0	0.86378	1.11515	0.827203	0.844961	1.07829	1.16199	1.12408
GO:0005739	mitochondrion	FBgn0030403	CG1824	CG1824	144948_at	7	0	0	0	0.954942	0.811619	0.871404	1.21914	1.03407	1.16474	1.04368
GO:0005739	mitochondrion	FBgn0030407	CG2543	CG2543	144951_at	7	0	0	0	0.936414	1.0734	1.04351	1.05636	1.20337	1.15954	1.28801
GO:0005739	mitochondrion	FBgn0030786	mRpL22	CG4742	145210_at	6	0	0	0	1.15643	0.854665	0.965033	1.13403	0.833109	1.24433	1.02148
GO:0005739	mitochondrion	FBgn0030966	CG7280	CG7280	153562_at	6	0	0	0	1.28422	1.09444	1.1838	1.28267	1.07676	1.12414	1.03347
GO:0005739	mitochondrion	FBgn0031300	CG4644	CG4644	141919_at	6	0	0	0	1.03017	1.1147	0.928355	0.898891	0.955406	1.13616	1.01092
GO:0005739	mitochondrion	FBgn0031757	Ucp4C	CG9064	145860_at	3	0	0	0	0.771996	0.948527	0.930609	0.654467	0.809189	0.644679	0.783768
GO:0005739	mitochondrion	FBgn0031758	Ucp4B	CG18340	145861_at	3	0	0	0	0.734843	0.971431	1.01081	0.616791	0.828433	0.631202	0.880225
GO:0005739	mitochondrion	FBgn0031898	CG4567	CG4567	145947_at	6	0	0	0	0.967492	1.11695	0.964193	1.02046	1.1225	1.0915	1.08652
GO:0005739	mitochondrion	FBgn0032486	CG5705	CG5705	153925_at	7	0	0	0	0.995726	1.29747	0.891225	1.06871	1.40035	1.16997	1.03931
GO:0005739	mitochondrion	FBgn0032646	CG6412	CG6412	142065_at	5	0	0	0	0.996719	0.805469	0.854355	1.31011	1.05391	1.14758	0.982869
GO:0005739	mitochondrion	FBgn0032849	mRpS18b	CG10757	141433_at	6	0	0	0	1.14139	0.986689	1.16558	1.25746	1.05702	1.02216	1.03204
GO:0005739	mitochondrion	FBgn0033190	CG2137	CG2137	146747_at	3	0	0	0	0.736595	1.06128	1.02786	0.47971	0.70075	0.539569	0.747456
GO:0005739	mitochondrion	FBgn0033357	CG8226	CG8226	146851_at	1	0	0	0	1.27416	1.17356	0.921586	1.38078	1.25503	1.17141	0.853759
GO:0005739	mitochondrion	FBgn0033524	Cyp49a1	CG18377	146950_at	3	0	0	0	1.05161	1.07841	0.962702	0.981399	1.01174	1.06844	0.977029
GO:0005739	mitochondrion	FBgn0033690	CG8862	CG8862	154735_at	6	0	0	0	1.17222	1.00094	0.927811	1.23496	1.09443	1.051	0.859775
GO:0005739	mitochondrion	FBgn0033753	Cyp301a1	CG8587	147103_at	7	0	0	0	0.958836	0.959074	0.928812	0.949465	0.951633	1.07915	1.03967
GO:0005739	mitochondrion	FBgn0033879	CG6543	CG6543	142001_r_at	4	0	0	0	0.844337	0.876884	0.878581	1.16728	1.17621	1.01128	1.05031
GO:0005739	mitochondrion	FBgn0034232	mRpS4	CG4866	147369_at	6	0	0	0	1.1095	1.17195	1.09185	1.12431	1.17828	0.97792	0.962828
GO:0005739	mitochondrion	FBgn0034535	CG11110	CG11110	147562_at	3	0	0	0	0.9376	1.15261	0.94176	0.642327	0.75822	0.89855	0.882798
GO:0005739	mitochondrion	FBgn0034893	mRpL43	CG5479	147798_at	2	0	0	0	0.995561	0.845493	0.993738	1.06593	0.903244	0.966303	0.956054
GO:0005739	mitochondrion	FBgn0035240	CG32316-ORFB	CG7934	147989_at	-1	0	0	0	0.74312	1.20926	0.997069	0.588444	0.962825	0.690317	0.944255
GO:0005739	mitochondrion	FBgn0035568	CG18418	CG18418	141870_at	5	0	0	0	0.794855	1.00706	0.922032	0.98665	1.2578	1.07992	1.25675
GO:0005739	mitochondrion	FBgn0036327	CG10748	CG10748	148684_at	3	0	0	0	0.65643	0.715378	0.764603	0.671193	0.725693	0.709814	0.828406
GO:0005739	mitochondrion	FBgn0036853	mRpL21	CG9730	149034_at	6	0	0	0	1.51224	1.04897	1.27034	1.21326	0.841938	1.05184	0.893882
GO:0005739	mitochondrion	FBgn0037170	Trxr-2	CG11401	149237_at	5	0	0	0	0.896892	1.12364	0.980684	0.721071	0.903529	0.817001	0.884912
GO:0005739	mitochondrion	FBgn0037833	mRpL2a	CG6547	149644_at	6	0	0	0	1.05443	1.0802	0.923061	0.995398	1.01463	1.1038	0.966229
GO:0005739	mitochondrion	FBgn0038683	CG11779	CG11779	141925_i_at	5	0	0	0	1.08953	0.813437	0.934816	1.41268	1.07096	1.16281	1.01371
GO:0005739	mitochondrion	FBgn0038683	CG11779	CG11779	142456_at	5	0	0	0	0.801198	1.04818	0.921864	0.749464	0.982432	0.973318	1.11335
GO:0005739	mitochondrion	FBgn0039153	CG5463	CG5463	150484_at	6	0	0	0	0.978647	0.95044	0.824074	1.16045	1.12726	1.29018	1.08656
GO:0005739	mitochondrion	FBgn0039669	CG2014	CG2014	150824_at	3	0	0	0	0.944085	1.0032	0.861899	0.696302	0.737418	0.908503	0.831885
GO:0005739	mitochondrion	FBgn0040212	Dhap-at		150592_at	6	0	0	0	1.07109	1.14432	1.07343	0.867627	0.927019	1.098	1.096
GO:0005739	mitochondrion	FBgn0044030	mRpS14	CG14198	145367_at	-1	0	0	0	1.14067	1.05511	0.927595	1.00426	0.871725	1.33961	1.06922
GO:0005739	mitochondrion	FBgn0051450	mRpS18c		154278_at	8	0	0	0	1.11739	1.36308	1.35615	0.926581	1.08781	0.864545	1.04274
GO:0005739	mitochondrion	FBgn0051450	mRpS18c	CG11744	149507_at	8	0	0	0	0.979781	0.638386	0.752112	1.63775	1.10975	1.23253	0.9792
MEAN										1.00864	0.98863	0.959293	1.00781	0.962004	1.08397	0.951453
STANDARD ERROR										0.0185774	0.0210186	0.0242836	0.0224625	0.0157653	0.0224998	0.0171439

## Sheet: oxidative phosphorylation
GO_ID	name	FB_Id	Symbol	CG_ID	Probe_Set	Cluster{SOMsexe_Parisi}	Cluster{Aging_Girardot}	Cluster{Aging_Tower}	Cluster{Aging_Pletcher}	<Cs_WB_40d/Cs_WB_3d>	<Cs_Hd_40d/Cs_Hd_3d>	<Cs_Tx_40d/Cs_Tx_3d>	<Cs_Hd_3d/Cs_WB_3d>	<Cs_Hd_40d/Cs_WB_40d>	<Cs_Tx_3d/Cs_WB_3d>	<Cs_Tx_40d/Cs_WB_40d>
&GO:0006119	oxidative phosphorylation	FBgn0000409	Cyt-c-p		143115_at	0	14	4	4	0.478894	0.593238	0.32637	0.681932	0.857051	1.49276	1.03213
&GO:0006119	oxidative phosphorylation	FBgn0017539	Scs-fp		152538_at	0	14	4	0	0.482925	0.836906	0.467631	0.649107	1.12971	1.39478	1.36006
&GO:0006119	oxidative phosphorylation	FBgn0019624	CoVa	CG14724	143899_at	4	14	4	2	0.53499	0.512426	0.311607	0.749662	0.72241	1.58125	0.909203
&GO:0006119	oxidative phosphorylation	FBgn0019957	ND42	CG6343	154477_at	0	14	4	1	0.637887	0.588272	0.279278	0.951528	0.894363	1.70452	0.759934
&GO:0006119	oxidative phosphorylation	FBgn0029888	CG3192	CG3192	144608_at	0	14	4	1	0.657428	0.667958	0.361869	0.805042	0.834066	1.73544	0.975891
&GO:0006119	oxidative phosphorylation	FBgn0030733	CG3560	CG3560	145177_at	4	14	4	0	0.612752	0.707546	0.440027	0.903205	1.06171	1.38615	1.01868
&GO:0006119	oxidative phosphorylation	FBgn0031436	CG3214	CG3214	145650_at	4	14	4	0	0.569107	0.67537	0.468749	1.04724	1.3304	1.77995	1.58483
&GO:0006119	oxidative phosphorylation	FBgn0031830	CG11015	CG11015	145908_at	4	14	4	1	0.549721	0.585012	0.426427	0.913228	0.988435	1.34174	1.05812
&GO:0006119	oxidative phosphorylation	FBgn0032833	CG10664	CG10664	153344_at	0	14	4	0	0.583313	0.604254	0.460375	0.703707	0.728988	1.38272	1.09435
&GO:0006119	oxidative phosphorylation	FBgn0033570	CG7712	CG7712	146973_at	7	14	4	1	0.626315	0.663749	0.409041	0.985427	1.06226	1.52408	1.01992
&GO:0006119	oxidative phosphorylation	FBgn0034245	CG14482	CG14482	147378_at	-1	14	4	0	0.43511	0.541399	0.3906	1.06586	1.37461	1.4706	1.37344
&GO:0006119	oxidative phosphorylation	FBgn0034877	CG17280	CG17280	147789_at	4	14	4	1	0.635055	0.538171	0.411944	0.941896	0.800187	1.50093	0.98367
&GO:0006119	oxidative phosphorylation	FBgn0035046	CG3683	CG3683	147881_at	1	14	4	1	0.618229	0.531227	0.267889	0.916597	0.784073	1.75599	0.766425
&GO:0006119	oxidative phosphorylation	FBgn0035600	CG4769	CG4769	153348_at	9	14	4	1	0.61537	0.759847	0.331714	0.553709	0.692841	1.83175	1.00395
&GO:0006119	oxidative phosphorylation	FBgn0036642	CG4169	CG4169	148901_at	4	14	4	1	0.543862	0.628829	0.376345	0.695608	0.84813	1.86695	1.36899
&GO:0006119	oxidative phosphorylation	FBgn0036728	CG7580	CG7580	148957_at	4	14	4	0	0.446704	0.622776	0.449565	0.843436	1.19609	1.31356	1.34134
&GO:0006119	oxidative phosphorylation	FBgn0040705	CG15434	CG15434	151182_at	7	14	4	1	0.269771	1.03216	0.112709	0.224037	0.87579	2.3352	0.970639
&GO:0006119	oxidative phosphorylation	FBgn0010612	l(2)06225		146216_at	4	14	0	2	0.61333	0.627651	0.406217	1.11368	1.20189	1.46031	1.02497
&GO:0006119	oxidative phosphorylation	FBgn0011361	mtacp1		143658_at	4	14	0	0	0.662404	0.660651	0.36938	0.953177	0.952932	1.47569	0.825572
&GO:0006119	oxidative phosphorylation	FBgn0031021	CG12203	CG12203	145368_at	4	14	0	1	0.617238	0.753677	0.338923	0.823026	1.02199	1.8807	1.04597
&GO:0006119	oxidative phosphorylation	FBgn0035032	CG4692	CG4692	152744_at	0	14	0	0	0.629965	0.723886	0.379548	0.85197	0.993254	1.29664	0.782776
&GO:0006119	oxidative phosphorylation	FBgn0038271	CG3731	CG3731	151769_at	0	14	0	0	0.615887	0.642916	0.358611	0.933108	0.984587	1.65413	0.968971
&GO:0006119	oxidative phosphorylation	FBgn0042132	CG18809		152636_at	-1	14	0	0	0.615815	0.633865	0.338517	1.1111	1.14693	1.52646	0.828088
&GO:0006119	oxidative phosphorylation	FBgn0011227	ox		144160_i_at	4	13	4	1	0.641828	0.84169	0.685545	0.970649	1.33242	1.38933	1.53626
&GO:0006119	oxidative phosphorylation	FBgn0031941	CG7211	CG7211	145978_at	3	13	4	0	0.619526	0.690606	0.793051	0.441341	0.505986	0.333816	0.438864
&GO:0006119	oxidative phosphorylation	FBgn0039651	CG14508	CG14508	150814_at	3	13	4	0	0.645105	0.910044	0.947957	0.442083	0.627212	0.433845	0.632039
&GO:0006119	oxidative phosphorylation	FBgn0034007	CG8102	CG8102	147240_at	3	13	0	0	0.684941	0.935201	0.865085	0.640918	0.848101	0.808564	1.011
&GO:0006119	oxidative phosphorylation	FBgn0037579	CG18193	CG18193	149493_at	3	13	0	0	0.564634	0.56996	0.757661	0.582111	0.594647	0.396164	0.534965
&GO:0006119	oxidative phosphorylation	FBgn0037860	CG6629		149662_at	3	13	0	0	0.543894	0.909558	0.739819	0.378696	0.64168	0.380194	0.499604
&GO:0006119	oxidative phosphorylation	FBgn0016119	ATPsyn-Cf6		143870_at	4	12	4	4	0.545047	0.609681	0.377711	0.922893	1.0342	1.30691	0.906849
&GO:0006119	oxidative phosphorylation	FBgn0037097	CG7181	CG7181	149188_at	0	12	4	0	0.601274	0.520326	0.358637	1.15806	0.993575	1.78589	1.06833
&GO:0006119	oxidative phosphorylation	FBgn0000408	Cyt-c-d		141371_at	5	11	4	0	0.511378	0.371834	0.792783	0.355021	0.262674	0.172741	0.276414
&GO:0006119	oxidative phosphorylation	FBgn0031831	CG11043	CG11043	145909_at	3	11	4	0	0.4898	0.492191	1.01076	0.325449	0.343135	0.226606	0.486977
&GO:0006119	oxidative phosphorylation	FBgn0033020	CG10396	CG10396	146641_at	3	11	0	0	0.53311	0.411296	0.979452	0.268021	0.215152	0.0742556	0.141209
&GO:0006119	oxidative phosphorylation	FBgn0029971	CG18624	CG18624	144663_at	4	10	4	0	0.782557	0.615791	0.545778	1.38493	1.13386	1.53673	1.11776
&GO:0006119	oxidative phosphorylation	FBgn0035404	CG12079	CG12079	154334_at	4	10	0	0	0.776636	0.632454	0.504704	1.08005	0.890709	1.76068	1.15588
&GO:0006119	oxidative phosphorylation	FBgn0032511	CG9306	CG9306	142243_at	4	7	5	0	0.7295	0.657955	0.490559	1.1578	1.06814	1.42515	0.974967
&GO:0006119	oxidative phosphorylation	FBgn0001989	l(2)35Di	CG13240	144219_at	-1	7	4	0	0.718439	0.769485	0.368403	0.733631	0.798672	1.67695	0.866537
&GO:0006119	oxidative phosphorylation	FBgn0011227	ox		144161_r_at	4	7	4	0	0.670493	0.748127	0.653111	0.917742	1.03609	1.44716	1.42716
&GO:0006119	oxidative phosphorylation	FBgn0015031	cype		145818_s_at	7	7	4	0	0.736841	0.663762	0.654089	1.08205	0.984782	1.26397	1.13336
&GO:0006119	oxidative phosphorylation	FBgn0017566	ND75	CG2286	143896_at	4	7	4	0	0.684723	0.630729	0.49103	1.04137	0.974786	1.96066	1.42398
&GO:0006119	oxidative phosphorylation	FBgn0021906	RFeSP		145592_at	4	7	4	1	0.718201	0.575348	0.510754	0.888766	0.742296	1.96598	1.44399
&GO:0006119	oxidative phosphorylation	FBgn0025839	CG3621	CG3621	144105_at	7	7	4	1	0.748069	0.589855	0.467664	1.2496	0.997666	1.77084	1.11674
&GO:0006119	oxidative phosphorylation	FBgn0029868	CG3446	CG3446	144595_at	0	7	4	0	0.834689	0.837427	0.478852	1.02781	1.02964	1.53896	0.883709
&GO:0006119	oxidative phosphorylation	FBgn0029971	CG18624		151393_s_at	4	7	4	0	0.791839	0.648742	0.502722	1.5325	1.30469	1.56726	1.02691
&GO:0006119	oxidative phosphorylation	FBgn0031505	CG12400	CG12400	145692_at	9	7	4	0	0.686521	0.733787	0.463964	1.40292	1.56959	1.43195	1.01029
&GO:0006119	oxidative phosphorylation	FBgn0031684	CG8680	CG8680	145811_at	4	7	4	1	0.711128	0.700075	0.518063	0.873709	0.903537	1.19829	0.913697
&GO:0006119	oxidative phosphorylation	FBgn0033961	CG12859	CG12859	147221_at	7	7	4	0	0.707872	0.666616	0.335456	1.11091	1.07512	1.84662	0.906095
&GO:0006119	oxidative phosphorylation	FBgn0037001	CG6020	CG6020	153309_at	0	7	4	0	0.745098	0.637427	0.39362	0.950357	0.798596	2.14962	1.12019
&GO:0006119	oxidative phosphorylation	FBgn0011455	l(3)neo18		148634_at	9	7	0	0	0.80463	0.937516	0.525559	0.811446	0.940171	1.72312	1.15267
&GO:0006119	oxidative phosphorylation	FBgn0021967	Pdsw		153168_at	0	7	0	0	0.87541	0.714056	0.365629	1.04563	0.882647	1.60626	0.69255
&GO:0006119	oxidative phosphorylation	FBgn0030605	CG5548	CG5548	145097_at	4	7	0	1	0.682063	0.636213	0.331622	1.02303	0.946427	1.8076	0.879427
&GO:0006119	oxidative phosphorylation	FBgn0034645	CG10320	CG10320	147630_at	4	7	0	1	0.760139	0.696579	0.505152	1.25573	1.18532	1.62401	1.10128
&GO:0006119	oxidative phosphorylation	FBgn0037873	CG6666		149673_at	4	7	0	1	0.711426	0.680796	0.416906	0.853188	0.831277	1.82476	1.08969
&GO:0006119	oxidative phosphorylation	FBgn0039697	CG7834	CG7834	152584_at	0	7	0	0	1.19591	1.20337	0.66327	0.974761	0.988539	1.06794	0.597045
&GO:0006119	oxidative phosphorylation	FBgn0017567	ND23		153134_at	4	0	4	0	0.915312	0.735259	0.721221	0.965853	0.846332	1.7393	1.48542
&GO:0006119	oxidative phosphorylation	FBgn0030718	CG9172	CG9172	154574_at	9	0	4	0	0.862256	0.791985	0.721114	1.13321	1.13876	1.6917	1.53075
&GO:0006119	oxidative phosphorylation	FBgn0030853	CG5703	CG5703	152209_at	4	0	4	0	0.912847	0.698367	0.791797	0.842758	0.68123	1.96374	1.78479
&GO:0006119	oxidative phosphorylation	FBgn0031771	CG9140	CG9140	153326_at	4	0	4	0	0.794251	0.889812	0.864809	0.862468	1.00993	1.58252	1.80982
&GO:0006119	oxidative phosphorylation	FBgn0039909	CG1970	CG1970	150980_at	4	0	4	0	0.89284	0.724777	0.732833	1.15789	1.02434	1.79912	1.60704
&GO:0006119	oxidative phosphorylation	FBgn0010516	wal	CG8996	152276_at	0	0	0	0	1.23879	1.18354	0.829319	0.813066	0.812222	0.932259	0.652417
&GO:0006119	oxidative phosphorylation	FBgn0031068	CG12534	CG12534	145394_at	0	0	0	0	0.98327	1.2477	1.12563	0.818989	1.05086	1.01251	1.17228
&GO:0006119	oxidative phosphorylation	FBgn0031656	CG8885	CG8885	145798_at	2	0	0	0	1.51199	0.963544	1.14472	1.45673	0.96991	1.18674	0.918019
&GO:0006119	oxidative phosphorylation	FBgn0032195	CG4908	CG4908	146131_at	2	0	0	0	1.00131	0.914778	0.869246	1.90861	1.66285	1.34595	1.15979
&GO:0006119	oxidative phosphorylation	FBgn0033465	CG12140	CG12140	146911_at	4	0	0	0	1.07272	1.21356	0.73039	0.742604	0.854612	1.35319	0.933278
&GO:0006119	oxidative phosphorylation	FBgn0034251	CG11423	CG11423	147381_at	3	0	0	0	0.758414	0.901187	0.956603	0.779743	0.924307	0.805299	1.01891
&GO:0006119	oxidative phosphorylation	FBgn0034938	CG3803	CG3803	147819_at	7	0	0	0	1.07171	0.922604	0.840526	1.20308	1.03629	1.26841	0.979154
&GO:0006119	oxidative phosphorylation	FBgn0036222	CG5718	CG5718	152986_at	3	0	0	0	0.728125	0.860598	1.13137	0.521148	0.621448	0.531612	0.816791
&GO:0006119	oxidative phosphorylation	FBgn0036706	CG6485	CG6485	148938_at	3	0	0	0	0.898694	1.00213	0.95461	0.621016	0.697027	0.786138	0.847212
&GO:0006119	oxidative phosphorylation	FBgn0039331	CG11913	CG11913	150589_at	3	0	0	0	0.797038	0.926571	0.926717	0.650166	0.755604	0.632679	0.734788
&GO:0006119	oxidative phosphorylation	FBgn0039576	CG17856	CG17856	150770_at	4	0	0	0	0.726916	1.05508	0.830231	0.382873	0.566728	0.527371	0.612991
&GO:0006119	oxidative phosphorylation	FBgn0039689	CG7598	CG7598	153209_at	7	0	0	0	1.14583	0.938202	0.900507	1.22367	0.998551	1.27544	1.00267
&GO:0006119	oxidative phosphorylation	FBgn0040529	CG9603	CG9603	151016_at	0	0	0	0	0.99508	0.88891	0.943943	1.4624	1.32765	0.66547	0.640011
&GO:0006119	oxidative phosphorylation	FBgn0052649	CG32649	CG4410	142698_at	-1	0	0	0	0.913476	1.15257	1.0591	0.717636	0.882851	0.747037	0.832131
&GO:0006119	oxidative phosphorylation	FBgn0052649	CG32649	CG4410	151663_at	-1	0	0	0	1.34654	1.49171	1.00871	1.42605	1.5921	2.01713	1.37439
&GO:0006119	oxidative phosphorylation	FBgn0040773	CG2249	CG2249	153816_at	9	0	4	1	0.573284	0.862299	0.787363	0.616633	0.927276	0.662769	0.890894
&GO:0006119	oxidative phosphorylation	FBgn0039669	CG2014	CG2014	150824_at	3	0	0	0	0.944085	1.0032	0.861899	0.696302	0.737418	0.908503	0.831885
MEAN										0.734296	0.758309	0.600828	0.906539	0.938902	1.36078	1.00769
STANDARD ERROR										0.024606	0.0238157	0.0291436	0.0358745	0.030506	0.0584072	0.0371774

## Sheet: respiration_complexes
GO_ID	name	FB_Id	Symbol	CG_ID	Probe_Set	Cluster{SOMsexe_Parisi}	Cluster{Aging_Girardot}	Cluster{Aging_Tower}	Cluster{Aging_Pletcher}	<Cs_WB_40d/Cs_WB_3d>	<Cs_Hd_40d/Cs_Hd_3d>	<Cs_Tx_40d/Cs_Tx_3d>	<Cs_Hd_3d/Cs_WB_3d>	<Cs_Hd_40d/Cs_WB_40d>	<Cs_Tx_3d/Cs_WB_3d>	<Cs_Tx_40d/Cs_WB_40d>
GO:0005747	respiratory chain complex I (sensu Eukaryota)	FBgn0011361	mtacp1	CG9160	143658_at	4	14	0	0	0.662404	0.660651	0.36938	0.953177	0.952932	1.47569	0.825572
GO:0005747	respiratory chain complex I (sensu Eukaryota)	FBgn0019957	ND42	CG6343	154477_at	0	14	4	1	0.637887	0.588272	0.279278	0.951528	0.894363	1.70452	0.759934
GO:0005747	respiratory chain complex I (sensu Eukaryota)	FBgn0029888	CG3192	CG3192	144608_at	0	14	4	1	0.657428	0.667958	0.361869	0.805042	0.834066	1.73544	0.975891
GO:0005747	respiratory chain complex I (sensu Eukaryota)	FBgn0031021	CG12203	CG12203	145368_at	4	14	0	1	0.617238	0.753677	0.338923	0.823026	1.02199	1.8807	1.04597
GO:0005747	respiratory chain complex I (sensu Eukaryota)	FBgn0031436	CG3214	CG3214	145650_at	4	14	4	0	0.569107	0.67537	0.468749	1.04724	1.3304	1.77995	1.58483
GO:0005747	respiratory chain complex I (sensu Eukaryota)	FBgn0033570	CG7712	CG7712	146973_at	7	14	4	1	0.626315	0.663749	0.409041	0.985427	1.06226	1.52408	1.01992
GO:0005747	respiratory chain complex I (sensu Eukaryota)	FBgn0035046	CG3683	CG3683	147881_at	1	14	4	1	0.618229	0.531227	0.267889	0.916597	0.784073	1.75599	0.766425
GO:0005747	respiratory chain complex I (sensu Eukaryota)	FBgn0040705	CG15434	CG15434	151182_at	7	14	4	1	0.269771	1.03216	0.112709	0.224037	0.87579	2.3352	0.970639
GO:0005747	respiratory chain complex I (sensu Eukaryota)	FBgn0034007	CG8102	CG8102	147240_at	3	13	0	0	0.684941	0.935201	0.865085	0.640918	0.848101	0.808564	1.011
GO:0005747	respiratory chain complex I (sensu Eukaryota)	FBgn0029971	CG18624	CG18624	144663_at	4	10	4	0	0.782557	0.615791	0.545778	1.38493	1.13386	1.53673	1.11776
GO:0005747	respiratory chain complex I (sensu Eukaryota)	FBgn0035404	CG12079	CG12079	154334_at	4	10	0	0	0.776636	0.632454	0.504704	1.08005	0.890709	1.76068	1.15588
GO:0005747	respiratory chain complex I (sensu Eukaryota)	FBgn0001989	l(2)35Di	CG13240	144219_at	-1	7	4	0	0.718439	0.769485	0.368403	0.733631	0.798672	1.67695	0.866537
GO:0005747	respiratory chain complex I (sensu Eukaryota)	FBgn0011455	l(3)neo18	CG9762	148634_at	9	7	0	0	0.80463	0.937516	0.525559	0.811446	0.940171	1.72312	1.15267
GO:0005747	respiratory chain complex I (sensu Eukaryota)	FBgn0017566	ND75	CG2286	143896_at	4	7	4	0	0.684723	0.630729	0.49103	1.04137	0.974786	1.96066	1.42398
GO:0005747	respiratory chain complex I (sensu Eukaryota)	FBgn0021967	Pdsw	CG8844	153168_at	0	7	0	0	0.87541	0.714056	0.365629	1.04563	0.882647	1.60626	0.69255
GO:0005747	respiratory chain complex I (sensu Eukaryota)	FBgn0025839	CG3621	CG3621	144105_at	7	7	4	1	0.748069	0.589855	0.467664	1.2496	0.997666	1.77084	1.11674
GO:0005747	respiratory chain complex I (sensu Eukaryota)	FBgn0029868	CG3446	CG3446	144595_at	0	7	4	0	0.834689	0.837427	0.478852	1.02781	1.02964	1.53896	0.883709
GO:0005747	respiratory chain complex I (sensu Eukaryota)	FBgn0029971	CG18624	CG18624	151393_s_at	4	7	4	0	0.791839	0.648742	0.502722	1.5325	1.30469	1.56726	1.02691
GO:0005747	respiratory chain complex I (sensu Eukaryota)	FBgn0030605	CG5548	CG5548	145097_at	4	7	0	1	0.682063	0.636213	0.331622	1.02303	0.946427	1.8076	0.879427
GO:0005747	respiratory chain complex I (sensu Eukaryota)	FBgn0031505	CG12400	CG12400	145692_at	9	7	4	0	0.686521	0.733787	0.463964	1.40292	1.56959	1.43195	1.01029
GO:0005747	respiratory chain complex I (sensu Eukaryota)	FBgn0031684	CG8680	CG8680	145811_at	4	7	4	1	0.711128	0.700075	0.518063	0.873709	0.903537	1.19829	0.913697
GO:0005747	respiratory chain complex I (sensu Eukaryota)	FBgn0032511	CG9306	CG9306	142243_at	4	7	5	0	0.7295	0.657955	0.490559	1.1578	1.06814	1.42515	0.974967
GO:0005747	respiratory chain complex I (sensu Eukaryota)	FBgn0033961	CG12859	CG12859	147221_at	7	7	4	0	0.707872	0.666616	0.335456	1.11091	1.07512	1.84662	0.906095
GO:0005747	respiratory chain complex I (sensu Eukaryota)	FBgn0034645	CG10320	CG10320	147630_at	4	7	0	1	0.760139	0.696579	0.505152	1.25573	1.18532	1.62401	1.10128
GO:0005747	respiratory chain complex I (sensu Eukaryota)	FBgn0037001	CG6020	CG6020	153309_at	0	7	4	0	0.745098	0.637427	0.39362	0.950357	0.798596	2.14962	1.12019
GO:0005747	respiratory chain complex I (sensu Eukaryota)	FBgn0017567	ND23	CG3944	153134_at	4	0	4	0	0.915312	0.735259	0.721221	0.965853	0.846332	1.7393	1.48542
GO:0005747	respiratory chain complex I (sensu Eukaryota)	FBgn0030718	CG9172	CG9172	154574_at	9	0	4	0	0.862256	0.791985	0.721114	1.13321	1.13876	1.6917	1.53075
GO:0005747	respiratory chain complex I (sensu Eukaryota)	FBgn0030853	CG5703	CG5703	152209_at	4	0	4	0	0.912847	0.698367	0.791797	0.842758	0.68123	1.96374	1.78479
GO:0005747	respiratory chain complex I (sensu Eukaryota)	FBgn0031771	CG9140	CG9140	153326_at	4	0	4	0	0.794251	0.889812	0.864809	0.862468	1.00993	1.58252	1.80982
GO:0005747	respiratory chain complex I (sensu Eukaryota)	FBgn0034251	CG11423	CG11423	147381_at	3	0	0	0	0.758414	0.901187	0.956603	0.779743	0.924307	0.805299	1.01891
GO:0005747	respiratory chain complex I (sensu Eukaryota)	FBgn0036706	CG6485	CG6485	148938_at	3	0	0	0	0.898694	1.00213	0.95461	0.621016	0.697027	0.786138	0.847212
GO:0005747	respiratory chain complex I (sensu Eukaryota)	FBgn0037172	CG6914	CG6914	149239_at	3	0	4	0	1.02136	1.1681	1.07145	0.653945	0.749102	0.744394	0.769626
GO:0005747	respiratory chain complex I (sensu Eukaryota)	FBgn0039331	CG11913	CG11913	150589_at	3	0	0	0	0.797038	0.926571	0.926717	0.650166	0.755604	0.632679	0.734788
GO:0005747	respiratory chain complex I (sensu Eukaryota)	FBgn0039669	CG2014	CG2014	150824_at	3	0	0	0	0.944085	1.0032	0.861899	0.696302	0.737418	0.908503	0.831885
GO:0005747	respiratory chain complex I (sensu Eukaryota)	FBgn0039689	CG7598	CG7598	153209_at	7	0	0	0	1.14583	0.938202	0.900507	1.22367	0.998551	1.27544	1.00267
GO:0005747	respiratory chain complex I (sensu Eukaryota)	FBgn0039909	CG1970	CG1970	150980_at	4	0	4	0	0.89284	0.724777	0.732833	1.15789	1.02434	1.79912	1.60704
GO:0005749	respiratory chain complex II (sensu Eukaryota)	FBgn0017539	Scs-fp	CG17246	152538_at	0	14	4	0	0.482925	0.836906	0.467631	0.649107	1.12971	1.39478	1.36006
GO:0005749	respiratory chain complex II (sensu Eukaryota)	FBgn0039112	CG10219	CG10219	150467_at	0	14	4	1	0.603487	0.610862	0.301283	0.878252	0.862306	1.85554	0.926632
GO:0005749	respiratory chain complex II (sensu Eukaryota)	FBgn0030975	CG7349	CG7349	145336_at	0	13	4	0	0.536494	0.853534	0.795863	0.320839	0.561855	0.354098	0.573114
GO:0005749	respiratory chain complex II (sensu Eukaryota)	FBgn0037860	CG6629	CG6629	149662_at	3	13	0	0	0.543894	0.909558	0.739819	0.378696	0.64168	0.380194	0.499604
GO:0005749	respiratory chain complex II (sensu Eukaryota)	FBgn0014028	SdhB	CG3283	154195_at	9	7	4	0	0.86287	0.775183	0.471269	0.941953	0.842477	1.87745	1.02488
GO:0005749	respiratory chain complex II (sensu Eukaryota)	FBgn0037873	CG6666	CG6666	149673_at	4	7	0	1	0.711426	0.680796	0.416906	0.853188	0.831277	1.82476	1.08969
GO:0005749	respiratory chain complex II (sensu Eukaryota)	FBgn0036222	CG5718	CG5718	152986_at	3	0	0	0	0.728125	0.860598	1.13137	0.521148	0.621448	0.531612	0.816791
GO:0005750	respiratory chain complex III (sensu Eukaryota)	FBgn0030733	CG3560	CG3560	145177_at	4	14	4	0	0.612752	0.707546	0.440027	0.903205	1.06171	1.38615	1.01868
GO:0005750	respiratory chain complex III (sensu Eukaryota)	FBgn0034245	CG14482	CG14482	147378_at	-1	14	4	0	0.43511	0.541399	0.3906	1.06586	1.37461	1.4706	1.37344
GO:0005750	respiratory chain complex III (sensu Eukaryota)	FBgn0035600	CG4769	CG4769	153348_at	9	14	4	1	0.61537	0.759847	0.331714	0.553709	0.692841	1.83175	1.00395
GO:0005750	respiratory chain complex III (sensu Eukaryota)	FBgn0036642	CG4169	CG4169	148901_at	4	14	4	1	0.543862	0.628829	0.376345	0.695608	0.84813	1.86695	1.36899
GO:0005750	respiratory chain complex III (sensu Eukaryota)	FBgn0036728	CG7580	CG7580	148957_at	4	14	4	0	0.446704	0.622776	0.449565	0.843436	1.19609	1.31356	1.34134
GO:0005750	respiratory chain complex III (sensu Eukaryota)	FBgn0038271	CG3731	CG3731	151769_at	0	14	0	0	0.615887	0.642916	0.358611	0.933108	0.984587	1.65413	0.968971
GO:0005750	respiratory chain complex III (sensu Eukaryota)	FBgn0011227	ox	CG8764	144160_i_at	4	13	4	1	0.641828	0.84169	0.685545	0.970649	1.33242	1.38933	1.53626
GO:0005750	respiratory chain complex III (sensu Eukaryota)	FBgn0039651	CG14508	CG14508	150814_at	3	13	4	0	0.645105	0.910044	0.947957	0.442083	0.627212	0.433845	0.632039
GO:0005750	respiratory chain complex III (sensu Eukaryota)	FBgn0011227	ox	CG8764	144161_r_at	4	7	4	0	0.670493	0.748127	0.653111	0.917742	1.03609	1.44716	1.42716
GO:0005750	respiratory chain complex III (sensu Eukaryota)	FBgn0021906	RFeSP	CG7361	145592_at	4	7	4	1	0.718201	0.575348	0.510754	0.888766	0.742296	1.96598	1.44399
GO:0005750	respiratory chain complex III (sensu Eukaryota)	FBgn0039576	CG17856	CG17856	150770_at	4	0	0	0	0.726916	1.05508	0.830231	0.382873	0.566728	0.527371	0.612991
GO:0005751	respiratory chain complex IV (sensu Eukaryota)	FBgn0019624	CoVa	CG14724	143899_at	4	14	4	2	0.53499	0.512426	0.311607	0.749662	0.72241	1.58125	0.909203
GO:0005751	respiratory chain complex IV (sensu Eukaryota)	FBgn0031830	CG11015	CG11015	145908_at	4	14	4	1	0.549721	0.585012	0.426427	0.913228	0.988435	1.34174	1.05812
GO:0005751	respiratory chain complex IV (sensu Eukaryota)	FBgn0032833	CG10664	CG10664	153344_at	0	14	4	0	0.583313	0.604254	0.460375	0.703707	0.728988	1.38272	1.09435
GO:0005751	respiratory chain complex IV (sensu Eukaryota)	FBgn0034877	CG17280	CG17280	147789_at	4	14	4	1	0.635055	0.538171	0.411944	0.941896	0.800187	1.50093	0.98367
GO:0005751	respiratory chain complex IV (sensu Eukaryota)	FBgn0042132	CG18809	CG18809	152636_at	-1	14	0	0	0.615815	0.633865	0.338517	1.1111	1.14693	1.52646	0.828088
GO:0005751	respiratory chain complex IV (sensu Eukaryota)	FBgn0036830	CG14077	CG14077	149022_at	3	13	0	0	0.524613	1.00012	0.765668	0.356053	0.69256	0.353207	0.524237
GO:0005751	respiratory chain complex IV (sensu Eukaryota)	FBgn0037579	CG18193	CG18193	149493_at	3	13	0	0	0.564634	0.56996	0.757661	0.582111	0.594647	0.396164	0.534965
GO:0005751	respiratory chain complex IV (sensu Eukaryota)	FBgn0037097	CG7181	CG7181	149188_at	0	12	4	0	0.601274	0.520326	0.358637	1.15806	0.993575	1.78589	1.06833
GO:0005751	respiratory chain complex IV (sensu Eukaryota)	FBgn0031831	CG11043	CG11043	145909_at	3	11	4	0	0.4898	0.492191	1.01076	0.325449	0.343135	0.226606	0.486977
GO:0005751	respiratory chain complex IV (sensu Eukaryota)	FBgn0033020	CG10396	CG10396	146641_at	3	11	0	0	0.53311	0.411296	0.979452	0.268021	0.215152	0.0742556	0.141209
GO:0005751	respiratory chain complex IV (sensu Eukaryota)	FBgn0015031	cype	CG14028	145818_s_at	7	7	4	0	0.736841	0.663762	0.654089	1.08205	0.984782	1.26397	1.13336
GO:0005751	respiratory chain complex IV (sensu Eukaryota)	FBgn0040529	CG9603	CG9603	151016_at	0	0	0	0	0.99508	0.88891	0.943943	1.4624	1.32765	0.66547	0.640011
GO:0005751	respiratory chain complex IV (sensu Eukaryota)	FBgn0040773	CG2249	CG2249	153816_at	9	0	4	1	0.573284	0.862299	0.787363	0.616633	0.927276	0.662769	0.890894

## Sheet: ATP synthesis
GO_ID	name	FB_Id	Symbol	CG_ID	Probe_Set	Cluster{SOMsexe_Parisi}	Cluster{Aging_Girardot}	Cluster{Aging_Tower}	Cluster{Aging_Pletcher}	<Cs_WB_40d/Cs_WB_3d>	<Cs_Hd_40d/Cs_Hd_3d>	<Cs_Tx_40d/Cs_Tx_3d>	<Cs_Hd_3d/Cs_WB_3d>	<Cs_Hd_40d/Cs_WB_40d>	<Cs_Tx_3d/Cs_WB_3d>	<Cs_Tx_40d/Cs_WB_40d>
GO:0042773	ATP synthesis coupled electron transport	FBgn0019624	CoVa	CG14724	143899_at	4	14	4	2	0.53499	0.512426	0.311607	0.749662	0.72241	1.58125	0.909203
GO:0042773	ATP synthesis coupled electron transport	FBgn0019957	ND42	CG6343	154477_at	0	14	4	1	0.637887	0.588272	0.279278	0.951528	0.894363	1.70452	0.759934
GO:0042773	ATP synthesis coupled electron transport	FBgn0029888	CG3192	CG3192	144608_at	0	14	4	1	0.657428	0.667958	0.361869	0.805042	0.834066	1.73544	0.975891
GO:0042773	ATP synthesis coupled electron transport	FBgn0030733	CG3560	CG3560	145177_at	4	14	4	0	0.612752	0.707546	0.440027	0.903205	1.06171	1.38615	1.01868
GO:0042773	ATP synthesis coupled electron transport	FBgn0031436	CG3214	CG3214	145650_at	4	14	4	0	0.569107	0.67537	0.468749	1.04724	1.3304	1.77995	1.58483
GO:0042773	ATP synthesis coupled electron transport	FBgn0031830	CG11015	CG11015	145908_at	4	14	4	1	0.549721	0.585012	0.426427	0.913228	0.988435	1.34174	1.05812
GO:0042773	ATP synthesis coupled electron transport	FBgn0032833	CG10664	CG10664	153344_at	0	14	4	0	0.583313	0.604254	0.460375	0.703707	0.728988	1.38272	1.09435
GO:0042773	ATP synthesis coupled electron transport	FBgn0033570	CG7712	CG7712	146973_at	7	14	4	1	0.626315	0.663749	0.409041	0.985427	1.06226	1.52408	1.01992
GO:0042773	ATP synthesis coupled electron transport	FBgn0034245	CG14482	CG14482	147378_at	-1	14	4	0	0.43511	0.541399	0.3906	1.06586	1.37461	1.4706	1.37344
GO:0042773	ATP synthesis coupled electron transport	FBgn0034877	CG17280	CG17280	147789_at	4	14	4	1	0.635055	0.538171	0.411944	0.941896	0.800187	1.50093	0.98367
GO:0042773	ATP synthesis coupled electron transport	FBgn0035046	CG3683	CG3683	147881_at	1	14	4	1	0.618229	0.531227	0.267889	0.916597	0.784073	1.75599	0.766425
GO:0042773	ATP synthesis coupled electron transport	FBgn0035600	CG4769	CG4769	153348_at	9	14	4	1	0.61537	0.759847	0.331714	0.553709	0.692841	1.83175	1.00395
GO:0042773	ATP synthesis coupled electron transport	FBgn0036642	CG4169	CG4169	148901_at	4	14	4	1	0.543862	0.628829	0.376345	0.695608	0.84813	1.86695	1.36899
GO:0042773	ATP synthesis coupled electron transport	FBgn0036728	CG7580	CG7580	148957_at	4	14	4	0	0.446704	0.622776	0.449565	0.843436	1.19609	1.31356	1.34134
GO:0042773	ATP synthesis coupled electron transport	FBgn0040705	CG15434	CG15434	151182_at	7	14	4	1	0.269771	1.03216	0.112709	0.224037	0.87579	2.3352	0.970639
GO:0042773	ATP synthesis coupled electron transport	FBgn0011361	mtacp1		143658_at	4	14	0	0	0.662404	0.660651	0.36938	0.953177	0.952932	1.47569	0.825572
GO:0042773	ATP synthesis coupled electron transport	FBgn0031021	CG12203	CG12203	145368_at	4	14	0	1	0.617238	0.753677	0.338923	0.823026	1.02199	1.8807	1.04597
GO:0042773	ATP synthesis coupled electron transport	FBgn0038271	CG3731	CG3731	151769_at	0	14	0	0	0.615887	0.642916	0.358611	0.933108	0.984587	1.65413	0.968971
GO:0042773	ATP synthesis coupled electron transport	FBgn0042132	CG18809		152636_at	-1	14	0	0	0.615815	0.633865	0.338517	1.1111	1.14693	1.52646	0.828088
GO:0042773	ATP synthesis coupled electron transport	FBgn0011227	ox		144160_i_at	4	13	4	1	0.641828	0.84169	0.685545	0.970649	1.33242	1.38933	1.53626
GO:0042773	ATP synthesis coupled electron transport	FBgn0039651	CG14508	CG14508	150814_at	3	13	4	0	0.645105	0.910044	0.947957	0.442083	0.627212	0.433845	0.632039
GO:0042773	ATP synthesis coupled electron transport	FBgn0034007	CG8102	CG8102	147240_at	3	13	0	0	0.684941	0.935201	0.865085	0.640918	0.848101	0.808564	1.011
GO:0042773	ATP synthesis coupled electron transport	FBgn0037579	CG18193	CG18193	149493_at	3	13	0	0	0.564634	0.56996	0.757661	0.582111	0.594647	0.396164	0.534965
GO:0042773	ATP synthesis coupled electron transport	FBgn0037860	CG6629		149662_at	3	13	0	0	0.543894	0.909558	0.739819	0.378696	0.64168	0.380194	0.499604
GO:0042773	ATP synthesis coupled electron transport	FBgn0037097	CG7181	CG7181	149188_at	0	12	4	0	0.601274	0.520326	0.358637	1.15806	0.993575	1.78589	1.06833
GO:0042773	ATP synthesis coupled electron transport	FBgn0031831	CG11043	CG11043	145909_at	3	11	4	0	0.4898	0.492191	1.01076	0.325449	0.343135	0.226606	0.486977
GO:0042773	ATP synthesis coupled electron transport	FBgn0033020	CG10396	CG10396	146641_at	3	11	0	0	0.53311	0.411296	0.979452	0.268021	0.215152	0.0742556	0.141209
GO:0042773	ATP synthesis coupled electron transport	FBgn0029971	CG18624	CG18624	144663_at	4	10	4	0	0.782557	0.615791	0.545778	1.38493	1.13386	1.53673	1.11776
GO:0042773	ATP synthesis coupled electron transport	FBgn0035404	CG12079	CG12079	154334_at	4	10	0	0	0.776636	0.632454	0.504704	1.08005	0.890709	1.76068	1.15588
GO:0042773	ATP synthesis coupled electron transport	FBgn0032511	CG9306	CG9306	142243_at	4	7	5	0	0.7295	0.657955	0.490559	1.1578	1.06814	1.42515	0.974967
GO:0042773	ATP synthesis coupled electron transport	FBgn0001989	l(2)35Di	CG13240	144219_at	-1	7	4	0	0.718439	0.769485	0.368403	0.733631	0.798672	1.67695	0.866537
GO:0042773	ATP synthesis coupled electron transport	FBgn0011227	ox		144161_r_at	4	7	4	0	0.670493	0.748127	0.653111	0.917742	1.03609	1.44716	1.42716
GO:0042773	ATP synthesis coupled electron transport	FBgn0015031	cype		145818_s_at	7	7	4	0	0.736841	0.663762	0.654089	1.08205	0.984782	1.26397	1.13336
GO:0042773	ATP synthesis coupled electron transport	FBgn0017566	ND75	CG2286	143896_at	4	7	4	0	0.684723	0.630729	0.49103	1.04137	0.974786	1.96066	1.42398
GO:0042773	ATP synthesis coupled electron transport	FBgn0021906	RFeSP		145592_at	4	7	4	1	0.718201	0.575348	0.510754	0.888766	0.742296	1.96598	1.44399
GO:0042773	ATP synthesis coupled electron transport	FBgn0025839	CG3621	CG3621	144105_at	7	7	4	1	0.748069	0.589855	0.467664	1.2496	0.997666	1.77084	1.11674
GO:0042773	ATP synthesis coupled electron transport	FBgn0029868	CG3446	CG3446	144595_at	0	7	4	0	0.834689	0.837427	0.478852	1.02781	1.02964	1.53896	0.883709
GO:0042773	ATP synthesis coupled electron transport	FBgn0029971	CG18624		151393_s_at	4	7	4	0	0.791839	0.648742	0.502722	1.5325	1.30469	1.56726	1.02691
GO:0042773	ATP synthesis coupled electron transport	FBgn0031505	CG12400	CG12400	145692_at	9	7	4	0	0.686521	0.733787	0.463964	1.40292	1.56959	1.43195	1.01029
GO:0042773	ATP synthesis coupled electron transport	FBgn0031684	CG8680	CG8680	145811_at	4	7	4	1	0.711128	0.700075	0.518063	0.873709	0.903537	1.19829	0.913697
GO:0042773	ATP synthesis coupled electron transport	FBgn0033961	CG12859	CG12859	147221_at	7	7	4	0	0.707872	0.666616	0.335456	1.11091	1.07512	1.84662	0.906095
GO:0042773	ATP synthesis coupled electron transport	FBgn0037001	CG6020	CG6020	153309_at	0	7	4	0	0.745098	0.637427	0.39362	0.950357	0.798596	2.14962	1.12019
GO:0042773	ATP synthesis coupled electron transport	FBgn0011455	l(3)neo18		148634_at	9	7	0	0	0.80463	0.937516	0.525559	0.811446	0.940171	1.72312	1.15267
GO:0042773	ATP synthesis coupled electron transport	FBgn0021967	Pdsw		153168_at	0	7	0	0	0.87541	0.714056	0.365629	1.04563	0.882647	1.60626	0.69255
GO:0042773	ATP synthesis coupled electron transport	FBgn0030605	CG5548	CG5548	145097_at	4	7	0	1	0.682063	0.636213	0.331622	1.02303	0.946427	1.8076	0.879427
GO:0042773	ATP synthesis coupled electron transport	FBgn0034645	CG10320	CG10320	147630_at	4	7	0	1	0.760139	0.696579	0.505152	1.25573	1.18532	1.62401	1.10128
GO:0042773	ATP synthesis coupled electron transport	FBgn0037873	CG6666		149673_at	4	7	0	1	0.711426	0.680796	0.416906	0.853188	0.831277	1.82476	1.08969
GO:0042773	ATP synthesis coupled electron transport	FBgn0017567	ND23		153134_at	4	0	4	0	0.915312	0.735259	0.721221	0.965853	0.846332	1.7393	1.48542
GO:0042773	ATP synthesis coupled electron transport	FBgn0030718	CG9172	CG9172	154574_at	9	0	4	0	0.862256	0.791985	0.721114	1.13321	1.13876	1.6917	1.53075
GO:0042773	ATP synthesis coupled electron transport	FBgn0030853	CG5703	CG5703	152209_at	4	0	4	0	0.912847	0.698367	0.791797	0.842758	0.68123	1.96374	1.78479
GO:0042773	ATP synthesis coupled electron transport	FBgn0031771	CG9140	CG9140	153326_at	4	0	4	0	0.794251	0.889812	0.864809	0.862468	1.00993	1.58252	1.80982
GO:0042773	ATP synthesis coupled electron transport	FBgn0039909	CG1970	CG1970	150980_at	4	0	4	0	0.89284	0.724777	0.732833	1.15789	1.02434	1.79912	1.60704
GO:0042773	ATP synthesis coupled electron transport	FBgn0036706	CG6485	CG6485	148938_at	3	0	0	0	0.898694	1.00213	0.95461	0.621016	0.697027	0.786138	0.847212
GO:0042773	ATP synthesis coupled electron transport	FBgn0039331	CG11913	CG11913	150589_at	3	0	0	0	0.797038	0.926571	0.926717	0.650166	0.755604	0.632679	0.734788
GO:0042773	ATP synthesis coupled electron transport	FBgn0039576	CG17856	CG17856	150770_at	4	0	0	0	0.726916	1.05508	0.830231	0.382873	0.566728	0.527371	0.612991
GO:0042773	ATP synthesis coupled electron transport	FBgn0040529	CG9603	CG9603	151016_at	0	0	0	0	0.99508	0.88891	0.943943	1.4624	1.32765	0.66547	0.640011
GO:0042773	ATP synthesis coupled electron transport	FBgn0052649	CG32649	CG4410	142698_at	-1	0	0	0	0.913476	1.15257	1.0591	0.717636	0.882851	0.747037	0.832131
GO:0042773	ATP synthesis coupled electron transport	FBgn0052649	CG32649	CG4410	151663_at	-1	0	0	0	1.34654	1.49171	1.00871	1.42605	1.5921	2.01713	1.37439
GO:0042773	ATP synthesis coupled electron transport	FBgn0040773	CG2249	CG2249	153816_at	9	0	4	1	0.573284	0.862299	0.787363	0.616633	0.927276	0.662769	0.890894
GO:0042773	ATP synthesis coupled electron transport	FBgn0039669	CG2014	CG2014	150824_at	3	0	0	0	0.944085	1.0032	0.861899	0.696302	0.737418	0.908503	0.831885
MEAN										0.697984	0.72535	0.557366	0.905725	0.939884	1.4452	1.04318
STANDARD ERROR										0.0209221	0.0238731	0.0303226	0.0379618	0.0335584	0.0664209	0.0431427

## Sheet: biosynthesis
GO_ID	name	FB_Id	Symbol	CG_ID	Probe_Set	Cluster{SOMsexe_Parisi}	Cluster{Aging_Girardot}	Cluster{Aging_Tower}	Cluster{Aging_Pletcher}	<Cs_WB_40d/Cs_WB_3d>	<Cs_Hd_40d/Cs_Hd_3d>	<Cs_Tx_40d/Cs_Tx_3d>	<Cs_Hd_3d/Cs_WB_3d>	<Cs_Hd_40d/Cs_WB_40d>	<Cs_Tx_3d/Cs_WB_3d>	<Cs_Tx_40d/Cs_WB_40d>
GO:0009058	biosynthesis	FBgn0038922	CG6439	CG6439	153008_at	0	14	6	4	0.587346	0.859983	0.438313	0.44531	0.634018	1.40919	1.03405
GO:0009058	biosynthesis	FBgn0003423	slgA	CG1417	142569_at	4	14	4	0	0.459383	0.493757	0.293485	2.5076	2.80345	2.2182	1.44108
GO:0009058	biosynthesis	FBgn0010100	Acon		154269_at	0	14	4	0	0.447906	0.709981	0.412751	0.62832	0.994099	1.3483	1.24001
GO:0009058	biosynthesis	FBgn0039358	CG5028	CG5028	150603_at	4	14	4	0	0.667803	0.839048	0.539991	0.695491	0.831584	1.57474	1.29557
GO:0009058	biosynthesis	FBgn0037862	CG4706	CG4706	149664_at	5	13	4	0	0.458068	0.728349	0.759195	0.405983	0.643712	0.395446	0.656404
GO:0009058	biosynthesis	FBgn0035005	CG3483	CG3483	152497_at	5	13	0	0	0.616881	0.652509	0.875089	0.347702	0.353891	0.289841	0.405886
GO:0009058	biosynthesis	FBgn0042094	Adk3		142703_at	0	13	0	0	0.649964	0.813439	0.98262	0.470019	0.583052	0.385	0.574213
GO:0009058	biosynthesis	FBgn0051159	CG31159	CG6943	150384_at	-1	13	0	0	0.504496	0.756397	0.949183	0.316729	0.475372	0.284395	0.521974
GO:0009058	biosynthesis	FBgn0037529	mRpS9	CG2957	142785_at	2	9	0	0	0.969141	0.542583	0.937312	2.35996	1.31367	1.12057	1.06153
GO:0009058	biosynthesis	FBgn0000447	Dhod	CG9741	142757_at	5	8	0	0	1.04793	1.27875	1.80339	0.624072	0.768273	0.359398	0.62056
GO:0009058	biosynthesis	FBgn0030482	CG1673	CG1673	145006_at	0	8	0	0	1.13264	1.1654	2.0318	0.685912	0.774795	0.983574	1.93674
GO:0009058	biosynthesis	FBgn0040907	mRpL33	CG3712	151378_at	6	8	0	0	1.45478	1.15077	1.58561	2.97258	2.56415	0.894858	1.09047
GO:0009058	biosynthesis	FBgn0020764	Alas	CG3017	141461_at	4	7	7	13	1.12031	0.665183	0.465267	0.609933	0.368409	1.05196	0.443461
GO:0009058	biosynthesis	FBgn0034356	CG10924	CG10924	147444_at	9	7	6	0	0.852605	1.15449	0.525881	0.734941	0.997353	1.74083	1.07297
GO:0009058	biosynthesis	FBgn0032222	CG5037	CG5037	154662_at	4	7	4	4	0.814888	0.694707	0.516561	1.76025	1.5145	1.79779	1.14477
GO:0009058	biosynthesis	FBgn0003423	slgA	CG1417	151627_s_at	4	7	0	0	0.818305	0.612839	0.469604	1.92881	1.34786	1.73576	1.00571
GO:0009058	biosynthesis	FBgn0031660	mRpL28	CG3782	145800_at	9	7	0	0	0.825579	0.892035	0.528298	0.90627	0.990961	1.46054	0.944324
GO:0009058	biosynthesis	FBgn0029502	COQ7		144615_at	1	4	0	0	1.60362	1.09222	1.3712	1.37798	0.93784	1.92297	1.60705
GO:0009058	biosynthesis	FBgn0030552	mRpL3a	CG15871	145056_at	8	4	0	0	1.52309	1.00455	1.35662	1.59541	1.03111	1.16278	1.038
GO:0009058	biosynthesis	FBgn0034727	mRpS29	CG3633	154935_at	6	4	0	0	1.65534	1.16664	1.33323	1.53973	1.09191	1.045	0.847321
GO:0009058	biosynthesis	FBgn0035534	mRpS6		148170_at	6	4	0	0	1.74835	1.09724	1.0023	1.23867	0.774184	0.997606	0.57352
GO:0009058	biosynthesis	FBgn0037566	mRpL1	CG7494	154580_at	8	4	0	0	1.55517	1.06503	1.45385	1.33332	0.943265	1.11549	1.08678
GO:0009058	biosynthesis	FBgn0032393	CG12264	CG12264	154115_at	3	3	7	11	2.56829	1.44159	3.17518	1.40295	0.7964	1.398	1.73933
GO:0009058	biosynthesis	FBgn0001142	Gs1	CG2718	141257_at	0	3	2	0	1.89633	2.17209	1.67798	1.22432	1.48648	1.40532	1.30555
GO:0009058	biosynthesis	FBgn0010222	Nmdmc		151767_at	4	3	2	0	2.39954	3.83664	6.29153	1.18143	1.84674	1.05948	2.74444
GO:0009058	biosynthesis	FBgn0029823	CG3011	CG3011	144561_at	4	3	2	0	2.22215	3.67579	2.40723	0.866585	1.43471	1.25678	1.35119
GO:0009058	biosynthesis	FBgn0039555	mRpS22		152141_at	6	3	0	0	1.53265	0.866652	1.60149	1.52604	0.871399	0.922592	0.989505
GO:0009058	biosynthesis	FBgn0003067	Pepck	CG17725	143299_at	4	1	7	9	2.30931	3.52178	2.26035	0.735343	1.13238	0.96148	0.940718
GO:0009058	biosynthesis	FBgn0039877	CG2118	CG2118	153355_at	8	1	0	0	1.62657	2.34094	1.84487	0.880236	1.34244	0.871675	1.03397
GO:0009058	biosynthesis	FBgn0000449	dib		151488_s_at	7	0	0	0	0.724155	0.993834	0.920931	0.605029	0.830746	0.697137	0.884759
GO:0009058	biosynthesis	FBgn0000449	dib		151489_r_at	7	0	0	0	0.93698	0.847249	0.795018	0.686115	0.684226	0.633162	0.595162
GO:0009058	biosynthesis	FBgn0003312	sad	CG14728	149713_at	6	0	0	0	1.01767	1.02777	1.01245	1.05592	1.05878	1.07082	1.06683
GO:0009058	biosynthesis	FBgn0003714	tko		143018_at	6	0	0	0	1.18753	0.906977	1.08796	1.7037	1.30975	1.2756	1.17753
GO:0009058	biosynthesis	FBgn0011787	mRpL7-L12		142454_at	2	0	0	0	1.2727	1.16201	1.00687	1.08166	0.963729	1.08467	0.851093
GO:0009058	biosynthesis	FBgn0020018	Ppox	CG5796	154945_at	0	0	0	0	1.06097	1.18393	1.20029	0.790339	0.884111	0.661179	0.740284
GO:0009058	biosynthesis	FBgn0020766	Aats-phe	CG13348	154396_at	7	0	0	3	1.34779	0.899703	1.26212	1.43848	1.0027	1.5522	1.52018
GO:0009058	biosynthesis	FBgn0021765	scu	CG7113	143949_at	2	0	0	10	1.14815	1.3587	0.825298	0.976781	1.13791	0.901391	0.648624
GO:0009058	biosynthesis	FBgn0021944	Coprox		153362_at	5	0	0	0	1.18973	1.25559	1.24236	0.758317	0.805124	0.878975	0.926653
GO:0009058	biosynthesis	FBgn0022708	Adk2		141768_at	2	0	0	0	1.48659	1.13572	1.06253	1.28786	1.01252	0.867679	0.629494
GO:0009058	biosynthesis	FBgn0022774	Oat	CG8782	151832_at	-1	0	0	0	1.2296	1.53821	1.11813	0.876804	1.12358	1.06903	0.990339
GO:0009058	biosynthesis	FBgn0023519	mRpL16		154009_at	6	0	0	0	1.2433	0.948936	1.15013	1.36252	1.04397	1.40487	1.2984
GO:0009058	biosynthesis	FBgn0023536	CG3156	CG3156	153917_at	7	0	0	0	1.02785	1.00981	1.07211	1.15521	1.1318	1.04518	1.04596
GO:0009058	biosynthesis	FBgn0024556	EfTuM		141939_at	8	0	0	4	0.913081	1.11021	1.07015	1.12052	1.33075	1.11274	1.30369
GO:0009058	biosynthesis	FBgn0024556	EfTuM		142510_at	8	0	0	0	0.924071	0.721545	0.768183	0.954144	0.795058	1.44505	1.25048
GO:0009058	biosynthesis	FBgn0024891	ferrochelatase	CG2098	142133_at	8	0	0	0	1.37773	1.42342	1.50658	0.797541	0.829051	0.863276	0.94951
GO:0009058	biosynthesis	FBgn0026261	bonsai		141889_at	1	0	0	0	0.877985	1.09632	0.780265	0.896592	1.12524	1.20725	1.05551
GO:0009058	biosynthesis	FBgn0026261	bonsai		142333_at	1	0	0	0	1.1479	1.00452	1.03328	1.19382	1.02218	1.02122	0.906166
GO:0009058	biosynthesis	FBgn0027085	Aats-leu	CG7479	155064_at	-1	0	0	0	0.972996	0.906932	1.20175	1.46865	1.38476	1.04658	1.2932
GO:0009058	biosynthesis	FBgn0027580	CG1516	CG1516	152059_at	4	0	0	11	1.16008	1.42793	0.95827	1.13896	1.47238	1.11621	0.970925
GO:0009058	biosynthesis	FBgn0028962	Aats-ala-m		153727_at	6	0	0	0	1.0267	0.837232	1.00588	1.32871	1.08332	1.29708	1.26204
GO:0009058	biosynthesis	FBgn0029158	Las		149126_at	3	0	0	0	1.0272	1.18678	0.996309	0.687978	0.820673	1.89696	1.90259
GO:0009058	biosynthesis	FBgn0029718	mRpL30	CG7038	144485_at	6	0	0	0	1.31344	0.941147	0.891875	1.42536	1.03524	1.19192	0.831362
GO:0009058	biosynthesis	FBgn0029969	CG10932	CG10932	154229_at	2	0	0	0	1.1703	1.34658	0.960414	1.08656	1.24628	1.15021	0.957526
GO:0009058	biosynthesis	FBgn0030572	mRpS25		145071_at	8	0	0	0	1.49944	0.784702	1.2791	2.0334	1.12138	1.34375	1.20766
GO:0009058	biosynthesis	FBgn0030686	mRpL3		145151_at	6	0	0	0	1.2417	0.789472	1.10336	1.39295	0.871138	1.32707	1.16734
GO:0009058	biosynthesis	FBgn0030692	mRpS30	CG8470	152009_at	8	0	0	0	1.36432	1.08909	1.46494	1.06139	0.858738	1.16912	1.25942
GO:0009058	biosynthesis	FBgn0031231	mRpL10	CG11488	153176_at	6	0	0	6	1.23077	1.01335	1.20254	1.16801	0.972564	1.1166	1.10127
GO:0009058	biosynthesis	FBgn0031639	mRpS2		145784_at	7	0	0	0	1.31184	0.984731	1.11134	1.17228	0.880231	1.19107	1.00759
GO:0009058	biosynthesis	FBgn0031651	mRpL24		153544_at	0	0	0	0	1.33601	0.908182	1.19136	1.5266	1.07857	0.949465	0.853438
GO:0009058	biosynthesis	FBgn0032236	mRpS7		154728_at	2	0	0	0	1.15636	0.897438	0.932815	1.16733	0.900651	1.22949	0.990332
GO:0009058	biosynthesis	FBgn0032646	CG6412	CG6412	142875_at	5	0	0	0	0.718122	0.719912	1.21361	0.758333	0.752939	0.403303	0.678905
GO:0009058	biosynthesis	FBgn0032720	mRpL13		141873_at	1	0	0	0	0.744299	0.875849	0.695917	1.05177	1.23606	1.30509	1.2186
GO:0009058	biosynthesis	FBgn0032720	mRpL13		142285_at	1	0	0	0	1.1316	0.887691	0.905142	1.59079	1.24216	1.23468	0.983971
GO:0009058	biosynthesis	FBgn0033184	CG12736	CG12736	152292_at	5	0	0	0	0.745231	0.949423	1.03856	0.864354	1.10152	0.5408	0.754166
GO:0009058	biosynthesis	FBgn0033480	mRpS32		146919_at	0	0	0	0	1.10166	0.987795	1.06607	1.09544	1.00838	1.10411	1.09123
GO:0009058	biosynthesis	FBgn0033907	mRpS16		147189_at	0	0	0	6	1.19233	0.733472	0.815478	1.57886	0.995304	1.24065	0.866035
GO:0009058	biosynthesis	FBgn0034001	CG12954	CG12954	147236_at	6	0	0	0	1.25446	0.767413	0.924501	1.63733	1.00309	1.38992	1.01823
GO:0009058	biosynthesis	FBgn0034361	mRpS35	CG5497	147447_at	6	0	0	0	1.44591	0.802436	0.9863	2.07682	1.25616	1.14177	0.851275
GO:0009058	biosynthesis	FBgn0034986	mRpS17	CG4326	147843_at	1	0	0	0	1.20068	0.88059	1.23961	1.47694	1.09012	0.872237	0.910164
GO:0009058	biosynthesis	FBgn0035122	mRpL17	CG13880	147918_at	6	0	0	0	1.19466	0.734004	0.793591	1.65908	1.04995	1.20662	0.829277
GO:0009058	biosynthesis	FBgn0035335	mRpL23		148041_at	6	0	0	4	1.01696	0.611164	0.718884	1.8825	1.19376	1.30738	0.964617
GO:0009058	biosynthesis	FBgn0035374	mRpS28	CG2101	148067_at	8	0	0	0	1.35867	0.889992	1.20816	1.41202	0.927258	1.18787	1.02232
GO:0009058	biosynthesis	FBgn0036135	mRpL2		148557_at	6	0	0	0	1.22069	0.923518	0.854237	1.27506	0.963383	1.34876	0.940302
GO:0009058	biosynthesis	FBgn0036335	mRpL20	CG11258	148690_at	8	0	0	0	1.33168	0.929355	0.941599	1.47836	1.06415	1.14064	0.832058
GO:0009058	biosynthesis	FBgn0036462	mRpL5		148776_at	6	0	0	0	1.28692	0.901914	1.25249	1.29364	0.912406	0.985611	0.95196
GO:0009058	biosynthesis	FBgn0036557	mRpS31	CG5904	153207_at	6	0	0	0	1.33723	0.836085	1.06553	1.47205	0.938769	1.35904	1.10456
GO:0009058	biosynthesis	FBgn0036613	mRpS34	CG13037	148886_at	0	0	0	0	1.48373	0.825363	1.33119	1.58879	0.922248	0.909605	0.846515
GO:0009058	biosynthesis	FBgn0036691	CG7842	CG7842	153302_at	6	0	0	0	1.48449	1.01553	1.14477	1.32207	0.910135	1.28201	0.982482
GO:0009058	biosynthesis	FBgn0036774	mRpS26	CG7354	148986_at	6	0	0	0	1.62056	1.06039	1.18074	1.23946	0.839139	0.980128	0.761245
GO:0009058	biosynthesis	FBgn0036927	CG7433	CG7433	149085_at	2	0	0	0	0.989215	0.662559	0.758462	3.0492	2.04725	1.19946	0.912529
GO:0009058	biosynthesis	FBgn0036990	mRpL15		153127_at	6	0	0	0	0.993897	0.961367	1.13278	1.23348	1.19855	0.791232	0.898158
GO:0009058	biosynthesis	FBgn0037146	CG7470		152455_at	4	0	0	13	1.04705	1.31292	0.8075	1.19004	1.51318	1.41718	1.10657
GO:0009058	biosynthesis	FBgn0037608	mRpL19	CG8039	154683_at	8	0	0	0	1.40232	1.08979	1.06616	1.20844	0.941969	0.994673	0.771507
GO:0009058	biosynthesis	FBgn0037709	CG8199	CG8199	152758_at	6	0	0	4	1.57144	1.93269	1.14419	0.91026	1.16418	0.905552	0.702295
GO:0009058	biosynthesis	FBgn0037892	mRpL22-24	CG5242	149682_at	0	0	0	0	1.32062	1.02809	1.1027	1.56819	1.23676	1.10838	0.9389
GO:0009058	biosynthesis	FBgn0038234	mRpL11		149898_at	7	0	0	0	1.19725	0.79447	0.979629	1.53051	1.01395	1.1726	0.952644
GO:0009058	biosynthesis	FBgn0038307	mRpS10		149941_at	6	0	0	0	1.19885	0.957237	0.955031	1.12944	0.917348	1.02645	0.831715
GO:0009058	biosynthesis	FBgn0038319	mRpL9	CG4923	149949_at	6	0	0	0	1.28367	0.943173	0.922186	1.34573	1.01194	1.34159	0.98655
GO:0009058	biosynthesis	FBgn0038426	mRpS33	CG10406	150013_at	7	0	0	0	1.42697	0.697312	1.46172	2.56466	1.29804	1.13451	1.18925
GO:0009058	biosynthesis	FBgn0038474	mRpS11		150046_at	4	0	0	0	1.30988	0.814582	1.08554	1.77257	1.12507	1.05396	0.884443
GO:0009058	biosynthesis	FBgn0038923	mRpL35	CG13410	150340_at	6	0	0	7	1.20093	0.879144	0.972654	1.3835	1.01591	1.06945	0.862949
GO:0009058	biosynthesis	FBgn0038996	mRpL45	CG6949	150385_at	6	0	0	0	1.12373	1.13243	0.925652	0.765156	0.776575	1.29188	1.06774
GO:0009058	biosynthesis	FBgn0039159	mRpS24		150487_at	-1	0	0	0	1.21392	1.00304	1.01948	1.51239	1.21627	1.11762	0.937376
GO:0009058	biosynthesis	FBgn0039588	CG12413	CG12413	150777_at	7	0	0	0	1.16751	0.877334	0.931945	1.44311	1.07652	1.33977	1.05459
GO:0009058	biosynthesis	FBgn0039765	mRpS18a	CG9688	150886_at	6	0	0	0	0.826592	0.862756	0.861554	1.381	1.39474	1.17919	1.2096
GO:0009058	biosynthesis	FBgn0039835	mRpL32	CG12220	150934_at	7	0	0	0	1.25058	1.31199	1.06707	0.97924	1.07094	0.879262	0.773699
GO:0009058	biosynthesis	FBgn0040389	mRpL14		142541_at	6	0	0	0	1.21727	0.77183	0.944465	1.65341	1.04695	1.27824	0.997853
GO:0009058	biosynthesis	FBgn0044030	mRpS14		154576_at	-1	0	0	0	1.14879	0.987051	0.879709	1.30354	1.126	1.37109	1.05647
GO:0009058	biosynthesis	FBgn0052174	CG32174	CG3877	148949_at	1	0	0	0	1.08406	0.924566	0.827793	1.08357	0.92537	1.2806	0.977702
GO:0009058	biosynthesis	FBgn0000449	dib		142177_at	7	0	0	0	0.915977	1.04353	1.07862	0.993398	1.10198	1.10288	1.29857
GO:0009058	biosynthesis	FBgn0001995	mRpL4		154655_at	6	0	0	0	1.1047	0.927568	0.881573	1.23233	1.02904	1.36401	1.0852
GO:0009058	biosynthesis	FBgn0011706	rpr		143680_at	7	0	0	0	0.945999	0.822252	0.932423	1.20352	1.03225	1.11263	1.09409
GO:0009058	biosynthesis	FBgn0011787	mRpL7-L12		141924_at	2	0	0	0	0.931587	1.13778	0.7665	0.961881	1.1661	1.30688	1.05435
GO:0009058	biosynthesis	FBgn0015946	grim		143862_at	0	0	0	0	1.09082	1.05763	0.870751	1.03867	1.01378	1.3614	1.0945
GO:0009058	biosynthesis	FBgn0022338	dnk	CG5452	143954_at	8	0	0	0	1.11955	0.992585	1.33275	1.33181	1.18212	0.977779	1.13569
GO:0009058	biosynthesis	FBgn0027083	Aats-met		152528_at	-1	0	0	0	1.11995	1.01319	1.04341	1.19292	1.07106	1.14075	1.06229
GO:0009058	biosynthesis	FBgn0027083	Aats-met	CG8684	149885_at	-1	0	0	0	0.821331	1.05726	0.995637	0.986257	1.28417	1.11798	1.35555
GO:0009058	biosynthesis	FBgn0030407	CG2543	CG2543	144951_at	7	0	0	0	0.936414	1.0734	1.04351	1.05636	1.20337	1.15954	1.28801
GO:0009058	biosynthesis	FBgn0030786	mRpL22	CG4742	145210_at	6	0	0	0	1.15643	0.854665	0.965033	1.13403	0.833109	1.24433	1.02148
GO:0009058	biosynthesis	FBgn0031898	CG4567	CG4567	145947_at	6	0	0	0	0.967492	1.11695	0.964193	1.02046	1.1225	1.0915	1.08652
GO:0009058	biosynthesis	FBgn0032486	CG5705	CG5705	153925_at	7	0	0	0	0.995726	1.29747	0.891225	1.06871	1.40035	1.16997	1.03931
GO:0009058	biosynthesis	FBgn0032646	CG6412	CG6412	142065_at	5	0	0	0	0.996719	0.805469	0.854355	1.31011	1.05391	1.14758	0.982869
GO:0009058	biosynthesis	FBgn0032849	mRpS18b	CG10757	141433_at	6	0	0	0	1.14139	0.986689	1.16558	1.25746	1.05702	1.02216	1.03204
GO:0009058	biosynthesis	FBgn0034232	mRpS4	CG4866	147369_at	6	0	0	0	1.1095	1.17195	1.09185	1.12431	1.17828	0.97792	0.962828
GO:0009058	biosynthesis	FBgn0034893	mRpL43	CG5479	147798_at	2	0	0	0	0.995561	0.845493	0.993738	1.06593	0.903244	0.966303	0.956054
GO:0009058	biosynthesis	FBgn0037833	mRpL2a	CG6547	149644_at	6	0	0	0	1.05443	1.0802	0.923061	0.995398	1.01463	1.1038	0.966229
GO:0009058	biosynthesis	FBgn0039153	CG5463	CG5463	150484_at	6	0	0	0	0.978647	0.95044	0.824074	1.16045	1.12726	1.29018	1.08656
GO:0009058	biosynthesis	FBgn0044030	mRpS14	CG14198	145367_at	-1	0	0	0	1.14067	1.05511	0.927595	1.00426	0.871725	1.33961	1.06922
GO:0009058	biosynthesis	FBgn0051450	mRpS18c		154278_at	8	0	0	0	1.11739	1.36308	1.35615	0.926581	1.08781	0.864545	1.04274
GO:0009058	biosynthesis	FBgn0051450	mRpS18c	CG11744	149507_at	8	0	0	0	0.979781	0.638386	0.752112	1.63775	1.10975	1.23253	0.9792
MEAN										1.20038	1.07379	1.13462	1.2572	1.0706	1.1301	1.02134
STANDARD ERROR										0.0380578	0.0547083	0.066718	0.0506949	0.0351131	0.0333964	0.031977

## Sheet: amino acid metabolism
GO_ID	name	FB_Id	Symbol	CG_ID	Probe_Set	Cluster{SOMsexe_Parisi}	Cluster{Aging_Girardot}	Cluster{Aging_Tower}	Cluster{Aging_Pletcher}	<Cs_WB_40d/Cs_WB_3d>	<Cs_Hd_40d/Cs_Hd_3d>	<Cs_Tx_40d/Cs_Tx_3d>	<Cs_Hd_3d/Cs_WB_3d>	<Cs_Hd_40d/Cs_WB_40d>	<Cs_Tx_3d/Cs_WB_3d>	<Cs_Tx_40d/Cs_WB_40d>
GO:0006520	amino acid metabolism	FBgn0038922	CG6439	CG6439	153008_at	0	14	6	4	0.587346	0.859983	0.438313	0.44531	0.634018	1.40919	1.03405
GO:0006520	amino acid metabolism	FBgn0003423	slgA	CG1417	142569_at	4	14	4	0	0.459383	0.493757	0.293485	2.5076	2.80345	2.2182	1.44108
GO:0006520	amino acid metabolism	FBgn0010100	Acon		154269_at	0	14	4	0	0.447906	0.709981	0.412751	0.62832	0.994099	1.3483	1.24001
GO:0006520	amino acid metabolism	FBgn0039358	CG5028	CG5028	150603_at	4	14	4	0	0.667803	0.839048	0.539991	0.695491	0.831584	1.57474	1.29557
GO:0006520	amino acid metabolism	FBgn0036762	CG7430	CG7430	141356_at	0	14	0	0	0.635857	0.566894	0.322747	1.16699	1.05275	1.75042	0.896963
GO:0006520	amino acid metabolism	FBgn0037862	CG4706	CG4706	149664_at	5	13	4	0	0.458068	0.728349	0.759195	0.405983	0.643712	0.395446	0.656404
GO:0006520	amino acid metabolism	FBgn0031934	CG7075	CG7075	145972_at	3	13	0	0	0.58927	0.867926	0.965572	0.361375	0.535558	0.319602	0.521684
GO:0006520	amino acid metabolism	FBgn0035005	CG3483	CG3483	152497_at	5	13	0	0	0.616881	0.652509	0.875089	0.347702	0.353891	0.289841	0.405886
GO:0006520	amino acid metabolism	FBgn0036403	CG6661	CG6661	152823_at	3	13	0	0	0.525682	0.744792	0.844474	0.428865	0.619049	0.393492	0.644022
GO:0006520	amino acid metabolism	FBgn0039071	CG4434	CG4434	150440_at	5	11	4	0	0.407854	0.320561	0.94612	0.300317	0.236052	0.0777504	0.178741
GO:0006520	amino acid metabolism	FBgn0033765	nemy	CG8772	152880_at	5	8	7	0	1.15335	1.07861	1.63974	1.26303	1.1672	0.678667	0.956814
GO:0006520	amino acid metabolism	FBgn0030482	CG1673	CG1673	145006_at	0	8	0	0	1.13264	1.1654	2.0318	0.685912	0.774795	0.983574	1.93674
GO:0006520	amino acid metabolism	FBgn0020764	Alas	CG3017	141461_at	4	7	7	13	1.12031	0.665183	0.465267	0.609933	0.368409	1.05196	0.443461
GO:0006520	amino acid metabolism	FBgn0001098	Gdh	CG5320	154218_at	4	7	0	0	0.710221	0.561188	0.346386	1.54226	1.23829	1.3105	0.65106
GO:0006520	amino acid metabolism	FBgn0003423	slgA	CG1417	151627_s_at	4	7	0	0	0.818305	0.612839	0.469604	1.92881	1.34786	1.73576	1.00571
GO:0006520	amino acid metabolism	FBgn0051075	CG31075	CG6309	150697_at	0	7	0	0	1.1939	1.60036	0.639571	0.878614	1.2178	1.48806	0.819358
GO:0006520	amino acid metabolism	FBgn0031824	CG9547	CG9547	152078_at	6	4	2	0	1.73048	2.0332	1.41155	0.890189	1.03915	1.05033	0.853348
GO:0006520	amino acid metabolism	FBgn0032393	CG12264	CG12264	154115_at	3	3	7	11	2.56829	1.44159	3.17518	1.40295	0.7964	1.398	1.73933
GO:0006520	amino acid metabolism	FBgn0001142	Gs1	CG2718	141257_at	0	3	2	0	1.89633	2.17209	1.67798	1.22432	1.48648	1.40532	1.30555
GO:0006520	amino acid metabolism	FBgn0010222	Nmdmc		151767_at	4	3	2	0	2.39954	3.83664	6.29153	1.18143	1.84674	1.05948	2.74444
GO:0006520	amino acid metabolism	FBgn0029823	CG3011	CG3011	144561_at	4	3	2	0	2.22215	3.67579	2.40723	0.866585	1.43471	1.25678	1.35119
GO:0006520	amino acid metabolism	FBgn0039877	CG2118	CG2118	153355_at	8	1	0	0	1.62657	2.34094	1.84487	0.880236	1.34244	0.871675	1.03397
GO:0006520	amino acid metabolism	FBgn0038486	CG5265	CG5265	150055_at	3	0	4	0	0.733572	0.784733	0.735147	0.690573	0.742245	0.794411	0.798254
GO:0006520	amino acid metabolism	FBgn0020766	Aats-phe	CG13348	154396_at	7	0	0	3	1.34779	0.899703	1.26212	1.43848	1.0027	1.5522	1.52018
GO:0006520	amino acid metabolism	FBgn0022774	Oat	CG8782	151832_at	-1	0	0	0	1.2296	1.53821	1.11813	0.876804	1.12358	1.06903	0.990339
GO:0006520	amino acid metabolism	FBgn0023537	CG17896	CG17896	153323_at	4	0	0	0	1.34925	1.15954	1.14859	1.03784	0.900657	0.76164	0.650295
GO:0006520	amino acid metabolism	FBgn0027085	Aats-leu	CG7479	155064_at	-1	0	0	0	0.972996	0.906932	1.20175	1.46865	1.38476	1.04658	1.2932
GO:0006520	amino acid metabolism	FBgn0027842	CPTI	CG12891	154586_at	4	0	0	0	0.943119	1.17123	0.900249	0.841606	1.04184	1.12249	1.06587
GO:0006520	amino acid metabolism	FBgn0027945	ppl		141370_at	3	0	0	9	1.33621	1.74164	1.12987	0.641304	0.909863	0.5836	0.536247
GO:0006520	amino acid metabolism	FBgn0028962	Aats-ala-m		153727_at	6	0	0	0	1.0267	0.837232	1.00588	1.32871	1.08332	1.29708	1.26204
GO:0006520	amino acid metabolism	FBgn0029706	CG3626	CG3626	144476_at	6	0	0	0	1.15512	1.29366	1.22275	0.731653	0.8447	1.35082	1.46658
GO:0006520	amino acid metabolism	FBgn0030218	CG1628		144814_at	7	0	0	0	0.942525	1.51063	0.96854	0.662538	1.07182	1.27536	1.3195
GO:0006520	amino acid metabolism	FBgn0031877	CG10399	CG10399	145934_at	7	0	0	0	1.27874	1.44233	0.959518	0.890562	0.984908	1.19802	0.900721
GO:0006520	amino acid metabolism	FBgn0034390	CG15093	CG15093	152083_at	7	0	0	0	1.62857	1.87646	0.836019	0.608719	0.752387	0.982771	0.54087
GO:0006520	amino acid metabolism	FBgn0035911	CG6638	CG6638	148414_at	8	0	0	0	1.37839	1.5737	1.08923	0.780073	0.900843	1.13961	0.908871
GO:0006520	amino acid metabolism	FBgn0036208	CG10361	CG10361	148605_at	7	0	0	0	1.07465	1.21389	0.983003	1.15943	1.32167	1.21272	1.11808
GO:0006520	amino acid metabolism	FBgn0036462	mRpL5		148776_at	6	0	0	0	1.28692	0.901914	1.25249	1.29364	0.912406	0.985611	0.95196
GO:0006520	amino acid metabolism	FBgn0036927	CG7433	CG7433	149085_at	2	0	0	0	0.989215	0.662559	0.758462	3.0492	2.04725	1.19946	0.912529
GO:0006520	amino acid metabolism	FBgn0037138	CG7145	CG7145	149213_at	7	0	0	0	0.649326	0.837055	0.77072	0.876793	1.21175	1.34865	1.75202
GO:0006520	amino acid metabolism	FBgn0037146	CG7470		152455_at	4	0	0	13	1.04705	1.31292	0.8075	1.19004	1.51318	1.41718	1.10657
GO:0006520	amino acid metabolism	FBgn0037440	CG1041	CG1041	149399_at	7	0	0	0	1.22228	1.28926	0.9485	1.07547	1.1455	1.21305	0.945081
GO:0006520	amino acid metabolism	FBgn0037709	CG8199	CG8199	152758_at	6	0	0	4	1.57144	1.93269	1.14419	0.91026	1.16418	0.905552	0.702295
GO:0006520	amino acid metabolism	FBgn0039349	CG4685	CG4685	152837_at	4	0	0	0	1.14806	0.579559	1.09489	1.86513	0.956544	1.022	0.985541
GO:0006520	amino acid metabolism	FBgn0023535	arg	CG18104	144000_at	7	0	0	0	1.31091	1.35302	0.826246	0.563169	0.589481	0.963977	0.617553
GO:0006520	amino acid metabolism	FBgn0027083	Aats-met		152528_at	-1	0	0	0	1.11995	1.01319	1.04341	1.19292	1.07106	1.14075	1.06229
GO:0006520	amino acid metabolism	FBgn0027083	Aats-met	CG8684	149885_at	-1	0	0	0	0.821331	1.05726	0.995637	0.986257	1.28417	1.11798	1.35555
GO:0006520	amino acid metabolism	FBgn0039153	CG5463	CG5463	150484_at	6	0	0	0	0.978647	0.95044	0.824074	1.16045	1.12726	1.29018	1.08656
MEAN										1.12278	1.24264	1.16595	1.02464	1.06466	1.1057	1.04378
STANDARD ERROR										0.0776105	0.112304	0.147036	0.0835468	0.0684189	0.0637372	0.0697346

## Sheet: tricarboxylic acid cycle
GO_ID	name	FB_Id	Symbol	CG_ID	Probe_Set	Cluster{SOMsexe_Parisi}	Cluster{Aging_Girardot}	Cluster{Aging_Tower}	Cluster{Aging_Pletcher}	<Cs_WB_40d/Cs_WB_3d>	<Cs_Hd_40d/Cs_Hd_3d>	<Cs_Tx_40d/Cs_Tx_3d>	<Cs_Hd_3d/Cs_WB_3d>	<Cs_Hd_40d/Cs_WB_40d>	<Cs_Tx_3d/Cs_WB_3d>	<Cs_Tx_40d/Cs_WB_40d>
GO:0006099	tricarboxylic acid cycle	FBgn0038922	CG6439	CG6439	153008_at	0	14	6	4	0.587346	0.859983	0.438313	0.44531	0.634018	1.40919	1.03405
GO:0006100	tricarboxylic acid cycle	FBgn0010100	Acon		154269_at	0	14	4	0	0.447906	0.709981	0.412751	0.62832	0.994099	1.3483	1.24001
GO:0006101	tricarboxylic acid cycle	FBgn0017539	Scs-fp		152538_at	0	14	4	0	0.482925	0.836906	0.467631	0.649107	1.12971	1.39478	1.36006
GO:0006102	tricarboxylic acid cycle	FBgn0039112	CG10219	CG10219	150467_at	0	14	4	1	0.603487	0.610862	0.301283	0.878252	0.862306	1.85554	0.926632
GO:0006103	tricarboxylic acid cycle	FBgn0039358	CG5028	CG5028	150603_at	4	14	4	0	0.667803	0.839048	0.539991	0.695491	0.831584	1.57474	1.29557
GO:0006104	tricarboxylic acid cycle	FBgn0031912	CG5261	CG5261	145955_at	4	14	0	1	0.442978	0.841913	0.305134	0.420958	0.889088	1.48158	1.14786
GO:0006105	tricarboxylic acid cycle	FBgn0036762	CG7430	CG7430	141356_at	0	14	0	0	0.635857	0.566894	0.322747	1.16699	1.05275	1.75042	0.896963
GO:0006106	tricarboxylic acid cycle	FBgn0038587	CG7998	CG7998	150121_at	4	14	0	0	0.652171	0.682913	0.381926	0.89319	0.941594	1.40229	0.828549
GO:0006107	tricarboxylic acid cycle	FBgn0030975	CG7349	CG7349	145336_at	0	13	4	0	0.536494	0.853534	0.795863	0.320839	0.561855	0.354098	0.573114
GO:0006108	tricarboxylic acid cycle	FBgn0037862	CG4706	CG4706	149664_at	5	13	4	0	0.458068	0.728349	0.759195	0.405983	0.643712	0.395446	0.656404
GO:0006109	tricarboxylic acid cycle	FBgn0035005	CG3483	CG3483	152497_at	5	13	0	0	0.616881	0.652509	0.875089	0.347702	0.353891	0.289841	0.405886
GO:0006110	tricarboxylic acid cycle	FBgn0036328	CG10749	CG10749	148685_at	3	13	0	0	0.645109	0.890408	1.00074	0.445977	0.620621	0.369125	0.572382
GO:0006111	tricarboxylic acid cycle	FBgn0037860	CG6629		149662_at	3	13	0	0	0.543894	0.909558	0.739819	0.378696	0.64168	0.380194	0.499604
GO:0006112	tricarboxylic acid cycle	FBgn0037988	CG14740	CG14740	152783_at	3	13	0	0	0.65142	0.774284	0.853774	0.45848	0.540711	0.407211	0.528451
GO:0006113	tricarboxylic acid cycle	FBgn0038708	CG6255	CG6255	152725_at	5	13	0	0	0.609656	0.81681	1.03707	0.458363	0.629345	0.386036	0.647722
GO:0006114	tricarboxylic acid cycle	FBgn0029155	Mdh		151522_at	4	7	8	0	1.16927	0.559953	0.638454	2.00125	0.963561	1.65023	0.904198
GO:0006115	tricarboxylic acid cycle	FBgn0014028	SdhB		154195_at	9	7	4	0	0.86287	0.775183	0.471269	0.941953	0.842477	1.87745	1.02488
GO:0006116	tricarboxylic acid cycle	FBgn0004888	Scs&agr;	CG1065	154303_at	4	7	0	0	1.07974	1.01981	0.659332	0.904086	0.865596	1.3276	0.816345
GO:0006117	tricarboxylic acid cycle	FBgn0037873	CG6666		149673_at	4	7	0	1	0.711426	0.680796	0.416906	0.853188	0.831277	1.82476	1.08969
GO:0006118	tricarboxylic acid cycle	FBgn0037891	CG5214	CG5214	153115_at	0	7	0	0	0.699284	0.803659	0.36466	0.878492	1.02822	1.62302	0.861347
GO:0006119	tricarboxylic acid cycle	FBgn0029155	Mdh		142303_at	4	0	8	0	0.874724	0.627104	0.768603	0.415556	0.332328	1.50638	1.47548
GO:0006120	tricarboxylic acid cycle	FBgn0036162	CG6140	CG6140	148577_at	5	0	4	0	0.680765	0.628184	0.804315	0.411015	0.377039	0.350757	0.405333
GO:0006121	tricarboxylic acid cycle	FBgn0017558	Pdk		153665_at	0	0	1	0	1.34558	1.49762	1.27238	1.17836	1.28943	0.869506	0.824306
GO:0006122	tricarboxylic acid cycle	FBgn0001248	Idh		151795_at	0	0	0	0	1.17619	1.35912	0.870892	0.449959	0.532911	0.754959	0.56422
GO:0006123	tricarboxylic acid cycle	FBgn0029118	Sucb		142911_at	5	0	0	0	1.21689	0.987548	1.00688	0.920399	0.746169	0.876534	0.725251
GO:0006124	tricarboxylic acid cycle	FBgn0030612	CG5599	CG5599	155026_at	6	0	0	0	1.41829	1.67354	1.37728	0.96352	1.16153	0.960158	0.954296
GO:0006125	tricarboxylic acid cycle	FBgn0029118	Sucb		142078_at	5	0	0	0	0.929395	1.03464	0.856183	1.0349	1.15366	1.22182	1.10928
GO:0006126	tricarboxylic acid cycle	FBgn0035240	CG32316-ORFB	CG7934	147989_at	-1	0	0	0	0.74312	1.20926	0.997069	0.588444	0.962825	0.690317	0.944255
GO:0006127	tricarboxylic acid cycle	FBgn0036327	CG10748	CG10748	148684_at	3	0	0	0	0.65643	0.715378	0.764603	0.671193	0.725693	0.709814	0.828406
MEAN										0.762193	0.853326	0.687781	0.711978	0.780673	1.09308	0.8561
STANDARD ERROR										0.0555275	0.0526633	0.0574789	0.0719065	0.0489948	0.109978	0.0568718

## Sheet: Immune response
GO_ID	name	FB_Id	Symbol	CG_ID	Probe_Set	Cluster{SOMsexe_Parisi}	Cluster{Aging_Girardot}	Cluster{Aging_Tower}	Cluster{Aging_Pletcher}	<Cs_WB_40d/Cs_WB_3d>	<Cs_Hd_40d/Cs_Hd_3d>	<Cs_Tx_40d/Cs_Tx_3d>	<Cs_Hd_3d/Cs_WB_3d>	<Cs_Hd_40d/Cs_WB_40d>	<Cs_Tx_3d/Cs_WB_3d>	<Cs_Tx_40d/Cs_WB_40d>
GO:0006955	immune response	FBgn0031464	CG3131	CG3131	145670_at	8	13	0	0	0.649832	0.92758	0.729366	0.890962	1.27239	1.2356	1.33469
GO:0006955	immune response	FBgn0000094	Anp	CG1361	143071_at	5	11	4	0	0.581165	0.400846	0.919005	0.25569	0.177924	0.0783953	0.12246
GO:0006955	immune response	FBgn0022073	Thor		153432_at	0	8	7	0	1.27069	1.52286	1.91344	0.708509	0.834597	1.21577	1.8268
GO:0006955	immune response	FBgn0004431	LysX		143470_at	4	8	1	0	0.565937	0.467835	2.84148	0.461854	0.543858	0.605135	4.311
GO:0006955	immune response	FBgn0000094	Anp	CG1361	143072_at	5	8	0	0	0.785696	0.54841	3.49779	0.373899	0.264257	0.010826	0.0458989
GO:0006955	immune response	FBgn0000250	cact		153684_at	0	8	0	0	1.16039	1.62654	1.52714	1.05773	1.51029	1.15966	1.54255
GO:0006955	immune response	FBgn0000278	CecB		143098_at	3	8	0	0	1.52683	4.0738	3.19483	0.985361	2.80162	1.0437	2.34019
GO:0006955	immune response	FBgn0000462	dl		143125_at	0	8	0	13	1.30837	1.29423	1.54265	1.01467	1.00481	1.94015	2.25228
GO:0006955	immune response	FBgn0004922	RpS6		142791_at	0	8	0	0	1.47048	1.23516	1.55504	1.26336	1.02543	0.890024	0.945465
GO:0006955	immune response	FBgn0015765	Mpk2		143839_at	7	8	0	0	1.13788	1.66402	1.63357	0.739268	1.06855	0.926643	1.30827
GO:0006955	immune response	FBgn0030505	NFAT		153719_at	0	8	0	0	0.872646	1.14899	1.51217	0.993691	1.42378	1.20434	2.27608
GO:0006955	immune response	FBgn0035975	PGRP-LA	CG4384	152723_at	7	8	0	13	1.40795	0.695782	1.75114	2.79287	1.36783	0.899763	1.10049
GO:0006955	immune response	FBgn0041180	TepIV		146503_at	9	8	0	0	1.28704	1.73506	1.7623	1.01624	1.39181	0.694137	0.958351
GO:0006955	immune response	FBgn0041182	TepII		145971_at	4	8	0	14	1.67822	1.48959	2.08336	0.714942	0.786576	1.41521	2.07851
GO:0006955	immune response	FBgn0043903	dome		142932_at	8	8	0	0	1.29225	0.938882	1.56734	1.62763	1.17974	1.06387	1.29493
GO:0006955	immune response	FBgn0031970	CG7227	CG7227	152154_at	7	6	0	0	1.38412	2.2637	1.24079	1.20989	1.94216	1.11498	1.01192
GO:0006955	immune response	FBgn0033402	Myd88	CG2078	153979_at	7	6	0	0	1.28174	1.72369	1.34134	0.736546	1.00201	1.25479	1.31457
GO:0006955	immune response	FBgn0014033	Sr-CI		143747_at	7	5	0	0	1.15823	3.56342	1.74141	0.890473	2.75968	1.28368	1.94694
GO:0006955	immune response	FBgn0034538	CG16799	CG16799	147564_at	7	4	8	0	1.82626	1.3242	1.18159	0.501589	0.375315	0.522345	0.34156
GO:0006955	immune response	FBgn0031701	TotM	CG14027	145820_at	7	4	2	0	2.52424	1.91234	0.929918	1.43091	1.18347	1.63393	0.659702
GO:0006955	immune response	FBgn0002930	nec		146726_at	4	4	0	0	1.65183	1.56414	1.24626	1.11639	1.07074	1.33939	1.0273
GO:0006955	immune response	FBgn0035091	CG3829	CG3829	152752_at	7	4	0	11	1.99495	1.78409	1.22138	1.45909	1.30818	1.66405	1.00692
GO:0006955	immune response	FBgn0004429	LysP		143468_at	4	3	7	0	1.69854	1.19707	1.58639	0.778895	0.560019	2.10251	2.00471
GO:0006955	immune response	FBgn0043575	PGRP-SC2		146832_at	4	3	5	0	1.7337	2.29636	2.44995	0.278228	0.372041	0.469951	0.676136
GO:0006955	immune response	FBgn0010385	Def		143607_at	6	3	2	0	5.34169	2.05757	13.0049	1.97988	0.958004	1.52962	4.70251
GO:0006955	immune response	FBgn0040736	IM3	CG16844	151211_at	4	3	2	0	1.712	1.65527	2.19555	1.59729	1.56371	1.09283	1.43262
GO:0006955	immune response	FBgn0037906	PGRP-LB	CG14704	152827_at	4	3	1	13	1.62149	1.66985	2.07269	0.872899	0.88733	0.796636	0.992112
GO:0006955	immune response	FBgn0041182	TepII	CG18589	145970_at	4	3	1	14	1.88884	2.40316	1.81578	1.19036	1.58041	1.37949	1.39054
GO:0006955	immune response	FBgn0015924	crq		143858_at	4	3	0	0	2.77386	1.71634	1.64963	2.56516	1.77524	1.02461	0.669558
GO:0006955	immune response	FBgn0035165	CG13887	CG13887	141434_at	0	3	0	9	1.65444	1.69729	2.01181	0.888201	0.923638	0.803511	1.00048
GO:0006955	immune response	FBgn0038530	AttD	CG7629	150090_at	7	3	0	14	4.42103	2.07212	5.06936	0.703344	0.468959	1.03354	1.67738
GO:0006955	immune response	FBgn0041205	key		153921_at	6	3	0	9	1.63071	1.44025	2.03444	1.0409	0.942744	1.17599	1.51717
GO:0006955	immune response	FBgn0043578	PGRP-SB1		142657_at	9	1	3	0	4.14902	10.152	5.28957	1.05876	2.84477	1.43377	2.00755
GO:0006955	immune response	FBgn0010381	Drs		143605_at	4	1	2	0	2.66682	13.8054	5.35229	0.288386	1.70203	0.757739	1.74174
GO:0006955	immune response	FBgn0012042	AttA	CG10146	141374_at	9	1	2	0	6.67269	21.3305	12.8026	1.12191	3.72938	1.18647	2.32505
GO:0006955	immune response	FBgn0014865	Mtk		143770_at	4	1	2	0	11.2708	22.6784	20.1762	1.2212	2.51466	1.26743	2.31993
GO:0006955	immune response	FBgn0028990	Spn27A		154259_at	9	1	2	9	1.8731	2.06577	2.14098	1.16751	1.3385	1.36108	1.60722
GO:0006955	immune response	FBgn0033835	IM10	CG18279	147151_at	4	1	2	0	2.88224	2.3949	3.03511	1.65595	1.48501	1.01625	1.14936
GO:0006955	immune response	FBgn0034407	DptB	CG10794	147473_at	7	1	2	0	7.49767	19.6268	18.425	0.82492	2.13297	0.859737	2.11125
GO:0006955	immune response	FBgn0041579	AttC		147150_at	9	1	2	14	13.7656	46.3808	26.1403	0.562027	1.88833	0.962426	1.8041
GO:0006955	immune response	FBgn0041581	AttB		147220_s_at	7	1	2	0	9.62646	23.0873	22.8339	0.819112	1.95665	0.850355	2.03033
GO:0006955	immune response	FBgn0000276	CecA1		143096_f_at	9	1	1	2	2.90155	13.6506	21.9661	0.301815	1.50971	0.1056	0.852822
GO:0006955	immune response	FBgn0000277	CecA2		143097_f_at	1	1	1	2	2.94407	17.3376	11.0138	0.292131	1.76633	0.213405	0.801645
GO:0006955	immune response	FBgn0004240	Dpt		143443_at	1	1	1	0	14.3473	38.2693	23.8732	0.773917	2.08023	1.57681	2.66899
GO:0006955	immune response	FBgn0010388	Dro		143609_at	7	1	1	0	9.3302	25.3406	18.9949	1.02462	2.62149	1.32421	2.69806
GO:0006955	immune response	FBgn0014018	Rel		151822_at	9	1	1	0	2.03021	3.89872	3.97506	0.976822	1.87889	1.0212	1.99227
GO:0006955	immune response	FBgn0035806	PGRP-SD		148352_at	9	1	1	14	3.61457	5.70359	3.95274	1.23071	1.97768	1.30316	1.45213
GO:0006955	immune response	FBgn0000279	CecC		143099_i_at	-1	1	0	0	2.90921	17.038	7.30225	1.07921	6.74257	1.3305	3.65543
GO:0006955	immune response	FBgn0000279	CecC		143100_f_at	-1	1	0	0	2.27432	9.87675	4.64332	0.840108	3.70993	1.02285	2.06358
GO:0006955	immune response	FBgn0030310	PGRP-SA	CG11709	144882_at	7	1	0	0	2.28141	4.21346	3.89617	0.849424	1.5891	0.867246	1.49136
GO:0006955	immune response	FBgn0034328	IM23	CG15066	147430_at	0	1	0	0	4.552	5.35005	3.87301	0.909563	1.48328	1.18168	1.38008
GO:0006955	immune response	FBgn0040653	IM4	CG15231	151137_r_at	-1	1	0	0	1.95784	1.955	1.73806	1.30829	1.32293	1.41874	1.27253
GO:0006955	immune response	FBgn0029765	CG16756	CG16756	144520_at	7	0	8	11	1.43649	1.20761	0.674866	1.07989	0.946907	1.14872	0.569664
GO:0006955	immune response	FBgn0004430	LysS	CG1165	143469_at	4	0	5	0	1.21875	1.09123	1.04471	0.812378	0.686756	0.932642	0.790174
GO:0006955	immune response	FBgn0000229	bsk		153395_at	7	0	0	11	1.12745	0.74246	1.2448	3.7997	2.49108	0.958055	1.04961
GO:0006955	immune response	FBgn0003495	spz		141691_at	6	0	0	0	1.59918	1.53335	1.28111	2.56212	2.63794	1.50994	1.28817
GO:0006955	immune response	FBgn0003717	Tl		151935_at	8	0	0	0	1.0602	0.922543	1.42506	2.73571	2.40838	1.10946	1.49318
GO:0006955	immune response	FBgn0003882	tub		153870_at	8	0	0	0	1.33985	1.25575	1.0482	1.40813	1.35801	1.2799	1.03309
GO:0006955	immune response	FBgn0004364	18w		152907_at	9	0	0	0	0.856416	1.29464	0.704759	1.73729	2.58996	1.88502	1.54683
GO:0006955	immune response	FBgn0004425	LysB	CG1179	143464_f_at	-1	0	0	0	1.17494	1.0034	0.967787	0.64419	0.54756	0.806878	0.666574
GO:0006955	immune response	FBgn0004426	LysC	CG9111	143465_f_at	-1	0	0	0	1.25855	1.21503	0.97774	0.677864	0.582424	0.961288	0.737754
GO:0006955	immune response	FBgn0004427	LysD		143466_f_at	-1	0	0	0	1.29725	1.00345	1.04928	0.665642	0.485916	0.782686	0.6235
GO:0006955	immune response	FBgn0004428	LysE	CG1180	143467_f_at	4	0	0	0	1.39079	0.908608	0.803139	0.43163	0.280984	0.539815	0.310519
GO:0006955	immune response	FBgn0004864	hop		153404_at	0	0	0	0	0.999548	0.891695	1.16841	1.47979	1.32284	1.29309	1.50924
GO:0006955	immune response	FBgn0010435	emp		152074_at	0	0	0	0	0.991105	1.20517	1.10682	0.96392	1.20012	0.771493	0.871986
GO:0006955	immune response	FBgn0010441	pll		142881_at	6	0	0	0	1.4122	1.88201	1.223	0.673521	0.890759	0.952886	0.823826
GO:0006955	immune response	FBgn0011274	Dif		143643_at	9	0	0	13	1.08623	1.19076	0.978542	1.48451	1.63552	1.197	1.08966
GO:0006955	immune response	FBgn0013983	imd	CG5576	152815_at	7	0	0	0	1.37056	1.24135	1.09392	1.15022	1.05059	1.00979	0.814987
GO:0006955	immune response	FBgn0016917	Stat92E		142948_at	4	0	0	0	1.32213	1.48016	1.09344	1.28869	1.47212	1.16797	0.975761
GO:0006955	immune response	FBgn0020224	Cbl	CG7037	143910_at	6	0	0	0	1.03948	1.00453	1.0884	1.50775	1.34139	1.15377	1.20346
GO:0006955	immune response	FBgn0020224	Cbl	CG7043	148403_at	6	0	0	0	1.04356	0.676647	1.19892	1.93084	1.21723	1.39049	1.57022
GO:0006955	immune response	FBgn0020381	Dredd		152345_at	0	0	0	0	1.14979	1.17082	1.03795	1.11316	1.13682	1.09803	0.997316
GO:0006955	immune response	FBgn0024222	ird5		142654_at	6	0	0	0	1.05995	1.21979	1.32635	1.13419	1.29128	1.03857	1.28325
GO:0006955	immune response	FBgn0024846	p38b		154281_at	6	0	0	0	1.38305	1.35406	0.987465	1.24518	1.30821	1.17039	0.888207
GO:0006955	immune response	FBgn0025697	CG12789		152891_at	9	0	0	16	1.27979	1.20448	1.12937	2.70305	2.55119	1.09806	0.946568
GO:0006955	immune response	FBgn0026178	scrib		155042_at	9	0	0	0	1.20455	1.45076	1.41194	1.04725	1.28646	1.33761	1.58946
GO:0006955	immune response	FBgn0026207	mbo		154648_at	6	0	0	0	1.24096	1.4571	1.15565	1.20758	1.41424	1.08144	0.995191
GO:0006955	immune response	FBgn0026323	Tak1		154982_at	6	0	0	0	1.10128	1.15456	1.37005	1.45365	1.54748	1.51293	1.89887
GO:0006955	immune response	FBgn0027865	Tsp96F	CG6120	153954_at	6	0	0	0	0.954939	1.34855	1.43159	1.14512	1.57938	1.5655	2.39875
GO:0006955	immune response	FBgn0028717	Lnk	CG17367	153697_at	2	0	0	0	1.10986	0.994717	0.954101	2.2635	1.93644	1.51926	1.32103
GO:0006955	immune response	FBgn0030695	PGRP-LE	CG8995	151798_at	7	0	0	0	1.11259	1.0992	1.28503	0.938874	0.927464	0.924731	1.06396
GO:0006955	immune response	FBgn0030926	psh	CG6367	145304_at	7	0	0	0	1.31636	1.52693	1.05334	0.996295	1.19046	1.43366	1.18157
GO:0006955	immune response	FBgn0031969	CG7228	CG7228	145999_at	8	0	0	0	0.950728	1.11818	1.25077	0.715585	0.864758	0.997172	1.35759
GO:0006955	immune response	FBgn0034092	CG7798	CG7798	147286_at	7	0	0	0	1.01087	0.992996	0.893055	0.954296	0.925872	1.31055	1.16193
GO:0006955	immune response	FBgn0037735	CG16899	CG16899	149575_at	7	0	0	0	0.815849	0.965832	0.819789	1.09351	1.29	1.18067	1.17759
GO:0006955	immune response	FBgn0038928	BG4	CG12297	150341_at	6	0	0	0	1.28386	1.40524	1.1953	1.3001	1.45521	1.03144	0.980987
GO:0006955	immune response	FBgn0043576	PGRP-SC1a		146830_s_at	-1	0	0	0	0.868994	0.817022	1.06179	0.403545	0.375722	0.326928	0.394846
GO:0006955	immune response	FBgn0000076	amn	CG11937	143067_at	0	0	0	0	0.935266	1.06653	0.855835	1.14164	1.30477	1.09932	0.989428
GO:0006955	immune response	FBgn0001560	l(1)19Ec	CG11233	145445_at	-1	0	0	0	0.822839	1.07086	0.898963	0.969061	1.25405	1.14259	1.24312
GO:0006955	immune response	FBgn0002939	ninaD		146422_at	-1	0	0	0	1.00427	0.890769	0.915239	1.26847	1.1288	1.26066	1.14701
GO:0006955	immune response	FBgn0025574	Pli	CG5212	154889_at	6	0	0	0	1.21344	1.18419	0.976177	0.978514	0.985294	1.24213	1.04667
GO:0006955	immune response	FBgn0026760	Tehao		144158_at	7	0	0	0	0.78443	1.05551	0.820581	1.08745	1.47432	1.28788	1.36213
GO:0006955	immune response	FBgn0034112	CG3896	CG3896	147301_at	6	0	0	0	1.04796	1.02506	0.680619	0.944812	0.911798	1.78183	1.16041
GO:0006955	immune response	FBgn0034476	Toll-7		147522_at	7	0	0	0	0.865066	1.27816	0.845327	0.759	1.12537	1.12352	1.0961
GO:0006955	immune response	FBgn0034539	CG11159	CG11159	147565_at	7	0	0	0	1.05773	1.17845	0.899726	1.09178	1.17248	1.0887	0.931508
GO:0006955	immune response	FBgn0034738	Dnr1	CG12489	147683_at	7	0	0	0	1.01579	1.3758	1.13877	0.680939	0.898658	1.056	1.16726
GO:0006955	immune response	FBgn0035813	CG8492	CG8492	148356_at	7	0	0	0	0.966471	1.02246	1.06638	1.13922	1.19669	1.44467	1.58725
GO:0006955	immune response	FBgn0035975	PGRP-LA		148456_at	7	0	0	11	0.897807	1.04998	0.918561	0.9568	1.11689	1.31563	1.3358
GO:0006955	immune response	FBgn0035976	PGRP-LC	CG4432	148457_at	7	0	0	11	1.80741	1.54668	1.29366	1.16693	1.00549	1.31243	0.944087
GO:0006955	immune response	FBgn0036978	Toll-9	CG5528	149120_at	3	0	0	0	0.936701	1.01351	0.944028	0.949835	1.02399	1.03683	1.03263
GO:0006955	immune response	FBgn0038838	TotB	CG5609	150284_at	7	0	0	0	0.981681	1.10043	0.899382	1.071	1.19203	1.10379	1.00741
GO:0006955	immune response	FBgn0040323	GNBP1		149005_at	7	0	0	11	1.36581	1.44971	1.12987	1.08057	1.13834	1.13072	0.927775
GO:0006955	immune response	FBgn0041183	TepI		144318_at	7	0	0	0	0.802318	1.2246	0.812979	0.980812	1.48793	1.38257	1.34982
GO:0006955	immune response	FBgn0043577	PGRP-SB2		148913_at	7	0	0	0	1.00459	0.98922	1.02266	1.07161	1.05112	1.232	1.25166
GO:0006955	immune response	FBgn0043578	PGRP-SB1		141976_at	9	0	0	0	1.04587	1.11312	1.02761	0.899473	0.942723	1.06103	1.0361
GO:0006955	immune response	FBgn0043903	dome		142085_at	8	0	0	0	1.13401	1.03219	1.00421	1.18643	1.08204	1.1971	1.06205
GO:0006955	immune response	FBgn0044811	TotF	CG13963	146520_at	7	0	0	0	0.925703	1.2407	0.932778	0.899929	1.20463	1.07816	1.09317
MEAN										2.09648	3.92714	3.2698	1.11697	1.41613	1.11702	1.36367
STANDARD ERROR										0.236805	0.724402	0.520843	0.0546076	0.0817532	0.0341966	0.0694192

## Sheet: Mating behaviour
GO_ID	name	FB_Id	Symbol	CG_ID	Probe_Set	Cluster{SOMsexe_Parisi}	Cluster{Aging_Girardot}	Cluster{Aging_Tower}	Cluster{Aging_Pletcher}	<Cs_WB_40d/Cs_WB_3d>	<Cs_Hd_40d/Cs_Hd_3d>	<Cs_Tx_40d/Cs_Tx_3d>	<Cs_Hd_3d/Cs_WB_3d>	<Cs_Hd_40d/Cs_WB_40d>	<Cs_Tx_3d/Cs_WB_3d>	<Cs_Tx_40d/Cs_WB_40d>
GO:0007617	mating behavior	FBgn0004624	CaMKII		142793_at	6	13	0	0	0.632177	1.1999	0.850275	1.66814	2.91582	1.23945	1.73784
GO:0007617	mating behavior	FBgn0023414	Acp33A		143983_r_at	-1	13	0	0	0.512778	0.243199	0.949773	0.542932	0.275161	0.0886951	0.149185
GO:0007617	mating behavior	FBgn0003380	Sh	CG17860	145271_at	1	12	0	0	0.517795	0.443904	0.483771	4.325	3.80936	1.94208	1.96413
GO:0007617	mating behavior	FBgn0002855	Acp26Aa	CG8982	143272_at	5	11	8	0	0.29836	0.24832	0.785287	0.250791	0.234478	0.0658493	0.188858
GO:0007617	mating behavior	FBgn0004181	Peb	CG2668	152049_at	9	11	8	0	0.579068	0.0694086	0.919348	0.45951	0.0584912	0.0107393	0.0177777
GO:0007617	mating behavior	FBgn0015584	Acp53Ea	CG8622	143825_at	0	11	8	0	0.502818	0.137571	1.0065	0.28484	0.0877999	0.0185406	0.0415945
GO:0007617	mating behavior	FBgn0015585	Acp63F	CG10852	143826_at	5	11	8	0	0.435655	0.136869	0.860916	0.47487	0.153819	0.0292044	0.0582829
GO:0007617	mating behavior	FBgn0011559	Acp36DE	CG7157	152362_at	5	11	5	0	0.360261	0.107953	1.01923	0.281265	0.0877577	0.0166933	0.0488315
GO:0007617	mating behavior	FBgn0011670	Mst57Dc	CG4986	143673_at	5	11	5	0	0.421551	0.155635	0.979251	0.387199	0.1565	0.0353692	0.0892061
GO:0007617	mating behavior	FBgn0020509	Acp62F	CG1262	143930_at	5	11	5	0	0.337489	0.181674	0.71469	0.362929	0.199993	0.0575922	0.126066
GO:0007617	mating behavior	FBgn0004181	Peb	CG2665	143437_at	9	11	4	0	0.424191	0.0887221	0.850976	0.556539	0.116957	0.00985724	0.0194869
GO:0007617	mating behavior	FBgn0011668	Mst57Da	CG9074	143671_at	3	11	0	0	0.468609	0.123982	1.48664	0.478067	0.129399	0.0124669	0.0401359
GO:0007617	mating behavior	FBgn0011669	Mst57Db	CG5016	143672_at	7	11	0	0	0.352271	0.153247	0.993619	0.590909	0.271527	0.0168258	0.0495329
GO:0007617	mating behavior	FBgn0003034	Acp70A		143289_at	5	9	4	0	0.673396	0.177568	1.30394	0.420831	0.104116	0.0169053	0.0337476
GO:0007617	mating behavior	FBgn0028572	qtc		141655_at	3	9	0	0	0.79824	0.560262	0.83202	3.10353	2.19749	0.919302	0.96457
GO:0007617	mating behavior	FBgn0014396	tim	CG3234	142154_at	4	8	0	0	1.37824	0.663241	1.56124	3.42639	1.76467	0.978708	1.19074
GO:0007617	mating behavior	FBgn0015374	crl		145193_at	6	8	0	0	1.35205	1.51943	1.5684	0.543699	0.630889	0.896852	1.06744
GO:0007617	mating behavior	FBgn0000592	Est-6	CG6917	143151_at	4	7	8	0	1.08561	2.32972	0.632213	0.36194	0.96262	0.903104	0.649977
GO:0007617	mating behavior	FBgn0004595	pros		143496_at	0	7	0	0	0.662246	0.502575	0.556307	2.17463	1.78936	1.62923	1.47172
GO:0007617	mating behavior	FBgn0023415	Acp32CD	CG4605	143984_at	5	3	4	0	1.78534	0.55434	1.95168	0.241274	0.0761336	0.0513816	0.0562868
GO:0007617	mating behavior	FBgn0002856	Acp26Ab	CG9024	143273_at	5	3	1	0	2.18964	1.26675	3.301	0.245995	0.148666	0.0335612	0.0508322
GO:0007617	mating behavior	FBgn0039298	to	CG11853	152019_at	4	3	0	0	1.91808	1.84479	1.58427	0.644055	0.618392	2.31397	1.91878
GO:0007617	mating behavior	FBgn0000422	Ddc		152611_at	7	0	0	0	1.0251	0.627754	0.968665	3.86032	2.42446	1.47305	1.42688
GO:0007617	mating behavior	FBgn0000479	dnc	CG10792	144435_at	0	0	0	0	0.76663	0.826939	0.730646	1.24804	1.35448	1.35258	1.30286
GO:0007617	mating behavior	FBgn0000479	dnc	CG14267	152476_at	0	0	0	0	1.17854	0.8387	0.824714	1.49126	1.01661	1.80271	1.14842
GO:0007617	mating behavior	FBgn0003036	para		143290_at	7	0	0	0	0.865992	0.964802	0.67321	1.12454	1.26394	1.48622	1.16818
GO:0007617	mating behavior	FBgn0003068	per		143300_at	7	0	0	0	0.982313	0.781933	1.20641	1.81383	1.47829	1.24944	1.57133
GO:0007617	mating behavior	FBgn0003301	rut		143329_at	0	0	0	0	1.03448	0.939163	0.884816	1.0807	0.969461	1.53684	1.31922
GO:0007617	mating behavior	FBgn0003380	Sh	CG12348	142150_at	1	0	0	0	0.914098	0.559952	0.693815	3.1513	1.54811	1.66913	1.33169
GO:0007617	mating behavior	FBgn0003380	Sh	CG12348	151483_at	1	0	0	0	0.967618	0.762203	0.785346	1.56548	1.23221	1.34641	1.08697
GO:0007617	mating behavior	FBgn0003502	Btk29A		153920_at	6	0	0	0	1.01712	1.41375	1.03545	0.938943	1.3114	0.91931	0.949249
GO:0007617	mating behavior	FBgn0003714	tko		143018_at	6	0	0	0	1.18753	0.906977	1.08796	1.7037	1.30975	1.2756	1.17753
GO:0007617	mating behavior	FBgn0004571	spin		147282_at	9	0	0	0	1.18706	1.46646	1.22168	0.560195	0.739027	1.25037	1.37037
GO:0007617	mating behavior	FBgn0004624	CaMKII		151686_s_at	6	0	0	0	0.815826	1.05702	0.669494	1.29866	1.69841	1.83976	1.55086
GO:0007617	mating behavior	FBgn0004652	fru		143505_at	0	0	0	0	1.02677	0.750478	0.833675	1.69957	1.21309	1.64845	1.32173
GO:0007617	mating behavior	FBgn0005626	ple		143559_at	4	0	0	0	0.747356	1.2257	0.933181	0.610644	1.01643	1.42657	1.8079
GO:0007617	mating behavior	FBgn0011236	ken	CG5575	152444_at	6	0	0	0	0.83719	1.24906	0.900074	1.03353	1.52933	1.18795	1.26325
GO:0007617	mating behavior	FBgn0014396	tim	CG3234	151485_s_at	4	0	0	0	1.6022	1.0098	1.16937	1.12275	0.891891	1.97461	1.8383
GO:0007617	mating behavior	FBgn0015582	dare	CG12390	142618_at	6	0	0	0	1.23539	1.38584	1.00135	1.02274	1.15416	1.14872	0.935543
GO:0007617	mating behavior	FBgn0015583	Acp29AB		143824_at	3	0	0	0	0.709986	0.623329	0.768567	0.459334	0.409398	0.349903	0.384289
GO:0007617	mating behavior	FBgn0020279	lig	CG8715	155119_at	-1	0	0	0	1.27572	1.28359	1.39162	1.4766	1.48608	1.22738	1.32656
GO:0007617	mating behavior	FBgn0028734	Fmr1	CG6203	144251_at	0	0	0	0	0.748899	0.925386	0.815205	0.848403	1.05997	1.55609	1.74156
GO:0007617	mating behavior	FBgn0000076	amn	CG11937	143067_at	0	0	0	0	0.935266	1.06653	0.855835	1.14164	1.30477	1.09932	0.989428
GO:0007617	mating behavior	FBgn0000479	dnc	CG10791	144433_at	0	0	0	0	1.07847	1.19847	0.864322	0.960795	1.0594	1.6276	1.27228
GO:0007617	mating behavior	FBgn0000479	dnc	CG14267	143128_at	0	0	0	0	1.15517	0.930094	0.901773	1.24445	0.990729	1.59839	1.24083
GO:0007617	mating behavior	FBgn0000479	dnc	CG14268	144434_at	0	0	0	0	1.10902	1.09868	0.801332	1.1963	1.19868	1.53163	1.11051
GO:0007617	mating behavior	FBgn0000504	dsx		152170_at	0	0	0	0	0.90877	1.05121	0.883201	1.12023	1.29789	1.24573	1.19801
GO:0007617	mating behavior	FBgn0000535	eag		143138_at	1	0	0	0	1.15269	1.35046	0.812711	1.05525	1.11446	1.48641	1.01758
GO:0007617	mating behavior	FBgn0003130	Poxn		143309_at	0	0	0	0	0.940383	1.0039	0.882058	1.12854	1.19136	1.10995	1.02607
GO:0007617	mating behavior	FBgn0003429	slo	CG10693	153878_at	9	0	0	0	0.755484	0.986076	0.64651	1.18916	1.5311	1.79466	1.53805
GO:0007617	mating behavior	FBgn0003502	Btk29A	CG18355	142240_at	6	0	0	0	0.953923	1.20924	1.09866	0.869568	1.10616	0.942653	1.09403
GO:0007617	mating behavior	FBgn0004034	y	CG3757	143416_at	7	0	0	0	0.783691	0.880488	0.839636	1.05277	1.18781	1.06983	1.15109
GO:0007617	mating behavior	FBgn0004227	nonA	CG4211	143440_at	2	0	0	0	0.892279	0.792068	1.00437	1.81236	1.60854	1.07517	1.20495
GO:0007617	mating behavior	FBgn0004652	fru		150143_at	0	0	0	0	0.968436	1.17084	0.847125	0.876822	1.06604	1.25818	1.09256
GO:0007617	mating behavior	FBgn0004652	fru		150144_at	0	0	0	0	0.942195	1.082	1.03008	1.03308	1.17698	1.15612	1.26831
GO:0007617	mating behavior	FBgn0004652	fru		150145_at	0	0	0	0	0.925435	0.966236	0.790827	1.25536	1.31728	1.25672	1.0569
GO:0007617	mating behavior	FBgn0005563	cac		143545_at	6	0	0	0	0.933862	1.07803	0.967024	1.00435	1.16301	1.29344	1.33287
GO:0007617	mating behavior	FBgn0010433	ato		143626_at	0	0	0	0	0.896812	1.15407	0.816913	0.949562	1.18695	1.29263	1.15155
GO:0007617	mating behavior	FBgn0014396	tim	CG3234	151484_i_at	4	0	0	0	0.785537	1.23529	1.0613	0.855597	1.34572	0.899832	1.21229
GO:0007617	mating behavior	FBgn0015381	dsf	CG9019	143805_at	6	0	0	0	0.811756	0.983469	0.764651	1.12696	1.38828	1.36244	1.29687
GO:0007617	mating behavior	FBgn0029084	gom		151464_at	5	0	0	0	0.956793	1.01275	0.947459	0.804751	0.85918	0.905827	0.906852
MEAN										0.900278	0.769236	1.04254	1.18895	0.997521	0.92875	0.903755
STANDARD ERROR										0.0045358	0.00668953	0.00518549	0.024829	0.0165386	0.012113	0.0104255

## Sheet: Synaptic transmission
GO_ID	name	FB_Id	Symbol	CG_ID	Probe_Set	Cluster{SOMsexe_Parisi}	Cluster{Aging_Girardot}	Cluster{Aging_Tower}	Cluster{Aging_Pletcher}	<Cs_WB_40d/Cs_WB_3d>	<Cs_Hd_40d/Cs_Hd_3d>	<Cs_Tx_40d/Cs_Tx_3d>	<Cs_Hd_3d/Cs_WB_3d>	<Cs_Hd_40d/Cs_WB_40d>	<Cs_Tx_3d/Cs_WB_3d>	<Cs_Tx_40d/Cs_WB_40d>
GO:0007268	synaptic transmission	FBgn0000153	b	CG7811	141440_at	4	14	4	0	0.631363	1.417	0.489787	0.321912	0.729039	2.57087	2.00406
GO:0007268	synaptic transmission	FBgn0024963	GluCl&agr;	CG7535	144038_at	9	14	0	0	0.514228	0.392681	0.303997	3.40081	2.67495	3.10092	1.83082
GO:0007268	synaptic transmission	FBgn0033876	synaptogyrin	CG10808	147172_at	4	14	0	0	0.64297	0.97602	0.626827	0.974671	1.45573	1.25414	1.22687
GO:0007268	synaptic transmission	FBgn0028379	fan		142266_at	3	13	4	0	0.644473	0.820217	1.0104	0.314947	0.401548	0.279711	0.439474
GO:0007268	synaptic transmission	FBgn0004242	syt		142129_at	7	13	0	0	0.644081	0.856501	0.71876	1.36809	1.81335	1.7378	1.85627
GO:0007268	synaptic transmission	FBgn0004242	syt		151473_i_at	7	13	0	0	0.579467	0.88739	0.667975	1.31113	1.90122	1.71336	1.88539
GO:0007268	synaptic transmission	FBgn0004575	Syn	CG3985	143485_at	9	13	0	0	0.632537	0.866624	1.09042	2.36324	2.8555	1.33528	2.34731
GO:0007268	synaptic transmission	FBgn0004624	CaMKII		142793_at	6	13	0	0	0.632177	1.1999	0.850275	1.66814	2.91582	1.23945	1.73784
GO:0007268	synaptic transmission	FBgn0000303	Cha	CG12345	142522_at	7	12	0	0	0.661105	0.388449	0.664819	6.99914	4.21697	1.11702	1.14226
GO:0007268	synaptic transmission	FBgn0000346	comt	CG1618	143105_at	7	12	0	0	0.535798	0.412283	0.522036	5.83909	4.45955	1.37459	1.33283
GO:0007268	synaptic transmission	FBgn0027505	rab3-GAP	CG7061	154157_at	5	11	4	0	0.65378	0.42342	1.25445	0.401632	0.266471	0.0814341	0.160075
GO:0007268	synaptic transmission	FBgn0010399	Nmdar1	CG2902	143612_at	7	11	0	0	0.663652	0.537215	0.686056	2.44331	1.93222	1.28129	1.33004
GO:0007268	synaptic transmission	FBgn0019643	Dat		152456_at	4	10	8	0	0.678191	0.49356	0.390242	1.33551	1.0154	1.89806	1.15819
GO:0007268	synaptic transmission	FBgn0000303	Cha	CG12345	151604_s_at	7	10	0	0	0.812106	0.451426	0.64596	5.27132	2.99127	1.50979	1.20681
GO:0007268	synaptic transmission	FBgn0000037	mAcR-60C		143057_at	1	9	0	0	1.0203	0.489592	0.835985	10.7137	5.28989	1.44361	1.21662
GO:0007268	synaptic transmission	FBgn0004118	nAcR&bgr;-96A		152273_at	7	9	0	0	0.859619	0.433531	0.710439	3.69073	1.85639	1.43329	1.19144
GO:0007268	synaptic transmission	FBgn0004179	Csp		141486_at	4	9	0	0	0.980481	0.576432	1.07349	3.58771	2.11277	1.07926	1.17654
GO:0007268	synaptic transmission	FBgn0010240	Lcch3	CG17336	152194_at	7	9	0	0	0.744027	0.361919	0.812056	6.05408	2.79103	1.18165	1.28799
GO:0007268	synaptic transmission	FBgn0013343	Syx1A		142907_at	7	9	0	0	0.834288	0.377592	0.847955	4.09173	2.00973	1.45673	1.60453
GO:0007268	synaptic transmission	FBgn0013343	Syx1A		155041_at	7	9	0	0	1.0015	0.47392	1.04434	3.9229	2.00453	1.78943	2.00933
GO:0007268	synaptic transmission	FBgn0024832	AP-50	CG7057	141628_at	6	9	0	0	0.956455	0.50213	0.810882	2.71984	1.4256	0.992497	0.842076
GO:0007268	synaptic transmission	FBgn0025726	unc-13	CG2999	154453_at	7	9	0	0	0.904811	0.508442	1.42881	5.79448	3.57088	1.25355	2.10906
GO:0007268	synaptic transmission	FBgn0027575	GABA-B-R2	CG6706	152103_at	7	9	0	0	0.945251	0.490524	0.679018	3.82266	2.01209	1.56153	1.11372
GO:0007268	synaptic transmission	FBgn0028552	&ggr;Snap		142296_at	7	9	0	0	1.10011	0.553539	1.25164	3.09047	1.54773	1.16595	1.32638
GO:0007268	synaptic transmission	FBgn0028582	lqf	CG8532	153065_at	0	9	0	0	0.657269	0.573231	1.37396	1.88437	1.79019	0.555432	1.26398
GO:0007268	synaptic transmission	FBgn0030412	tomosyn		155093_at	0	9	0	0	0.946636	0.56533	0.883426	3.7585	2.25851	1.19938	1.11233
GO:0007268	synaptic transmission	FBgn0038975	Nrx-1	CG7050	141348_at	0	9	0	0	0.731664	0.272784	0.805454	8.79547	3.61426	1.35346	1.62905
GO:0007268	synaptic transmission	FBgn0039911	CG1909	CG1909	152871_at	7	9	0	0	0.728589	0.551583	0.879291	10.4533	8.45634	1.89867	2.4528
GO:0007268	synaptic transmission	FBgn0039927	CG11155	CG11155	142525_at	9	9	0	0	0.847915	0.356389	0.686153	5.28583	2.22957	1.30248	1.05557
GO:0007268	synaptic transmission	FBgn0043012	AP-2&sgr;		150308_at	6	9	0	0	1.04952	0.613896	1.13433	2.45286	1.47496	0.919747	1.02439
GO:0007268	synaptic transmission	FBgn0001219	Hsc70-4		143194_at	0	8	0	0	1.33548	1.24666	1.96974	0.88984	0.877512	0.794453	1.22671
GO:0007268	synaptic transmission	FBgn0002121	l(2)gl		153565_at	6	8	0	0	1.09078	1.6278	1.61727	0.787145	1.15237	0.940244	1.44074
GO:0007268	synaptic transmission	FBgn0003660	Syb		141625_at	0	8	0	0	1.45028	1.63368	2.11119	0.932379	1.05207	0.705219	1.03428
GO:0007268	synaptic transmission	FBgn0004907	14-3-3&zgr;	CG17870	153924_at	0	8	0	0	1.362	0.817556	1.53086	1.92346	1.1269	0.975353	1.14327
GO:0007268	synaptic transmission	FBgn0010333	Rac1	CG2248	143597_at	2	8	0	0	1.44043	1.01104	1.85378	2.53189	1.75994	0.82632	1.09741
GO:0007268	synaptic transmission	FBgn0010348	Arf79F		142723_at	0	8	0	0	1.44497	1.82444	1.97194	1.06996	1.52982	0.80225	1.22194
GO:0007268	synaptic transmission	FBgn0013749	Arf102F		143715_at	1	8	0	0	1.53139	1.45304	1.82231	1.07933	1.13951	0.700577	0.921431
GO:0007268	synaptic transmission	FBgn0013762	Cdk5		153451_at	6	8	0	0	1.96611	1.19953	2.06833	2.51459	1.85813	1.02513	1.30583
GO:0007268	synaptic transmission	FBgn0031450	Hrs		154536_at	2	8	0	0	1.28411	0.952455	1.52034	2.07433	1.54943	1.09221	1.30567
GO:0007268	synaptic transmission	FBgn0038320	Sra-1	CG4931	141285_at	6	8	0	0	1.32767	1.18812	1.54859	0.748428	0.741596	1.17618	1.50628
GO:0007268	synaptic transmission	FBgn0039212	Syx18		154785_at	5	8	0	0	1.20355	1.26995	2.15048	0.91941	0.977036	0.637581	1.15544
GO:0007268	synaptic transmission	FBgn0036975	CG5618	CG5618	141437_at	9	7	5	0	1.19939	1.39781	0.580044	1.3718	1.59745	1.954	0.947108
GO:0007268	synaptic transmission	FBgn0001624	dlg1	CG1725	151772_at	0	7	0	0	1.41368	2.21007	0.638834	3.241	4.85034	1.93365	0.883591
GO:0007268	synaptic transmission	FBgn0004242	syt		151474_s_at	7	7	0	0	0.675031	0.690083	0.618264	1.33688	1.38065	1.65409	1.5178
GO:0007268	synaptic transmission	FBgn0004244	Rdl	CG10537	152254_at	7	7	0	0	0.920246	0.445187	0.585947	7.06732	3.09872	1.92742	1.30768
GO:0007268	synaptic transmission	FBgn0013334	Sap47	CG8884	154773_at	7	7	0	0	0.76768	0.574241	0.667875	2.96261	2.28519	1.52883	1.37014
GO:0007268	synaptic transmission	FBgn0030412	tomosyn	CG11056	144955_at	0	7	0	0	0.881829	0.664644	0.588451	2.72793	1.7402	2.66413	1.80503
GO:0007268	synaptic transmission	FBgn0031014	nAcR&agr;-18C	CG8109	145365_at	0	7	0	0	0.816582	0.651709	0.586363	2.32789	1.82069	1.83029	1.32848
GO:0007268	synaptic transmission	FBgn0035966	nwk	CG4684	148449_at	9	7	0	0	0.958163	0.811638	0.652429	1.47196	1.27545	1.67838	1.1462
GO:0007268	synaptic transmission	FBgn0001987	Gli		143221_at	9	6	0	0	1.15688	1.94579	1.20987	1.32445	2.17485	1.30956	1.33915
GO:0007268	synaptic transmission	FBgn0004868	Gdi		141214_at	0	4	0	0	1.71746	1.72	1.41574	0.744136	0.76253	0.72921	0.639753
GO:0007268	synaptic transmission	FBgn0031455	snapin	CG9960	145665_at	-1	4	0	0	1.61492	1.58837	1.19224	0.777876	0.75605	1.25279	0.915976
GO:0007268	synaptic transmission	FBgn0039840	CG11340	CG11340	150937_at	7	4	0	0	1.65308	0.964158	0.852786	0.651058	0.387646	1.45114	0.771159
GO:0007268	synaptic transmission	FBgn0040350	CG3690		152524_at	7	4	0	0	1.62841	1.04707	1.09395	0.356829	0.225158	0.408603	0.283459
GO:0007268	synaptic transmission	FBgn0051272	CG31272	CG6529	149642_at	9	3	1	13	1.98237	1.04165	1.5837	0.47658	0.248003	0.406686	0.3253
GO:0007268	synaptic transmission	FBgn0040285	Scamp		145118_at	2	3	0	0	1.51601	1.26852	1.68622	1.19532	0.971341	1.20068	1.34073
GO:0007268	synaptic transmission	FBgn0024814	Clc		153141_at	9	1	0	0	1.85344	1.6898	1.85873	1.39452	1.3063	0.960967	0.982727
GO:0007268	synaptic transmission	FBgn0011712	Snap	CG6625	154026_at	4	0	0	0	1.17739	0.640194	1.02076	6.74766	3.73286	1.17511	1.03799
GO:0007268	synaptic transmission	FBgn0024290	Slob	CG6772	152682_at	7	0	0	0	0.895513	0.672056	0.870455	6.2215	4.6658	0.596481	0.588625
GO:0007268	synaptic transmission	FBgn0000039	nAcR&agr;-96Ab		152882_at	7	0	0	0	0.880845	0.534268	0.825498	4.56031	2.742	1.43287	1.36552
GO:0007268	synaptic transmission	FBgn0029761	SK	CG12733	151534_at	0	0	0	0	0.856268	0.692201	1.09518	4.26132	3.34772	1.24248	1.63353
GO:0007268	synaptic transmission	FBgn0000422	Ddc		152611_at	7	0	0	0	1.0251	0.627754	0.968665	3.86032	2.42446	1.47305	1.42688
GO:0007268	synaptic transmission	FBgn0000024	Ace		152974_at	0	0	0	0	1.27491	1.47484	1.09094	3.81016	4.45403	1.83889	1.56611
GO:0007268	synaptic transmission	FBgn0039928	cals	CG11059	153739_at	7	0	0	0	1.36461	0.875191	1.11839	3.33305	2.20743	1.23482	1.04913
GO:0007268	synaptic transmission	FBgn0010014	CanB		143578_at	9	0	0	0	0.821605	0.60627	0.789512	3.14606	2.29248	1.17138	1.12714
GO:0007268	synaptic transmission	FBgn0000038	nAcR&bgr;-64B		152309_at	4	0	0	0	0.793179	0.526781	0.689417	2.9836	1.89581	1.63148	1.40514
GO:0007268	synaptic transmission	FBgn0037950	HisCl1	CG14723	152582_at	1	0	0	0	0.846276	0.604438	0.932233	2.80427	1.97718	1.01024	1.11414
GO:0007268	synaptic transmission	FBgn0033739	Dyb	CG8529	151751_at	7	0	0	0	0.958675	0.792712	1.01665	2.78887	2.3343	1.18862	1.26151
GO:0007268	synaptic transmission	FBgn0039132	AP-1&sgr;	CG5864	153802_at	8	0	0	0	1.26016	0.873853	1.41075	2.55419	1.77092	1.14061	1.29115
GO:0007268	synaptic transmission	FBgn0003205	Ras85D	CG9375	143317_at	2	0	0	0	1.33193	0.993551	1.27659	2.5532	1.96181	1.1993	1.17977
GO:0007268	synaptic transmission	FBgn0033583	Syx7		153387_at	2	0	0	0	1.08521	0.91517	0.953031	2.51553	2.10022	1.02658	0.90632
GO:0007268	synaptic transmission	FBgn0013342	n-syb		151978_at	0	0	0	0	1.15252	0.882811	0.711862	2.50953	2.04358	1.44918	0.951572
GO:0007268	synaptic transmission	FBgn0029687	Vap-33-1	CG5014	154517_at	8	0	0	0	1.4911	1.00221	1.10243	2.36268	1.75169	1.23514	1.02004
GO:0007268	synaptic transmission	FBgn0004514	TyrR		143477_at	7	0	0	0	0.916955	0.674036	0.800957	2.16662	1.55633	1.17933	1.03854
GO:0007268	synaptic transmission	FBgn0013750	Arf51F		143716_at	2	0	0	0	1.39584	1.22033	1.42257	2.16398	2.02851	0.964681	1.04213
GO:0007268	synaptic transmission	FBgn0001145	Gs2	CG1743	143181_at	4	0	0	0	1.17954	0.889345	1.08097	2.15853	1.65637	1.79059	1.63146
GO:0007268	synaptic transmission	FBgn0010380	Bap	CG12532	141580_at	6	0	0	0	1.27653	0.961772	1.20687	2.1094	1.57946	1.2727	1.20542
GO:0007268	synaptic transmission	FBgn0051302	CG31302	CG5152	149956_at	0	0	0	0	1.0694	0.722511	0.845799	2.1087	1.44116	1.63491	1.25558
GO:0007268	synaptic transmission	FBgn0000231	bss		153135_at	-1	0	0	0	1.21504	1.00094	0.948272	2.10144	1.79125	1.67052	1.34132
GO:0007268	synaptic transmission	FBgn0039916	CG9935	CG9935	150985_at	3	0	0	11	0.876176	0.879027	1.08542	2.0754	2.06596	0.783716	0.980917
GO:0007268	synaptic transmission	FBgn0004619	Glu-RI	CG8442	143497_at	7	0	0	0	0.931114	0.761555	0.838705	2.04756	1.67091	1.39504	1.25826
GO:0007268	synaptic transmission	FBgn0003471	&bgr;-Spec		143361_at	0	0	0	13	1.43538	0.825793	1.32988	2.03095	1.17779	1.36556	1.28405
GO:0007268	synaptic transmission	FBgn0025806	Rap2l	CG3204	141719_at	5	0	0	0	1.02468	0.862981	1.06077	2.02389	1.7104	1.1034	1.15968
GO:0007268	synaptic transmission	FBgn0038556	Rim	CG7321	150106_at	7	0	0	0	0.685298	0.741581	0.879129	2.00234	2.16816	1.24643	1.63786
GO:0007268	synaptic transmission	FBgn0030707	CG8916	CG8916	145161_at	7	0	0	0	0.929275	0.705118	1.01483	1.97782	1.49927	1.03243	1.13153
GO:0007268	synaptic transmission	FBgn0026210	lap	CG2520	153275_at	2	0	0	0	0.86418	0.823427	0.927222	1.97657	1.67741	1.28721	1.40345
GO:0007268	synaptic transmission	FBgn0030412	tomosyn	CG17762	142337_at	0	0	0	0	1.14018	0.783693	0.875199	1.90641	1.31305	1.62093	1.19354
GO:0007268	synaptic transmission	FBgn0001991	Ca-&agr;1D		151837_at	9	0	0	0	1.05563	0.838007	0.88318	1.89655	1.5222	1.91001	1.61953
GO:0007268	synaptic transmission	FBgn0027356	Amph	CG8604	151658_at	0	0	0	0	1.28721	0.98004	0.851759	1.87025	1.49575	1.39999	0.981021
GO:0007268	synaptic transmission	FBgn0004574	Rop		141582_at	9	0	0	0	1.09429	0.721537	0.86792	1.84174	1.20167	1.29994	1.04645
GO:0007268	synaptic transmission	FBgn0000527	e	CG3331	152932_at	9	0	0	0	1.01639	1.54487	1.09121	1.7965	2.70941	1.20494	1.29971
GO:0007268	synaptic transmission	FBgn0036718	CG3885	CG3885	141529_at	6	0	0	0	1.16982	0.98429	1.15486	1.79345	1.50163	1.07303	1.05707
GO:0007268	synaptic transmission	FBgn0031537	sec5	CG8843	141559_at	2	0	0	0	1.13446	0.840835	1.15172	1.72429	1.26851	1.09246	1.0931
GO:0007268	synaptic transmission	FBgn0037084	Syx6		154189_at	0	0	0	0	0.923068	0.971953	1.38823	1.71396	1.82071	0.898101	1.34599
GO:0007268	synaptic transmission	FBgn0036643	Syx8		148902_at	7	0	0	0	1.51105	1.09617	1.33588	1.69924	1.21922	1.07931	0.945192
GO:0007268	synaptic transmission	FBgn0013997	Nrx		142283_at	5	0	0	0	1.11668	1.0576	1.29545	1.6862	1.53123	1.09348	1.24517
GO:0007268	synaptic transmission	FBgn0031106	Syx16		152288_at	0	0	0	0	1.2263	0.981758	1.10543	1.67429	1.34025	1.2836	1.14825
GO:0007268	synaptic transmission	FBgn0035540	Syx17		152062_at	8	0	0	0	1.35813	1.10376	1.30565	1.67073	1.3399	1.35416	1.30544
GO:0007268	synaptic transmission	FBgn0024833	AP-47	CG9388	154572_at	8	0	0	0	1.30957	0.985713	1.32214	1.67007	1.25739	0.959322	0.964372
GO:0007268	synaptic transmission	FBgn0039927	CG11155	CG11155	151607_at	9	0	0	0	0.725073	0.633608	0.738516	1.65392	1.39292	1.33516	1.35104
GO:0007268	synaptic transmission	FBgn0034913	usnp	CG11173	153505_at	3	0	0	0	1.15471	0.962627	1.16026	1.59594	1.33623	0.846562	0.847917
GO:0007268	synaptic transmission	FBgn0032151	nAcR&agr;-30D		142135_at	7	0	0	0	0.692426	0.781471	0.844623	1.55789	1.62131	1.12691	1.39926
GO:0007268	synaptic transmission	FBgn0002920	NaCP60E		151544_s_at	7	0	0	0	0.95197	0.752552	0.794296	1.54094	1.18984	1.39461	1.1654
GO:0007268	synaptic transmission	FBgn0031014	nAcR&agr;-18C	CG8082	145364_at	0	0	0	0	0.855163	0.630925	0.828286	1.53765	1.11059	1.32603	1.28379
GO:0007268	synaptic transmission	FBgn0035060	Eps-15	CG16932	141766_at	3	0	0	0	0.859395	0.972803	1.36086	1.5032	1.72339	0.883211	1.40444
GO:0007268	synaptic transmission	FBgn0039380	CG5890	CG5890	150621_at	7	0	0	0	1.01196	0.847208	0.913039	1.49347	1.26691	1.3159	1.12821
GO:0007268	synaptic transmission	FBgn0000635	Fas2		142330_at	7	0	0	0	1.127	0.95011	0.719048	1.49094	1.21458	1.6046	1.02718
GO:0007268	synaptic transmission	FBgn0031455	snapin		152493_at	-1	0	0	0	1.4358	1.03714	1.1204	1.48272	1.07884	1.07231	0.842943
GO:0007268	synaptic transmission	FBgn0039900	Syt7	CG10322	150975_at	7	0	0	0	1.14878	1.01734	0.931281	1.48122	1.24908	1.22807	0.982874
GO:0007268	synaptic transmission	FBgn0000319	Chc	CG9012	155008_at	0	0	0	0	1.0769	1.01629	1.40309	1.47841	1.42048	1.09231	1.46861
GO:0007268	synaptic transmission	FBgn0033984	Lap1	CG10255	151628_at	6	0	0	0	1.08935	1.12894	1.03285	1.47681	1.49954	1.17617	1.119
GO:0007268	synaptic transmission	FBgn0039900	Syt7	CG2381	150974_at	7	0	0	0	0.999888	0.931258	1.02339	1.47178	1.3407	0.973182	0.97605
GO:0007268	synaptic transmission	FBgn0010329	Tbh	CG1543	143596_at	0	0	0	0	0.73012	0.705251	0.786427	1.45637	1.37017	1.47828	1.43695
GO:0007268	synaptic transmission	FBgn0034691	synaptojanin	CG6562	141600_at	8	0	0	0	0.858013	0.882953	0.869173	1.44978	1.45452	1.34256	1.34704
GO:0007268	synaptic transmission	FBgn0001308	Khc		141504_at	6	0	0	0	1.38794	1.07107	1.41139	1.44335	1.12079	1.31208	1.34473
GO:0007268	synaptic transmission	FBgn0004908	Arf84F		153118_at	3	0	0	0	0.978956	0.886943	1.21162	1.43276	1.3076	0.626175	0.755484
GO:0007268	synaptic transmission	FBgn0028552	&ggr;Snap		141876_at	7	0	0	0	1.0103	0.910373	0.836954	1.42734	1.29458	1.2799	1.06569
GO:0007268	synaptic transmission	FBgn0005586	Rab3		143548_at	0	0	0	0	0.884566	0.994335	0.855131	1.39749	1.56346	1.32868	1.33998
GO:0007268	synaptic transmission	FBgn0003008	or		147823_at	6	0	0	0	1.46563	1.21904	1.26404	1.37838	1.15548	1.01015	0.893805
GO:0007268	synaptic transmission	FBgn0032151	nAcR&agr;-30D		151476_at	7	0	0	0	0.787007	0.831303	0.918836	1.37837	1.37195	1.02522	1.17313
GO:0007268	synaptic transmission	FBgn0024980	Syx4		144040_at	7	0	0	0	1.14552	0.870856	1.15652	1.37664	1.06958	1.01299	1.04481
GO:0007268	synaptic transmission	FBgn0003011	ort		150213_at	7	0	0	0	0.938243	0.862756	0.88091	1.3668	1.2496	1.14677	1.07153
GO:0007268	synaptic transmission	FBgn0015519	nAcR&agr;-7E	CG2302	143810_at	7	0	0	0	1.04245	0.868716	0.919598	1.34066	1.12161	1.14275	0.995222
GO:0007268	synaptic transmission	FBgn0000594	Est-P	CG17148	143152_at	9	0	0	0	1.00492	0.954886	0.927734	1.33252	1.24112	1.21702	1.10649
GO:0007268	synaptic transmission	FBgn0028400	SytIV	CG10047	144204_at	4	0	0	0	0.800736	1.19231	0.711233	1.32789	1.99463	1.4271	1.27803
GO:0007268	synaptic transmission	FBgn0031906	CG5160	CG5160	145953_at	7	0	0	0	1.06597	0.882309	1.00773	1.31412	1.07565	1.17015	1.10366
GO:0007268	synaptic transmission	FBgn0011708	Syx5		141717_at	2	0	0	0	1.48303	1.55298	1.51853	1.31305	1.35292	0.939972	0.957078
GO:0007268	synaptic transmission	FBgn0016126	CaMKI		151997_at	4	0	0	11	1.14918	1.10278	1.49996	1.30432	1.29312	0.989068	1.32857
GO:0007268	synaptic transmission	FBgn0004624	CaMKII		151686_s_at	6	0	0	0	0.815826	1.05702	0.669494	1.29866	1.69841	1.83976	1.55086
GO:0007268	synaptic transmission	FBgn0034972	CG10339	CG10339	147837_at	7	0	0	0	0.977819	0.8525	0.86511	1.26931	1.09413	1.27689	1.12477
GO:0007268	synaptic transmission	FBgn0036341	Syx13		148694_at	8	0	0	0	1.50689	1.19643	1.44833	1.26731	0.989643	1.25742	1.1633
GO:0007268	synaptic transmission	FBgn0027103	sec10	CG6159	152753_at	6	0	0	0	1.22783	1.19033	1.16805	1.26645	1.23975	0.946625	0.908675
GO:0007268	synaptic transmission	FBgn0029761	SK	CG12733	142344_at	0	0	0	0	0.974951	0.906575	0.896629	1.26273	1.18589	1.22864	1.13192
GO:0007268	synaptic transmission	FBgn0003651	svp	CG18158	149748_at	0	0	0	0	1.47019	1.32554	1.14011	1.26063	1.17646	1.62894	1.30418
GO:0007268	synaptic transmission	FBgn0030412	tomosyn	CG17762	151531_s_at	0	0	0	0	1.16238	1.08983	0.767219	1.24295	1.15415	1.87089	1.22102
GO:0007268	synaptic transmission	FBgn0037153	olf413	CG14461	152348_at	0	0	0	0	1.09917	0.993782	1.069	1.22461	1.11529	1.22049	1.18016
GO:0007268	synaptic transmission	FBgn0037212	nAcR&agr;-80B		141973_at	6	0	0	0	0.903803	0.935173	0.847167	1.22458	1.24577	1.23169	1.15525
GO:0007268	synaptic transmission	FBgn0028924	GABA-B-R1		144312_at	7	0	0	0	1.01703	0.887693	0.848862	1.21321	1.04996	1.26647	1.05677
GO:0007268	synaptic transmission	FBgn0032653	CG5559	CG5559	146414_at	7	0	0	0	0.897731	0.952871	0.764743	1.20247	1.28879	1.31626	1.13262
GO:0007268	synaptic transmission	FBgn0029733	CG6927	CG6927	153595_at	8	0	0	0	0.897945	0.896603	0.841335	1.20203	1.20441	1.16809	1.09447
GO:0007268	synaptic transmission	FBgn0034367	sec6	CG5341	154282_at	6	0	0	0	1.07431	1.02709	1.115	1.20169	1.14914	1.18653	1.22664
GO:0007268	synaptic transmission	FBgn0029761	SK		153123_at	0	0	0	0	1.01206	0.961637	0.951379	1.19862	1.15207	1.23404	1.16955
GO:0007268	synaptic transmission	FBgn0026378	Rep		153458_at	4	0	0	9	1.19125	0.910015	1.11551	1.19797	0.915467	1.1193	1.04564
GO:0007268	synaptic transmission	FBgn0037212	nAcR&agr;-80B		142645_r_at	6	0	0	0	0.608432	0.895083	0.976088	1.19214	1.75199	1.10971	1.79474
GO:0007268	synaptic transmission	FBgn0003429	slo	CG10693	153878_at	9	0	0	0	0.755484	0.986076	0.64651	1.18916	1.5311	1.79466	1.53805
GO:0007268	synaptic transmission	FBgn0038659	endoA	CG14296	152475_at	5	0	0	0	0.75092	0.995071	0.739359	1.18842	1.54033	1.25316	1.27469
GO:0007268	synaptic transmission	FBgn0038837	CG3822	CG3822	150283_at	7	0	0	0	0.887776	0.967841	0.815263	1.17885	1.31488	1.3231	1.21109
GO:0007268	synaptic transmission	FBgn0037212	nAcR&agr;-80B		142644_s_at	6	0	0	0	0.856202	1.00493	0.893914	1.1774	1.38788	1.16629	1.22238
GO:0007268	synaptic transmission	FBgn0038448	CG12783	CG12783	141926_at	3	0	0	0	1.15843	1.10118	0.718336	1.17277	1.1151	1.61786	0.982995
GO:0007268	synaptic transmission	FBgn0038559	CG7301	CG7301	150109_at	7	0	0	0	1.07723	0.937151	0.835988	1.17163	0.999588	1.4586	1.10525
GO:0007268	synaptic transmission	FBgn0000075	amd	CG10501	143066_at	0	0	0	0	1.02383	1.0224	0.946345	1.16275	1.16111	1.21643	1.12476
GO:0007268	synaptic transmission	FBgn0030230	Rph	CG11556	144825_at	0	0	0	0	1.04902	1.10209	0.930187	1.16137	1.22124	1.31016	1.14838
GO:0007268	synaptic transmission	FBgn0024179	wit		142339_at	7	0	0	0	1.04691	0.885066	0.715335	1.1571	0.983174	1.68001	1.1467
GO:0007268	synaptic transmission	FBgn0030476	CG10617	CG10617	145002_at	7	0	0	0	1.10426	1.0568	0.935393	1.15552	1.10884	1.19008	0.999421
GO:0007268	synaptic transmission	FBgn0027363	Stam	CG6521	153478_at	7	0	0	0	1.10147	1.58946	1.51203	1.15445	1.68444	1.00267	1.37748
GO:0007268	synaptic transmission	FBgn0031634	CG15627	CG15627	145781_at	7	0	0	0	1.11122	1.08371	1.0087	1.14896	1.09447	1.14259	1.01199
GO:0007268	synaptic transmission	FBgn0039747	CG9753	CG9753	150872_at	7	0	0	0	0.934342	0.840995	0.749275	1.14728	1.04114	1.41144	1.13188
GO:0007268	synaptic transmission	FBgn0013997	Nrx		151512_at	5	0	0	0	1.26658	1.33387	0.998965	1.14664	1.19134	1.04357	0.821608
GO:0007268	synaptic transmission	FBgn0024242	Dys	CG7243	144013_at	0	0	0	0	0.978218	1.07588	1.10178	1.14161	1.25553	1.26978	1.43336
GO:0007268	synaptic transmission	FBgn0038840	CG5621	CG5621	152317_at	7	0	0	0	0.743334	0.899545	0.720187	1.13975	1.35145	1.60855	1.56066
GO:0007268	synaptic transmission	FBgn0013759	Caki		143857_at	0	0	0	0	1.02427	0.945118	0.940615	1.13674	1.13984	1.38061	1.34885
GO:0007268	synaptic transmission	FBgn0001134	Grd	CG7446	143179_at	7	0	0	0	0.969221	0.947409	1.04905	1.13613	1.11062	1.15566	1.22816
GO:0007268	synaptic transmission	FBgn0035756	unc-13-4A	CG14833	148323_at	1	0	0	0	0.963579	0.947591	0.923343	1.12703	1.11225	1.31471	1.24889
GO:0007268	synaptic transmission	FBgn0035756	unc-13-4A	CG14831	148321_at	1	0	0	0	0.748355	1.02578	0.533409	1.12499	1.52336	1.7293	1.27492
GO:0007268	synaptic transmission	FBgn0003036	para		143290_at	7	0	0	0	0.865992	0.964802	0.67321	1.12454	1.26394	1.48622	1.16818
GO:0007268	synaptic transmission	FBgn0035892	exo70	CG18543	141282_at	6	0	0	0	0.812353	0.722569	0.936715	1.12108	1.02735	0.89786	1.06888
GO:0007268	synaptic transmission	FBgn0031275	GABA-B-R3		145544_at	7	0	0	0	0.927862	1.02096	0.882496	1.11286	1.22929	1.25476	1.19562
GO:0007268	synaptic transmission	FBgn0030281	CG11105	CG11105	144857_at	1	0	0	0	1.15505	1.05874	0.967853	1.10185	0.936838	1.26688	1.02983
GO:0007268	synaptic transmission	FBgn0004573	5-HT7		153520_at	7	0	0	0	0.947033	0.980118	1.02376	1.09615	1.10487	1.38191	1.46644
GO:0007268	synaptic transmission	FBgn0052704	CG32704	CG12122	144743_at	6	0	0	0	0.89309	1.08661	0.697451	1.09176	1.33117	1.41172	1.10912
GO:0007268	synaptic transmission	FBgn0038776	CG5030	CG5030	150244_at	7	0	0	0	1.0254	1.02244	0.893239	1.09127	0.997435	1.29116	1.10043
GO:0007268	synaptic transmission	FBgn0013759	Caki	CG13413	150327_at	0	0	0	0	1.06005	1.18787	0.939478	1.08038	1.13117	1.39851	1.23471
GO:0007268	synaptic transmission	FBgn0026255	clumsy		146578_at	-1	0	0	0	1.00963	1.08789	0.804423	1.08035	1.17429	1.35043	1.06011
GO:0007268	synaptic transmission	FBgn0033494	KCNQ	CG12215	142297_at	0	0	0	0	1.12468	0.994236	0.906624	1.07908	0.960648	1.32852	1.0492
GO:0007268	synaptic transmission	FBgn0015624	nej		154642_at	2	0	0	0	1.02907	1.03051	0.843289	1.07349	1.08244	1.51732	1.23965
GO:0007268	synaptic transmission	FBgn0035756	unc-13-4A	CG8608	148320_at	1	0	0	0	0.980933	0.983332	0.969633	1.0726	1.07937	1.1554	1.14319
GO:0007268	synaptic transmission	FBgn0024242	Dys	CG17750	150200_at	0	0	0	0	1.07186	1.18263	1.17471	1.07214	1.16688	1.13692	1.21995
GO:0007268	synaptic transmission	FBgn0029761	SK		144517_at	0	0	0	0	0.85271	1.03299	0.893014	1.06479	1.28582	1.23047	1.28209
GO:0007268	synaptic transmission	FBgn0000108	Appl	CG7727	143075_at	1	0	0	0	1.01271	1.10723	0.784786	1.06135	1.15724	1.41943	1.09774
GO:0007268	synaptic transmission	FBgn0037153	olf413	CG7495	149225_at	0	0	0	0	1.12197	1.09069	0.808315	1.05812	1.03182	1.48036	1.06902
GO:0007268	synaptic transmission	FBgn0052465	CG32465	CG1062	149451_at	0	0	0	0	1.10079	1.43315	0.930226	1.05472	1.34304	1.22531	1.01496
GO:0007268	synaptic transmission	FBgn0014432	Nmdar2	CG14793	143758_at	7	0	0	0	0.974996	1.07974	0.890476	1.05432	1.16702	1.37679	1.22842
GO:0007268	synaptic transmission	FBgn0052465	CG32465	CG18291	149450_at	0	0	0	0	0.978585	1.06926	0.990833	1.05321	1.15452	1.06088	1.07483
GO:0007268	synaptic transmission	FBgn0037130	Syn1	CG7151	149212_at	0	0	0	0	0.945443	1.17448	1.01945	1.05097	1.25274	1.2155	1.27832
GO:0007268	synaptic transmission	FBgn0026313	X11L	CG5675	154462_at	7	0	0	0	1.0592	1.18944	1.3385	1.04867	1.22569	1.06715	1.40254
GO:0007268	synaptic transmission	FBgn0003651	svp		143372_at	0	0	0	0	1.1154	1.04985	1.02413	1.04721	0.97671	1.37227	1.26307
GO:0007268	synaptic transmission	FBgn0037130	Syn1	CG7152	149210_at	0	0	0	0	0.992472	1.09216	0.957461	1.03997	1.03365	1.23007	1.14353
GO:0007268	synaptic transmission	FBgn0001624	dlg1	CG1730	144871_at	0	0	0	0	1.02621	1.29795	0.915099	1.03825	1.32628	1.24878	1.10687
GO:0007268	synaptic transmission	FBgn0000635	Fas2		151528_at	7	0	0	0	1.15619	0.923004	0.789661	1.03739	0.814335	1.02927	0.705777
GO:0007268	synaptic transmission	FBgn0030613	rab3-GEF	CG5627	145102_at	0	0	0	0	0.950557	1.01145	0.935285	1.02982	1.08682	1.20028	1.16028
GO:0007268	synaptic transmission	FBgn0037153	olf413	CG12673	149224_at	0	0	0	0	0.951023	1.00821	0.812472	1.0284	1.0706	1.27272	1.0767
GO:0007268	synaptic transmission	FBgn0028875	nAcR&agr;-34E	CG16878	144281_at	0	0	0	0	0.853371	1.08025	0.92535	1.02434	1.30613	1.20136	1.29945
GO:0007268	synaptic transmission	FBgn0003165	pum	CG9755	143315_at	7	0	0	0	0.914124	1.12569	0.993261	1.01518	1.28122	1.20402	1.3523
GO:0007268	synaptic transmission	FBgn0000330	cm	CG3035	153660_at	6	0	0	0	1.26835	1.2219	1.30903	1.01104	0.989055	0.926021	0.972638
GO:0007268	synaptic transmission	FBgn0051146	CG31146	CG14596	149454_at	7	0	0	0	0.972416	1.127	0.729222	1.01079	1.18988	1.94339	1.48082
GO:0007268	synaptic transmission	FBgn0026313	X11L		145250_at	7	0	0	0	0.861455	1.09196	1.1271	1.00517	1.22853	1.08109	1.38844
GO:0007268	synaptic transmission	FBgn0005563	cac		143545_at	6	0	0	0	0.933862	1.07803	0.967024	1.00435	1.16301	1.29344	1.33287
GO:0007268	synaptic transmission	FBgn0023000	mth		141648_at	7	0	0	0	1.27953	1.3961	1.21774	1.00304	1.1043	1.06787	0.99682
GO:0007268	synaptic transmission	FBgn0002920	NaCP60E		142369_at	7	0	0	0	0.854473	0.976679	0.885252	1.0006	1.13806	1.15134	1.17028
GO:0007268	synaptic transmission	FBgn0051302	CG31302	CG5143	149955_at	0	0	0	0	1.06199	1.23697	0.895481	0.995714	1.12795	1.31662	1.09324
GO:0007268	synaptic transmission	FBgn0015286	Rala	CG2849	143790_at	6	0	0	0	1.16822	1.08374	1.3535	0.992051	0.924475	0.927603	1.07578
GO:0007268	synaptic transmission	FBgn0029846	Ca-&agr;1T	CG15899	144579_at	1	0	0	0	1.07325	1.11385	0.935402	0.989056	0.982783	1.16031	1.01986
GO:0007268	synaptic transmission	FBgn0004620	Glu-RIIA		143498_at	7	0	0	0	1.28712	1.64643	1.17061	0.983452	1.24885	0.942978	0.856197
GO:0007268	synaptic transmission	FBgn0028431	Glu-RIB		148454_at	6	0	0	0	1.10013	1.11435	0.984879	0.974838	0.98806	1.1396	1.02009
GO:0007268	synaptic transmission	FBgn0029896	CG3168	CG3168	144613_at	0	0	0	16	1.44865	0.844733	1.49982	0.974151	0.591273	0.490485	0.528103
GO:0007268	synaptic transmission	FBgn0013998	Nsf2	CG9931	143738_at	7	0	0	0	1.31052	1.39638	1.45594	0.967027	1.0304	0.887071	0.978681
GO:0007268	synaptic transmission	FBgn0013759	Caki		143719_at	0	0	0	0	1.30288	1.36365	1.10528	0.962421	1.0476	1.66174	1.42334
GO:0007268	synaptic transmission	FBgn0000036	nAcR&agr;-96Aa	CG5610	143056_at	7	0	0	0	0.964948	0.96261	0.925762	0.95958	0.957842	1.08128	1.03782
GO:0007268	synaptic transmission	FBgn0019652	sif	CG5406	143900_at	7	0	0	0	0.969512	1.17067	0.836021	0.958004	1.1627	1.36754	1.1688
GO:0007268	synaptic transmission	FBgn0020429	Glu-RIIB	CG7234	143926_at	7	0	0	0	1.09828	1.17552	0.965406	0.957843	1.0224	1.23967	1.07139
GO:0007268	synaptic transmission	FBgn0030412	tomosyn	CG17762	151530_i_at	0	0	0	0	1.14036	1.46957	1.04642	0.957431	1.30239	1.63729	1.56843
GO:0007268	synaptic transmission	FBgn0031293	CG4226	CG4226	152969_at	7	0	0	0	0.910058	0.864224	0.967169	0.952264	0.904943	0.950168	0.994846
GO:0007268	synaptic transmission	FBgn0036565	CG5235	CG5235	148844_at	4	0	0	0	0.871302	0.973355	0.986113	0.94701	1.06044	1.07247	1.21283
GO:0007268	synaptic transmission	FBgn0052704	CG32704	CG12666	144744_at	6	0	0	0	1.15153	1.16281	1.04503	0.943737	0.889628	1.09084	0.956353
GO:0007268	synaptic transmission	FBgn0028875	nAcR&agr;-34E		144282_at	0	0	0	0	0.896754	1.11327	0.724905	0.936273	1.16748	1.4039	1.14038
GO:0007268	synaptic transmission	FBgn0004120	Frq		143428_at	7	0	0	0	0.848458	1.20644	0.837306	0.931892	1.32176	1.69723	1.68283
GO:0007268	synaptic transmission	FBgn0038856	sec15	CG7034	150296_at	6	0	0	0	0.961988	1.07842	0.920484	0.931015	1.03148	1.18988	1.12723
GO:0007268	synaptic transmission	FBgn0028422	Kai-RIA		150272_at	3	0	0	0	0.838074	1.15193	1.05731	0.920165	1.26748	1.25013	1.5584
GO:0007268	synaptic transmission	FBgn0035756	unc-13-4A	CG14832	148322_at	1	0	0	0	1.04371	1.25336	0.909705	0.918616	1.06178	1.30451	1.1072
GO:0007268	synaptic transmission	FBgn0037233	CG9778	CG9778	149273_at	7	0	0	0	0.852837	1.00117	0.816881	0.918591	1.09664	1.20876	1.16933
GO:0007268	synaptic transmission	FBgn0004516	Gad1		143478_at	9	0	0	0	0.688703	0.690965	0.572557	0.918298	0.989533	1.88946	1.67418
GO:0007268	synaptic transmission	FBgn0003470	&agr;-Spec		154500_at	4	0	0	0	0.793068	1.16496	0.850595	0.911266	1.28647	1.2195	1.29995
GO:0007268	synaptic transmission	FBgn0015567	&agr;-Adaptin		143820_at	2	0	0	0	1.12854	1.6605	1.20599	0.889311	1.31094	1.27535	1.3601
GO:0007268	synaptic transmission	FBgn0010015	CanA1		143579_at	7	0	0	0	0.859732	1.09739	0.97813	0.878532	1.07391	1.25611	1.42608
GO:0007268	synaptic transmission	FBgn0033558	CG12344	CG12344	146969_at	7	0	0	0	0.930782	1.31629	0.924416	0.877989	1.22062	1.16015	1.13467
GO:0007268	synaptic transmission	FBgn0033494	KCNQ	CG12915	146926_at	0	0	0	0	1.21806	0.907696	0.877598	0.870938	0.668175	1.17899	0.858122
GO:0007268	synaptic transmission	FBgn0030331	CG15221	CG15221	144892_at	7	0	0	0	1.31821	1.17319	1.09633	0.869873	0.775509	0.914934	0.763901
GO:0007268	synaptic transmission	FBgn0033984	Lap1	CG10255	142570_at	6	0	0	0	0.858613	1.10424	0.847382	0.869795	1.11722	1.18163	1.17087
GO:0007268	synaptic transmission	FBgn0033739	Dyb	CG8529	143017_at	7	0	0	0	0.874106	1.21545	0.825259	0.868224	1.20707	1.18232	1.11998
GO:0007268	synaptic transmission	FBgn0028401	Snap24		149582_at	8	0	0	0	1.25141	1.33185	1.36827	0.867475	0.956423	1.42355	1.60447
GO:0007268	synaptic transmission	FBgn0036464	CG3020	CG3020	148778_at	7	0	0	0	0.911808	1.11812	0.886928	0.862365	1.05773	1.12566	1.0891
GO:0007268	synaptic transmission	FBgn0051146	CG31146	CG12148	149453_at	7	0	0	0	0.949694	1.04401	0.971263	0.856978	0.948969	1.33288	1.37256
GO:0007268	synaptic transmission	FBgn0028980	tan		153676_at	5	0	0	0	0.747792	0.736377	1.01916	0.853355	0.849316	0.556948	0.762739
GO:0007268	synaptic transmission	FBgn0028734	Fmr1	CG6203	144251_at	0	0	0	0	0.748899	0.925386	0.815205	0.848403	1.05997	1.55609	1.74156
GO:0007268	synaptic transmission	FBgn0029846	Ca-&agr;1T		144578_at	1	0	0	0	1.0074	1.27683	0.961494	0.843038	1.0708	1.24742	1.19512
GO:0007268	synaptic transmission	FBgn0023388	Dap160	CG1099	154192_at	3	0	0	0	0.909918	1.19067	1.09553	0.810286	1.07048	0.850147	1.02228
GO:0007268	synaptic transmission	FBgn0000075	amd	CG17345	146479_at	0	0	0	0	1.02709	1.18256	0.817447	0.809282	0.934261	1.229	0.98557
GO:0007268	synaptic transmission	FBgn0033313	Cirl	CG8639	146823_at	1	0	1	0	1.14194	1.28483	1.28997	0.765937	1.11028	1.61329	2.3176
GO:0007268	synaptic transmission	FBgn0000115	Arf72A		143077_at	0	0	0	0	1.25308	1.35732	1.22558	0.763498	0.822014	1.00243	0.969446
GO:0007268	synaptic transmission	FBgn0034135	Syn2	CG4905	147315_at	7	0	0	0	0.794279	1.14216	0.969392	0.755968	1.09833	0.815581	0.967496
GO:0007268	synaptic transmission	FBgn0027356	Amph	CG8604	142637_at	0	0	0	0	0.908492	1.09921	0.893986	0.751917	0.929409	1.15186	1.09185
GO:0007268	synaptic transmission	FBgn0030089	AP-1&ggr;	CG9113	144729_at	0	0	0	0	1.11033	1.11331	1.29448	0.731242	0.782686	1.16955	1.45022
GO:0007268	synaptic transmission	FBgn0024242	Dys		150201_at	0	0	0	0	1.0609	1.36199	0.984425	0.691977	0.924128	1.42998	1.38621
GO:0007268	synaptic transmission	FBgn0051103	CG31103	CG13655	150562_at	-1	0	0	0	0.93919	1.55869	0.793127	0.668414	1.12472	1.31911	1.13053
GO:0007268	synaptic transmission	FBgn0037829	CG14691	CG14691	149641_at	3	0	0	0	0.799229	1.03347	0.846408	0.653995	0.858007	0.70351	0.748272
GO:0007268	synaptic transmission	FBgn0003206	Ras64B	CG1167	143318_at	6	0	0	0	1.13025	1.11632	1.19606	0.63041	0.642468	1.17492	1.27611
GO:0007268	synaptic transmission	FBgn0005626	ple		143559_at	4	0	0	0	0.747356	1.2257	0.933181	0.610644	1.01643	1.42657	1.8079
GO:0007268	synaptic transmission	FBgn0036727	CG7589	CG7589	148956_at	7	0	0	13	1.44424	0.868393	1.00654	0.590058	0.354258	1.81636	1.27114
GO:0007268	synaptic transmission	FBgn0038448	CG12783	CG12783	142458_at	3	0	0	0	0.690169	1.20636	0.773036	0.550747	0.979361	0.862846	0.981274
GO:0007268	synaptic transmission	FBgn0015614	CanB2		143830_at	6	0	0	0	1.29388	1.13247	1.33804	0.436919	0.413961	1.45598	1.60084
MEAN										1.06976	0.977497	1.05772	2.01467	1.62272	1.24745	1.21857
STANDARD ERROR										0.0216886	0.0265202	0.0260443	0.131912	0.0779139	0.0307401	0.0266312

[truncated: 2 more sheets: proteasome, Feuil1]
