# Supplementary material for: Specific age related signatures in Drosophila body parts transcriptome
Source: BMC Genomics. 2006 Apr 4;7:69. doi: 10.1186/1471-2164-7-69 (PMC1481561; doi:10.1186/1471-2164-7-69)
Supplement: Additional File 6 — Boolean clustering. We report here the correspondance between the final cluster index for aging response or body parts enrichment and the complete boolean coding which can be generated after SAM analysis. This step generates for each of the comparisons identified in line 1 a coding with three possible values: -1: significantly downregulated, 0: no change, 1: significantly regulated. This generates for the aging clustering a total of 33 = 27 boolean conditions and for the body parts clustering a total of 34 = 81 boolean conditions. To get a more readable clustering with a lower number of clusters, since the number of probe sets associated to many of these conditions is nul or very low, it is possible to regroup these boolean clusters to get the final cluster index reported in column 1. This index is used subsequently in all the analysis reported in this study. 1. GN Landis, D Abdueva, D Skvortsov, J Yang, BE Rabin, J Carrick, S Tavare, J Tower: Similar gene expression patterns characterize aging and oxidative stress in Drosophila melanogaster. Proc Natl Acad Sci U S A 2004, 101:7663–8. 2. SD Pletcher, SJ Macdonald, R Marguerie, U Certa, SC Stearns, DB Goldstein, L Partridge: Genome-wide transcript profiles in aging and calorically restricted Drosophila melanogaster. Curr Biol 2002, 12:712–23. 3. M Parisi, R Nuttall, P Edwards, J Minor, D Naiman, J Lu, M Doctolero, M Vainer, C Chan, J Malley, et al: A survey of ovary-, testis-, and soma-biased gene expression in Drosophila melanogaster adults. Genome Biol 2004, 5:R40. 4. F Girardot, V Monnier, H Tricoire: Genome wide analysis of common and specific stress responses in adult drosophila melanogaster. BMC Genomics 2004, 5:74. [file 1471-2164-7-69-S6.xls]

## Sheet: Body parts
Cluster Index	I{Cs_Hd_3d/Cs_WB_3d}	I{Cs_Hd_40d/Cs_WB_40d}	I{Cs_Tx_3d/Cs_WB_3d}	I{Cs_Tx_40d/Cs_WB_40d}
1	1	1	1	1
2	1	1	0	0
3	1	1	1	0
3	1	1	0	1
3	1	1	-1	0
3	1	1	0	-1
3	1	1	1	-1
3	1	1	-1	1
4	1	1	-1	-1
5	0	0	1	1
6	1	0	1	1
6	0	1	1	1
6	-1	0	1	1
6	0	-1	1	1
6	1	-1	1	1
6	-1	1	1	1
7	0	0	1	1
8	0	0	-1	-1
9	1	0	-1	-1
9	0	1	-1	-1
9	-1	0	-1	-1
9	0	-1	-1	-1
9	1	-1	-1	-1
9	-1	1	-1	-1
10	-1	-1	0	0
11	-1	-1	1	0
11	-1	-1	0	1
11	-1	-1	-1	0
11	-1	-1	0	-1
11	-1	-1	1	-1
11	-1	-1	-1	1
12	-1	-1	-1	-1
0	0	0	1	0
0	0	0	0	1
0	0	0	-1	0
0	0	0	0	-1
0	0	0	1	-1
0	0	0	-1	1
0	0	1	1	0
0	0	1	0	1
0	0	1	-1	0
0	0	1	0	-1
0	0	1	1	-1
0	0	1	-1	1
0	1	0	1	0
0	1	0	0	1
0	1	0	-1	0
0	1	0	0	-1
0	1	0	1	-1
0	1	0	-1	1
0	0	-1	1	0
0	0	-1	0	1
0	0	-1	-1	0
0	0	-1	0	-1
0	0	-1	1	-1
0	0	-1	-1	1
0	-1	0	1	0
0	-1	0	0	1
0	-1	0	-1	0
0	-1	0	0	-1
0	-1	0	1	-1
0	-1	0	-1	1
0	1	-1	1	0
0	1	-1	0	1
0	1	-1	-1	0
0	1	-1	0	-1
0	1	-1	1	-1
0	1	-1	-1	1
0	-1	1	1	0
0	-1	1	0	1
0	-1	1	-1	0
0	-1	1	0	-1
0	-1	1	1	-1
0	-1	1	-1	1
0	1	0	0	0
0	0	1	0	0
0	-1	0	0	0
0	0	-1	0	0
0	1	-1	0	0
0	-1	1	0	0
0	0	0	0	0

## Sheet: Aging
Cluster Index	Nprobesets	I{WB_3d_40d}	I{Hd_3d_Hd_40d}	I{Tx_3d_Tx_40d}
1	135	1	1	1
2	29	1	1	0
2	0	1	1	-1
3	337	1	0	1
3	1	1	-1	1
4	303	1	0	0
4	2	1	0	-1
4	1	1	-1	0
4	0	1	-1	-1
5	35	0	1	1
6	48	0	1	0
6	0	0	1	-1
7	234	0	0	-1
8	673	0	0	1
8	2	0	-1	1
9	91	0	-1	1
10	21	0	-1	-1
11	129	-1	-1	0
11	2	-1	-1	1
12	37	-1	-1	-1
13	538	-1	0	0
13	3	-1	0	1
13	0	-1	1	0
13	0	-1	1	1
14	139	-1	0	-1
14	0	-1	1	-1
0		0	0	0
